# Supplementary material for: The condition‐dependence of male genital size and shape
Source: Ecol Evol. 2024 Mar 17;14(3):e11180. doi: 10.1002/ece3.11180 (PMC10944674; doi:10.1002/ece3.11180)
Supplement: Supplementary file 1 — Data S1. [file ECE3-14-e11180-s001.zip]

Archive with 13 entries (13 files):
- Centroid_size_repeatability.xlsx
- Diet_Restriction_Data.csv
- Group_Means_Inbreeding_Shape.xlsx
- Inbreeding_and_Diet_ANOVA_MANOVA_Analyses.R
- Inbreeding_Data.csv
- Intraclass_Repeatability.R
- Pairwise_T_Tests_Inbreeding.R
- Repeatability_Measurements.csv
- RW1_repeatability.xlsx
- RW2_repeatability.xlsx
- RW3_repeatability.xlsx
- RW4_repeatability.xlsx
- RW5_repeatability.xlsx
