# Supplementary material for: The condition‐dependence of male genital size and shape
Source: Ecol Evol. 2024 Mar 17;14(3):e11180. doi: 10.1002/ece3.11180 (PMC10944674; doi:10.1002/ece3.11180)
Supplement: Supplementary file 1 — Data S1. [file ECE3-14-e11180-s001.zip › Centroid_size_repeatability.xlsx]

## Sheet: Sheet1
RaterA	RaterB
799	785
789	781
749	755
813	823
795	797
745	737
768	764
774	768
810	814
781	782
823	824
803	807
775	768
855	849
751	743
741	740
739	743
725	733
739	747
783	789
817	828
814	817
788	786
810	817
752	755
