# Supplementary material for: The condition‐dependence of male genital size and shape
Source: Ecol Evol. 2024 Mar 17;14(3):e11180. doi: 10.1002/ece3.11180 (PMC10944674; doi:10.1002/ece3.11180)
Supplement: Supplementary file 1 — Data S1. [file ECE3-14-e11180-s001.zip › Diet_Restriction_Data.csv]

DietRestriction	LegLengthum	ScaledCentroidSize	RW1	RW2	RW3	RW4	RW5	RW6	RW7	RW8	RW9	RW10	RW11	RW12	RW13	RW14	RW15	RW16	RW17	RW18	RW19	RW20	RW21	RW22	RW23	RW24	RW25	RW26	RW27	RW28	RW29	RW30	RW31	RW32	RW33	RW34	RW35	RW36	RW37	RW38	RW39	RW40	RW41	RW42	RW43	RW44	RW45	RW46	RW47
0	525.492	0.396358	0.013972	-0.008489	0.010251	0.002692	0.007626	-0.002618	0.001254	-0.013461	-0.003607	-0.012565	0.0024	0.010548	-0.000672	0.007074	0.0025	-0.008224	-0.000684	-0.004016	-0.001592	0.001843	-0.000378	0.001097	0.003227	-0.002239	-0.004019	0.002806	0.000065	0.000081	-0.000623	-0.000739	-0.000915	0.00151	0.001716	-0.002995	0.002341	0.001021	-0.00323	0.000496	-0.000802	0.00013	-0.000243	0.000222	-0.000186	0.000003	0.000301	0.000328	-0.00062
0	534.781	0.419361	0.063073	-0.019593	0.013653	0.002988	0.02109	-0.013233	-0.005498	0.021337	0.003162	0.011333	0.002855	0.00396	-0.003031	-0.006848	0.002887	0.001204	-0.004855	0.004324	0.003266	0.000568	0.000969	-0.000626	0.001723	-0.002267	-0.002289	-0.001937	-0.000459	0.002211	-0.000619	-0.00106	-0.000999	-0.001536	0.00203	-0.000296	-0.00019	-0.000548	0.000234	-0.000041	-0.000408	0.001917	0.000139	-0.001454	-0.000519	0.000294	-0.00016	0.000102	0.000219
0	521.381	0.392361	-0.058483	0.010529	0.017494	-0.001088	-0.003607	-0.019055	-0.007814	0.010019	0.003486	-0.006935	0.009512	0.016127	-0.001086	0.011044	0.001056	-0.005524	0.008582	0.001465	-0.001134	-0.00476	-0.000434	0.000091	0.004911	-0.003414	-0.001204	0.001727	-0.000838	-0.000008	0.00452	0.002027	-0.000994	0.001751	0.000448	0.001279	-0.000019	0.001233	0.00085	-0.000217	0.000038	0.00025	-0.000257	-0.000036	0.001489	0.000233	-0.000795	0.000016	-0.000029
0	558.316	0.401054	0.007155	0.02123	-0.001476	0.003122	0.030035	0.009096	0.008725	-0.013419	0.009988	-0.007799	-0.002821	0.001241	0.001519	0.008307	-0.000509	0.009212	-0.003433	0.011409	0.005259	0.003351	-0.004502	-0.001148	-0.003559	-0.002375	-0.002082	0.001355	-0.000874	0.002519	0.000407	-0.001137	0.001515	-0.000488	-0.001597	-0.000156	0.001744	-0.000712	0.003139	-0.001623	0.000745	-0.000177	-0.000024	0.000882	-0.000378	-0.000599	-0.000503	0.000334	0.000134
0	572.65	0.419735	-0.015381	0.01226	-0.003073	-0.011735	-0.003326	-0.000207	0.010086	0.000765	-0.00625	-0.00371	-0.006456	0.002778	0.002118	-0.00159	-0.001675	0.008661	-0.002966	0.00671	0.003658	0.001885	-0.004096	-0.002737	0.003714	0.0022	-0.001653	0.001752	-0.002158	0.001887	-0.001159	-0.000853	-0.00056	-0.00019	0.000987	-0.002319	-0.000428	-0.000194	0.000673	0.00173	-0.000183	0.000354	0.001013	0.000207	0.000139	0.000592	-0.000056	-0.000156	-0.000263
0	506.246	0.398982	0.023293	0.074558	0.031123	0.008877	0.010666	-0.004214	-0.000856	0.002974	0.003646	-0.003104	-0.001359	0.000562	0.003364	0.003175	0.008204	-0.002228	0.00496	0.003604	0.005883	0.00063	0.001902	0.001753	-0.001642	-0.001168	-0.000242	0.003195	-0.000828	-0.002286	-0.00018	0.002264	0.000801	-0.000979	0.001995	-0.000091	-0.00175	0.001143	0.002588	-0.000378	0.000452	0.000757	-0.00142	0.000528	0.00034	-0.00017	0.000355	-0.000012	-0.000795
0	548.605	0.42005	0.002084	0.00583	0.023674	0.004964	0.00481	-0.025055	0.00952	0.034674	0.007173	-0.005884	-0.014244	0.010009	-0.000723	0.007963	0.000939	0.008277	0.00084	0.000825	0.006441	-0.000687	0.002088	0.003497	-0.007065	-0.000967	-0.003698	-0.004286	0.001857	0.00127	0.002687	-0.002542	-0.001706	0.001794	-0.000681	0.000429	-0.000252	-0.002574	-0.001225	-0.000231	0.000537	0.001916	-0.002201	-0.000571	-0.000337	-0.000375	-0.000911	-0.000619	0.000535
0	506.162	0.419794	-0.074873	-0.023904	-0.012425	-0.008242	0.006695	0.014211	0.012758	0.004898	0.001387	-0.005593	-0.004258	-0.010838	0.009817	0.006939	0.000057	0.003365	0.001017	-0.003007	0.004848	-0.001311	0.001178	-0.003978	0.002329	-0.000274	0.008209	0.000834	0.001561	-0.000895	0.000312	-0.000681	-0.001574	0.00013	0.004414	0.001314	-0.002303	0.001658	-0.00026	0.000058	0.00005	0.000932	0.000067	0.000609	-0.000091	-0.000113	0.000299	-0.000411	0.000445
0	526.799	0.399749	-0.019367	-0.010452	-0.033979	-0.019886	0.000122	-0.000249	-0.018787	-0.0001	-0.001839	0.003037	0.008546	0.015769	-0.012297	0.011944	-0.003698	0.000362	0.003695	0.004174	-0.001578	-0.004868	0.001009	0.002976	0.001048	0.00448	-0.002068	-0.000183	-0.000094	-0.000777	-0.001053	-0.000909	-0.00189	0.001872	-0.002632	0.002974	-0.00032	0.001654	0.000087	0.000646	-0.001591	0.000997	0.000729	0.00098	-0.000625	-0.000549	-0.000729	0.000757	-0.000199
0	532.739	0.412572	-0.028851	0.021412	-0.008297	0.004533	0.020185	0.004397	-0.001987	0.011	0.009529	0.002429	-0.004659	-0.006008	-0.00578	0.000339	0.003072	0.002056	0.00282	0.007184	0.005637	0.001319	0.000234	0.003834	-0.003276	0.001912	0.001348	-0.006249	0.001348	-0.001076	0.00403	-0.001361	-0.002129	-0.00296	0.003952	-0.001328	-0.002419	-0.000443	0.000675	0.002469	-0.001521	-0.000889	-0.000109	-0.000926	0.001381	0.000261	-0.000003	-0.000103	0.000113
0	524.191	0.408715	0.012029	-0.008286	-0.012589	0.011914	0.007363	0.009773	0.00376	0.000482	-0.015277	-0.002945	-0.015309	-0.005506	-0.000756	0.003825	0.003356	-0.005508	-0.000652	-0.002219	0.00218	-0.002583	-0.002121	-0.001892	-0.001305	-0.00278	-0.004386	0.00141	0.001063	0.00096	-0.00098	-0.001586	0.000923	-0.001435	-0.001936	-0.000525	-0.000385	0.000772	-0.00064	-0.000698	0.000273	-0.000059	-0.000801	0.000048	0.000191	-0.000182	-0.00033	0.000192	0.000307
0	550.147	0.402893	-0.044067	-0.025955	0.006587	-0.02553	-0.018914	-0.000678	0.000401	0.01567	0.001691	0.011293	0.005915	0.006479	-0.003137	-0.001478	0.002991	-0.000324	-0.005345	-0.004143	-0.00392	-0.000725	-0.00425	0.000552	0.002559	-0.001722	-0.001872	-0.0003	0.000748	-0.000142	0.002674	0.001074	0.000784	-0.001089	0.00348	0.000877	0.000144	-0.001674	0.000379	0.000395	-0.000001	-0.000141	-0.001514	-0.00029	0.001026	0.000868	0.000446	-0.000013	0.000132
0	510.866	0.398369	-0.048226	-0.006278	-0.034652	0.001497	0.004713	0.013994	0.018643	0.007046	-0.013774	-0.008338	0.014348	0.004024	0.003302	-0.008353	-0.00417	-0.004909	0.006314	-0.002666	0.000722	-0.001237	0.005109	-0.003976	-0.00361	0.001359	0.002238	0.000225	0.000616	-0.002407	0.001888	-0.004219	-0.000477	-0.001228	0.002414	0.000714	0.000625	-0.000175	-0.000417	0.000724	0.000826	-0.000483	-0.00238	0.000639	0.000038	0.000906	-0.000739	0.000997	0.000365
0	529.587	0.389223	0.037761	0.049208	-0.008216	0.005444	-0.008745	-0.007904	0.019965	0.009161	-0.011562	-0.008775	0.008607	-0.000765	-0.005096	-0.008534	-0.008772	-0.000899	-0.00781	0.00108	-0.002972	0.001798	-0.000584	0.000896	-0.003386	0.000765	0.000657	-0.004613	0.003403	0.001615	-0.001329	-0.000669	0.000045	-0.00147	-0.000795	-0.000821	-0.000987	-0.000418	0.00017	-0.000299	-0.000956	0.00079	-0.000721	-0.00003	0.000521	-0.000283	-0.000469	-0.000144	-0.000044
0	540.368	0.400143	-0.002576	-0.043258	0.010897	-0.009641	0.023839	0.017532	0.007437	0.003593	-0.017747	-0.009847	-0.007008	-0.005472	-0.001333	0.000782	0.00054	0.000243	-0.003739	-0.00753	-0.000418	-0.003669	-0.000925	-0.003931	0.001962	0.002768	-0.001941	0.002874	0.001577	0.003244	0.000034	-0.00006	0.000305	-0.000221	0.000715	0.000586	0.001329	-0.000782	0.000963	-0.000152	0.00048	-0.000912	0.000822	-0.00091	0.000143	-0.000641	-0.000082	-0.000572	-0.000279
0	525.625	0.406401	0.016025	-0.024782	-0.015951	-0.016869	0.000357	0.021993	-0.006517	0.002507	-0.018336	0.011822	0.015716	0.006179	0.005107	0.008126	-0.005462	-0.000348	-0.006668	0.002196	-0.002311	-0.003638	0.002385	0.000149	-0.000519	0.002616	-0.000525	0.001481	0.003499	-0.00157	-0.000846	-0.001371	0.000256	0.001099	-0.000154	-0.000108	0.001171	0.000284	0.001402	-0.000751	0.001453	-0.000247	-0.000079	-0.000488	-0.001242	0.000773	-0.001076	-0.001159	-0.000255
0	540.906	0.416422	0.033784	0.013982	-0.012907	-0.029556	0.017024	0.002212	0.010175	0.004619	0.011589	0.001528	-0.011706	-0.005994	0.005187	-0.007991	-0.003485	-0.00254	-0.004226	0.007664	-0.004934	-0.005986	0.002076	0.004306	0.000329	0.000917	-0.000882	0.000535	0.002277	-0.000043	0.000608	-0.00176	0.002718	-0.001164	-0.000393	0.000848	0.000857	-0.000266	0.002256	-0.000933	-0.0008	0.000407	-0.000692	-0.000222	-0.000343	-0.000069	-0.000409	0.000227	0.000401
0	528.2	0.39291	-0.026556	-0.004058	-0.026487	0.014578	0.010061	0.015879	0.00202	0.014775	-0.015183	0.016172	-0.002249	-0.000049	-0.010918	0.005115	0.002601	0.003657	0.005328	0.005512	-0.000825	-0.013177	0.000086	-0.000214	0.00616	0.004186	-0.001498	0.00116	0.000464	0.001821	-0.002804	-0.001055	-0.001293	-0.000124	-0.001744	-0.002659	-0.001937	-0.001095	0.001135	0.00061	-0.001784	0.000427	0.000862	0.000544	-0.00093	0.000859	-0.00036	0.000258	-0.000215
0	554.726	0.405866	0.019598	0.030482	-0.004026	0.018184	0.004755	0.006297	0.002013	0.024013	-0.004646	0.000798	-0.003482	-0.001876	-0.00001	0.002253	-0.00369	-0.007475	0.006998	0.001932	-0.006447	0.002604	0.004402	-0.002109	0.005073	-0.000709	0.000468	-0.00009	0.001561	-0.000744	-0.001114	0.001065	0.001261	-0.002462	-0.00144	0.002125	0.001026	0.000118	0.000129	-0.002912	-0.001085	-0.000302	0.000732	-0.000552	-0.000007	0.000254	0.000127	-0.00016	0.00013
0	537.934	0.403437	0.023081	0.019088	-0.021751	0.011623	-0.018562	0.009172	-0.0085	0.005451	-0.017648	0.007297	-0.009302	-0.003863	0.000423	-0.000771	0.003953	-0.002865	0.006767	0.012341	-0.002537	-0.001825	0.001776	0.002631	-0.002811	-0.001319	-0.004481	0.003409	-0.001269	0.000866	-0.000037	0.000847	-0.000052	0.000513	0.000273	-0.001083	-0.000074	0.001214	-0.000053	0.001366	0.000311	0.000579	-0.000119	0.000984	0.000071	-0.00013	0.000412	-0.00025	0.000119
0	534.069	0.403559	-0.010237	-0.033953	0.006432	0.013851	-0.025023	0.021771	-0.003666	0.000411	-0.006502	-0.001648	0.004041	0.000275	0.003516	-0.001188	-0.00186	0.008047	0.012632	0.001261	0.005883	0.001324	-0.004363	-0.005194	0.000255	0.001432	-0.000377	0.000225	0.002974	0.000034	0.000659	0.00083	0.001182	-0.001676	0.00082	-0.000901	0.001619	-0.001059	-0.001567	-0.00048	0.000794	0.000345	-0.000675	-0.000108	0.000411	-0.000266	0.000459	-0.000682	-0.000082
0	551.796	0.430251	0.044048	0.024073	-0.011861	-0.005137	-0.007186	-0.004231	-0.017324	-0.000058	-0.00588	-0.003116	-0.003166	-0.01738	-0.004018	0.002974	-0.001498	-0.000644	0.003952	-0.000318	0.000075	0.001475	0.007718	0.002346	0.000146	0.002655	-0.00171	0.006786	0.001187	0.001984	-0.000078	-0.002333	0.001561	-0.000648	0.000676	-0.000591	0.002201	0.001605	0.001433	0.001167	0.001207	-0.0019	0.000822	-0.001052	0.000956	0.000424	0.000855	-0.000371	0.00026
0	558.714	0.42317	0.076837	-0.024904	-0.030432	-0.004812	-0.000448	-0.008026	-0.027652	0.006194	0.002282	-0.010088	0.003508	0.016709	-0.004329	-0.001057	-0.006686	0.002046	-0.004196	0.001913	0.006608	-0.001616	-0.001167	0.000296	-0.001441	0.000173	0.00276	0.003592	0.00034	0.002567	0.000246	-0.000315	0.001418	-0.000472	0.000349	0.000019	-0.000466	-0.000566	0.000381	-0.000638	0.001179	0.000316	-0.00024	0.000061	-0.000291	0.000593	-0.000033	0.000036	0.000338
0	521.599	0.403121	0.004485	0.009473	0.000845	0.009024	-0.00134	0.000738	-0.011498	0.009688	-0.010122	-0.003127	-0.012249	-0.010228	0.003831	0.006141	-0.005595	0.002724	0.005461	-0.002596	0.002527	0.00449	-0.000253	-0.001796	-0.005314	0.00254	-0.001026	0.001422	0.004345	-0.00011	-0.001985	-0.000175	0.000485	-0.002521	0.001081	-0.000356	-0.002586	0.000298	0.001378	-0.000009	-0.000392	-0.0007	-0.000831	-0.001167	0.001165	0.002061	-0.000628	0.00035	0.000583
0	544.871	0.405124	0.047244	0.010955	0.006731	-0.005139	-0.002119	0.003742	-0.02143	-0.005326	0.005055	0.004773	0.010362	-0.00068	0.00481	0.000375	-0.004686	0.00524	0.009581	-0.000892	0.002749	-0.002154	0.002835	0.002676	0.006131	0.001352	0.005628	0.001252	-0.005436	0.001238	0.000331	0.004581	-0.000415	-0.000726	-0.001971	0.002967	-0.001331	-0.002666	0.00041	-0.00013	0.000065	0.000037	0.000134	-0.000851	0.001015	-0.000145	-0.000159	-0.000004	0.000145
0	542.744	0.408068	0.057058	-0.014367	-0.016144	0.002438	-0.013203	0.004895	-0.022655	0.011529	0.001776	-0.005991	-0.000015	0.008142	-0.000409	-0.006698	0.000149	-0.002948	-0.006146	-0.005194	0.002475	-0.000162	-0.006983	-0.000026	-0.000514	0.001244	0.002144	0.002027	-0.000203	0.00199	0.000354	-0.003662	0.000447	0.002113	0.001158	-0.002155	0.001865	-0.000568	0.001911	0.000698	-0.002807	-0.00137	0.001493	0.000836	0.000148	-0.000747	0.000608	-0.000514	0.000069
0	532.445	0.422431	0.056502	-0.004723	-0.012166	-0.020269	-0.005536	0.005921	-0.006631	0.006515	0.018018	-0.000685	0.007555	0.005898	0.00113	-0.001679	-0.005297	-0.005471	-0.001705	0.000651	0.009446	0.000495	0.002389	-0.003326	-0.002545	-0.002704	0.000921	0.000182	-0.004909	-0.000869	-0.000641	-0.00152	0.000093	0.00054	0.000211	-0.000471	-0.002355	0.002076	-0.00035	0.002204	0.001131	-0.001111	0.000571	-0.000086	-0.000338	-0.000627	0.000736	0.000471	0.000235
0	535.977	0.412932	-0.091359	-0.001093	-0.000964	0.001338	-0.02667	-0.008751	-0.003074	-0.000529	0.010891	-0.014299	0.003035	-0.00774	-0.000086	0.008934	0.006725	-0.013587	0.006842	0.001739	0.00097	-0.000638	0.002781	-0.00543	-0.003451	0.003297	0.001252	-0.002269	-0.004098	-0.003561	-0.000556	-0.001479	0.000081	0.001776	0.001771	-0.002211	0.001869	-0.001798	-0.001957	0.000064	-0.002731	0.000149	0.000593	0.001216	-0.000541	0.001091	0.000237	-0.000192	-0.000099
0	540.069	0.407328	0.035918	0.057327	0.016046	0.017711	0.002341	-0.006883	-0.006395	0.010122	0.000013	0.005292	-0.002529	0.00328	0.001664	0.007548	-0.008905	0.000464	-0.010859	0.009588	-0.005362	0.003011	-0.000072	0.002768	-0.00365	0.001401	0.001126	-0.000513	0.000201	-0.004055	-0.000288	0.003013	-0.000455	0.001338	0.000438	0.001019	-0.000092	0.000958	0.000406	0.000022	-0.000483	-0.000761	-0.001336	-0.000633	-0.001173	-0.000778	0.000357	0.000204	0.000284
0	545.923	0.38671	-0.037657	0.013112	-0.000014	-0.012918	-0.016951	0.02745	-0.002771	0.010234	0.009065	-0.007073	-0.007083	-0.009231	0.00842	-0.001558	-0.000697	0.002006	-0.006935	-0.006091	-0.003252	0.000495	-0.001121	-0.000072	-0.003042	-0.000204	0.003297	0.000111	-0.00218	0.004251	0.004263	-0.001801	-0.000011	0.001152	-0.000987	0.000088	-0.000886	-0.000065	0.002439	-0.00212	-0.00112	-0.000407	0.001458	0.000612	-0.000328	-0.000175	0.000801	-0.0003	0.000039
0	533.323	0.395537	0.02231	0.049922	0.013711	-0.005606	-0.001117	-0.011457	0.007101	0.001607	-0.006825	0.008965	-0.003632	0.000647	-0.005474	0.001133	0.000391	0.001432	0.00068	-0.002724	0.005342	-0.00003	0.000363	0.00151	-0.000689	-0.001602	0.00198	-0.000747	-0.001894	0.000365	-0.00053	0.003489	-0.003314	-0.001223	0.000069	-0.001734	-0.000409	0.002848	0.000626	0.000643	0.000049	0.000971	-0.000316	-0.000315	0.00014	-0.000402	0.00047	0.0001	0.000018
0	559.494	0.406088	0.053311	-0.002088	0.018783	-0.014947	0.008518	-0.000318	0.009718	0.009304	-0.002527	0.010328	0.00047	0.006156	-0.005913	0.002397	0.00696	0.007127	-0.000671	-0.000255	0.003611	-0.000183	-0.002978	0.000774	-0.003152	0.000472	0.000597	-0.001006	0.001155	0.001634	0.001169	0.001207	-0.000246	0.002252	0.000924	0.000138	0.001827	0.000507	-0.000394	-0.000612	0.000446	-0.0002	-0.000929	-0.000684	0.001376	-0.000261	0.000308	-0.000045	0.00041
0	516.525	0.404033	0.043673	0.007748	-0.003932	0.000337	-0.00202	-0.016568	0.017077	0.006632	0.009586	0.001392	-0.011715	0.003067	0.000215	0.001692	-0.011609	-0.006264	0.002779	0.001937	-0.000287	0.001169	-0.003117	0.005461	0.00276	-0.001878	-0.000604	-0.00191	-0.000766	0.001137	0.000907	-0.00187	-0.000172	0.00101	0.00023	0.000661	-0.001957	0.001817	-0.001525	-0.00003	-0.000058	-0.000702	-0.001047	0.000373	-0.000684	-0.000012	0.000117	0.000188	-0.000206
0	530.167	0.381205	-0.039876	0.000477	0.016818	0.003886	0.010142	0.020115	-0.001894	-0.00726	-0.00705	0.007498	0.011876	0.005527	-0.012374	-0.00634	-0.005776	0.001618	0.004858	-0.006372	0.005521	0.00182	0.001426	0.003425	0.001104	0.003426	-0.002463	0.001245	-0.003422	-0.001006	0.001004	0.001084	0.001112	0.002828	0.001434	-0.001909	-0.002684	0.000987	-0.001804	0.00128	-0.000475	-0.001805	0.000664	-0.000614	-0.000323	-0.000504	-0.000713	0.0005	0.000004
0	554.272	0.40789	0.000205	-0.060017	0.032317	-0.024582	-0.023604	-0.004725	-0.004317	0.016737	0.01506	-0.000891	0.000686	0.006635	-0.000009	0.000803	-0.007295	0.001085	0.001943	-0.002562	0.004882	-0.000002	-0.001472	-0.000675	-0.002511	-0.001201	0.004638	0.000187	0.004022	0.001736	0.000087	0.00101	0.000198	-0.000067	-0.001311	-0.002076	-0.001872	0.000809	-0.00279	0.000081	-0.000508	0.000995	-0.000543	0.000924	-0.000629	0.000967	-0.000447	0.000273	0.000067
0	555.409	0.403209	0.037525	0.014947	-0.002783	0.012514	0.01549	0.006433	-0.001522	-0.002048	0.010801	0.010306	0.004243	0.003393	-0.004492	0.000071	-0.001534	-0.00454	0.003344	0.000145	-0.006276	0.000188	-0.003102	-0.000615	-0.0039	0.004012	0.000858	-0.003212	-0.004041	0.000871	-0.000839	0.000171	-0.000736	-0.000163	0.003463	0.00011	0.002596	-0.00109	0.000455	-0.000901	0.00105	0.000287	0.000744	-0.000518	-0.000078	0.000357	0.000115	0.00025	-0.000548
0	544.383	0.425188	0.050894	0.01191	-0.006784	-0.022563	-0.003995	-0.001704	-0.006429	0.007542	0.010096	0.006572	-0.001653	0.00184	-0.005932	0.01231	0.007706	0.000315	0.000557	-0.002952	0.002025	-0.003734	0.001394	-0.000319	0.00182	0.000793	-0.002484	0.00023	0.001964	-0.00196	-0.004586	0.002016	0.003528	-0.000907	-0.00028	0.001171	-0.001579	-0.000256	-0.000086	-0.002452	-0.000531	0.000461	-0.001215	-0.000461	0.000231	-0.001407	-0.000065	0.000025	0.000814
0	523.213	0.409764	0.04801	-0.040199	0.01349	-0.014996	0.001251	0.013713	-0.013189	-0.001954	0.000863	-0.003161	0.007754	-0.000185	-0.011845	-0.00166	-0.003593	-0.004976	-0.002791	0.001186	-0.002051	0.002649	0.002057	-0.001329	-0.00221	-0.001255	-0.00008	-0.001753	0.000846	-0.002778	0.000916	-0.000804	-0.001468	-0.001807	-0.002883	0.000569	-0.001542	0.002019	-0.000177	-0.00075	-0.000285	-0.000924	0.001656	0.001233	-0.000276	0.00095	0.000636	0.00033	-0.000107
0	539.219	0.406221	0.054078	0.02301	0.023442	-0.011482	0.016695	-0.00645	0.001532	0.008621	-0.005598	-0.005746	-0.007712	-0.004357	-0.001214	-0.000477	-0.001968	0.002521	-0.000391	-0.004337	0.005112	0.007386	-0.000821	-0.005128	0.000658	-0.000632	0.00283	0.00219	0.001739	0.003037	0.001592	-0.001196	-0.000102	0.000425	-0.001541	0.000516	-0.000797	0.000063	0.001275	-0.000163	0.000693	0.000035	0.000674	0.000153	-0.00032	0.000056	0.000073	0.000349	0.000012
0	520.483	0.392161	0.026142	-0.024215	0.013536	-0.022453	-0.018183	0.021004	0.020534	0.009841	-0.000384	-0.012142	-0.000745	0.009748	0.01071	-0.006033	0.009822	0.000366	-0.003462	0.011041	-0.001496	-0.002636	-0.004457	-0.00619	0.004001	-0.000343	0.005353	-0.001718	0.00241	-0.005259	0.001798	-0.001326	-0.00265	-0.00056	-0.003697	0.003665	0.002649	0.001368	0.001203	0.001421	-0.000233	-0.000988	0.000386	0.000561	0.000618	0.000245	-0.0015	-0.000541	0.000096
0	538.426	0.404573	-0.012514	0.051026	0.037438	-0.004851	-0.001124	0.019949	0.021112	-0.005861	-0.008295	-0.002318	0.015503	-0.004148	0.006221	0.012363	-0.000798	-0.006544	-0.008613	0.007772	0.000539	-0.005199	0.004144	0.001787	0.000243	0.000061	0.004273	-0.002644	0.000847	0.000965	-0.004003	0.001096	0.001129	-0.001408	0.004073	0.000945	-0.000472	-0.002512	-0.000625	0.002294	0.000582	-0.001108	0.000039	-0.000371	-0.001659	0.000224	-0.000422	-0.000976	-0.000418
0	541.929	0.390978	0.022721	0.004245	-0.013016	-0.022627	0.013016	0.008903	0.000891	0.010273	-0.002538	-0.005574	0.004205	0.004719	0.007109	-0.004979	0.004856	0.001536	-0.003261	0.002625	0.000255	-0.001559	0.00035	0.000415	-0.004221	-0.004192	0.001041	-0.001683	0.002542	0.000659	-0.001617	0.0025	-0.000994	0.000612	0.001461	-0.000732	0.000338	-0.001909	0.000132	-0.000041	0.000375	0.000324	-0.000162	-0.000213	-0.00069	0.000395	0.000029	-0.000032	-0.000314
0	543.263	0.398062	0.032832	0.021241	-0.003259	-0.033713	0.015224	0.031555	-0.007011	0.005759	0.016952	-0.00008	0.007707	-0.006955	0.004949	-0.006586	0.001277	0.013256	0.001057	0.003647	-0.001033	-0.001661	-0.000941	0.002119	-0.001823	-0.002038	0.000347	-0.005668	0.000967	-0.002468	-0.000081	0.000759	-0.000626	0.000513	-0.000618	-0.001095	-0.001166	0.00154	-0.00244	0.001105	-0.001328	0.000553	0.000309	0.001064	0.001581	0.000486	0.000176	-0.000204	-0.00051
0	550.708	0.431108	0.0254	0.001323	-0.006923	-0.019181	0.005492	-0.018095	0.00506	-0.012041	-0.018044	0.006474	0.010648	-0.00122	0.002994	0.003883	0.004214	0.000758	-0.002468	-0.001681	0.007827	-0.002546	-0.000924	-0.00274	0.001671	0.007856	-0.000412	-0.001286	0.00118	-0.003967	-0.001278	-0.000528	0.002282	-0.000857	-0.003613	-0.001192	-0.00164	-0.000591	0.002254	0.000247	0.00048	-0.000356	0.000385	-0.000786	-0.000834	0.000063	0.000413	-0.000764	0.000212
0	551.874	0.396989	-0.00648	0.001728	-0.059245	0.027613	0.01145	0.006401	0.000766	-0.004031	-0.001067	-0.006374	0.002983	0.001089	0.007145	0.004533	0.000082	-0.002607	0.001826	0.006874	0.00663	0.003186	0.000767	-0.001968	-0.000692	0.001499	-0.000058	-0.001638	-0.000418	0.004821	-0.002571	0.002773	0.001753	-0.000449	0.000103	0.001724	-0.001684	0.003413	0.001265	-0.000745	0.000327	0.000621	-0.001409	0.00086	-0.001268	-0.001212	0.000584	-0.001037	-0.000473
0	553.252	0.411703	-0.035099	0.008411	-0.007096	-0.011225	0.024797	-0.007667	-0.007217	0.013077	-0.002731	0.008773	0.01512	-0.003719	0.000547	0.004046	0.000464	-0.00001	0.002781	-0.006973	0.000182	0.008405	-0.001614	-0.002977	0.00421	-0.001812	-0.00329	-0.002377	-0.000565	0.001578	0.002717	0.000564	-0.001065	-0.000566	-0.000855	0.000183	0.000538	0.000801	0.000331	-0.000575	0.001178	0.000348	0.000347	0.000879	0.000822	-0.000284	-0.000777	-0.000198	-0.000272
0	543.51	0.410781	0.001767	0.027291	-0.014741	-0.016236	0.00297	-0.005725	0.018157	-0.033046	-0.021956	-0.003734	0.002295	-0.000519	-0.003189	-0.003485	0.000442	0.00737	0.007944	-0.009999	0.005052	-0.006114	0.004366	0.003419	-0.002475	0.000745	0.005638	-0.000946	-0.000446	0.0021	0.004828	0.002676	-0.001422	-0.003506	0.002048	0.000922	0.001618	-0.001276	-0.001234	0.000005	-0.002605	0.001336	-0.001379	0.00134	-0.000789	-0.000634	0.001136	0.000558	0.000353
0	534.051	0.393795	-0.052636	-0.038291	-0.007266	0.002596	-0.010855	0.024504	-0.022844	-0.004311	-0.000565	0.008008	-0.001693	-0.004802	-0.002791	0.006427	0.00059	0.005347	-0.002312	0.007377	0.000806	-0.00043	-0.006579	-0.002986	-0.000588	-0.001907	-0.001725	-0.000353	0.000053	0.003181	-0.002381	-0.002853	-0.001372	-0.002793	0.002031	-0.000223	0.000406	-0.000907	0.000952	-0.000097	0.000874	-0.000876	-0.000215	0.000439	0	0.000356	-0.000452	0.00073	0.000026
0	568.197	0.415905	-0.003845	-0.024506	-0.037619	-0.000183	-0.029372	-0.001544	0.008693	0.000679	-0.009729	-0.003794	0.005852	0.003879	0.003231	-0.001126	0.0001	0.006527	0.008142	0.000373	0.003588	-0.000565	0.004398	0.000811	0.000495	0.000384	-0.000098	-0.002177	0.001676	0.00107	-0.000437	0.000426	0.000638	-0.001549	-0.000821	-0.001591	0.00051	-0.000232	-0.001034	0.00044	0.000957	0.000671	-0.000279	0.000181	-0.000962	0.000052	0.000052	0.00013	-0.000438
0	562.57	0.385098	0.026025	-0.002945	0.015363	-0.011464	0.019407	0.023643	-0.001182	0.001803	-0.005618	-0.003295	0.002088	0.004063	-0.000851	-0.000528	0.003364	-0.000511	-0.001256	0.008356	0.001245	0.003443	-0.004874	0.001243	0.004574	0.000579	-0.000272	0.002162	-0.00005	-0.002176	0.002088	-0.0016	0.00001	0.002024	0.000334	-0.00158	-0.00081	0.000862	-0.000871	-0.000157	0.000459	0.000358	0.000451	0.001007	-0.000209	0.000278	-0.00013	-0.000393	0.000267
0	564.701	0.417929	-0.013857	0.04996	0.039029	0.011017	-0.012923	-0.022182	0.001414	-0.003124	0.014482	0.004517	0.008049	-0.012444	0.007713	0.00197	0.000884	0.001943	-0.005649	0.000695	0.004754	-0.002676	0.001527	0.004854	0.003421	0.002465	-0.001251	0.001682	-0.001099	-0.002262	0.003325	-0.001674	0.000647	-0.003443	0.001144	-0.000207	0.001215	-0.000297	0.000332	0.001143	-0.000868	-0.000585	-0.000033	-0.000148	0.000579	0.00169	0.001239	0.000798	0.000784
0	549.848	0.395608	0.017805	-0.02451	-0.011882	0.024979	-0.002641	0.000828	-0.00184	-0.0009	-0.002501	-0.0067	0.00919	-0.012738	-0.008366	-0.009224	0.005259	0.006952	0.001694	0.003762	-0.001105	0.007237	0.003769	-0.001277	0.005437	-0.001473	-0.002435	-0.000103	-0.002113	-0.000099	0.001603	-0.002918	0.000992	0.003859	0.000907	-0.00118	-0.000004	-0.001447	-0.000968	0.000196	0.000182	0.000387	0.000163	0.000196	-0.000034	-0.000425	-0.000126	0.000123	-0.00019
0	522.585	0.403607	0.038621	0.017198	-0.032262	0.029529	-0.017793	0.003102	-0.007391	-0.012814	0.002341	0.004134	-0.004868	-0.002525	-0.001902	-0.008023	0.001629	-0.000985	0.006268	0.000821	-0.002467	-0.000358	-0.006719	-0.00091	-0.003558	0.003359	0.005145	-0.002528	0.000513	0.001523	-0.001224	-0.002547	0.001623	0.001178	-0.001596	-0.000871	-0.001289	-0.000065	-0.000075	0.000272	0.000087	-0.000853	-0.000819	-0.001425	-0.000602	0.000634	-0.000545	0.000583	-0.000421
0	552.496	0.435844	0.014106	-0.031486	-0.03853	-0.000563	-0.013102	-0.007984	-0.010957	-0.017618	-0.006033	-0.003417	0.001453	-0.005978	-0.002618	0.002888	-0.002939	0.004128	0.001363	0.006246	0.002844	-0.001334	-0.001121	0.002717	0.000119	-0.00043	0.000339	0.003438	-0.000684	0.000225	0.005618	0.00085	-0.00079	-0.002476	0.002249	-0.00055	0.00064	0.001848	0.001816	-0.000616	0.001706	-0.000944	-0.000666	-0.000347	-0.000025	-0.000066	0.000284	-0.00047	-0.000381
0	514.523	0.406997	-0.026461	-0.040557	0.005953	0.029327	0.013392	0.013532	0.001858	0.0168	-0.00816	-0.006142	-0.002021	0.007985	0.003006	0.001206	0.002041	-0.007001	0.001752	0.002913	0.004056	-0.003239	-0.000263	-0.004553	0.00252	-0.007052	0.008136	0.004782	0.001798	-0.003603	0.000603	-0.005719	-0.00105	0.003788	-0.001038	0.001329	-0.000494	-0.002289	0.000438	0.002978	0.000193	0.000687	0.001496	0.00087	0.00025	-0.000822	0.000418	-0.000187	-0.000723
0	502.569	0.404633	0.057219	0.005784	0.013982	0.006617	-0.010387	-0.012272	-0.017157	-0.002311	-0.016693	-0.00319	-0.020413	-0.003952	0.001552	-0.00038	0.005852	-0.003418	0.005567	0.00583	-0.005602	-0.003627	-0.005399	0.002727	-0.001912	-0.003713	0.001608	0.003072	-0.001377	-0.003541	-0.00146	-0.002091	-0.001711	0.001066	0.000231	-0.00016	-0.001988	-0.002703	0.000628	-0.000904	-0.000581	-0.000945	-0.001697	0.00082	0.000349	-0.000732	0.000101	-0.000494	-0.000254
0	558.08	0.406753	0.005551	0.000387	-0.009662	-0.009758	0.009518	0.004136	0.002162	-0.001176	-0.019389	-0.003803	-0.008433	0.003862	0.005838	-0.002335	-0.006449	-0.005567	0.008527	0.003564	0.002887	0.000552	-0.008964	-0.007289	0.005251	-0.002279	-0.000444	0.000904	-0.006137	-0.002864	0.001313	0.000716	0.003558	-0.003333	-0.000511	0.001849	-0.000139	-0.000026	-0.001317	0.001254	0.000014	0.000551	-0.000254	0.000459	-0.000562	0.00024	-0.000021	0.000193	0.000522
0	547.886	0.402847	-0.035563	0.019364	0.013145	-0.0193	0.009195	0.001174	0.015136	-0.013949	-0.002037	0.000572	-0.005155	-0.000067	-0.002101	-0.005651	-0.006579	0.005324	0.005348	-0.003325	0.003278	0.000019	-0.001342	-0.001201	0.002828	-0.004929	-0.002208	0.00242	0.005115	0.001212	-0.004122	-0.000736	0.000969	-0.003055	0.000091	0.001816	0.001641	-0.000482	0.001101	-0.000492	0.000943	0.001981	-0.000179	-0.00031	-0.000126	-0.00043	0.000113	0.000664	0.000064
0	531.581	0.399402	-0.000046	0.004056	-0.048781	-0.01551	-0.010169	-0.006854	-0.008636	0.006244	-0.000466	0.008693	0.002915	-0.000434	0.004749	0.003655	-0.000152	-0.000095	0.003074	0.001788	-0.002154	0.000188	-0.001437	0.003194	-0.00209	0.001925	-0.001871	0.001801	0.001804	0.000431	-0.000058	-0.000466	-0.001545	0.003085	0.003587	0.002149	-0.001054	0.000189	-0.001114	0.000061	0.002858	-0.000624	-0.000373	-0.000427	0.001212	0.000268	-0.000074	0.000186	0.000272
0	526.546	0.403624	0.030903	-0.002623	0.002428	0.008667	-0.004211	-0.010483	-0.00812	0.007263	0.000842	0.012421	-0.009753	-0.000194	-0.003183	0.010698	-0.004335	-0.002208	0.008718	-0.000762	0.002265	-0.001649	-0.000638	-0.001581	-0.000117	0.001965	0.004126	0.002762	-0.000107	-0.000407	0.000374	0.001511	-0.002288	0.000373	-0.000708	-0.003061	0.001258	0.000149	0.000386	-0.00025	0.001232	0.001124	-0.000409	0.000994	-0.000316	-0.000014	-0.00018	0.000446	0.000435
0	559.11	0.401815	0.013685	-0.036972	0.030258	-0.002827	0.00044	0.007779	0.01622	0.004985	-0.022659	-0.008698	-0.01165	-0.002691	0.010295	0.000055	0.006421	-0.007917	0.00361	-0.006474	-0.004192	0.00081	0.003289	0.001232	0.000816	-0.001512	-0.00186	-0.003012	-0.00243	0.001488	-0.003354	0.001897	0.001509	0.001757	-0.000408	-0.000268	-0.001431	0.001167	0.001742	-0.000369	-0.00065	0.000547	0.001466	-0.000057	0.000678	0.00036	-0.000047	0.000944	-0.000866
0	546.249	0.405527	0.056819	0.012265	-0.011874	-0.014697	0.00252	0.016248	-0.02184	-0.001534	-0.006589	-0.014129	-0.008596	-0.005093	0.000252	0.007783	-0.000598	-0.001567	-0.006956	-0.004506	-0.002766	0.004105	0.005606	0.001113	-0.001304	-0.004631	0.002644	-0.000862	0.004414	-0.000011	-0.001164	0.001296	0.002283	0.001036	-0.001048	-0.000452	0.002788	0.000333	0.000816	0.001641	0.000253	-0.001797	0.001448	-0.000889	-0.000496	0.000327	0.000076	0.000722	-0.000691
0	534.702	0.407804	0.037497	0.030352	-0.021618	-0.038548	-0.00908	-0.01749	0.020275	0.003331	-0.00292	-0.005243	-0.009517	-0.000815	-0.000054	0.005788	-0.000662	-0.003176	0.003128	-0.003609	0.000242	0.0015	-0.006371	-0.000403	0.002103	0.001228	-0.002378	0.002676	0.00222	-0.000964	-0.002443	-0.001086	0.000965	0.000545	-0.001473	0.000474	-0.000412	0.001532	-0.001706	0.001419	-0.001289	-0.000414	0.000061	-0.000704	-0.000602	0.000158	-0.000107	0.00092	0.000012
0	576.195	0.442565	-0.005394	-0.004003	0.001661	-0.000076	-0.023826	-0.010517	-0.007473	-0.0153	-0.016859	-0.009873	-0.002269	-0.013705	0.003674	0.001701	-0.010367	-0.006856	-0.005866	-0.003344	0.00464	-0.002902	-0.004305	0.000729	-0.002004	-0.000391	0.00293	-0.001872	0.00136	0.00093	0.000473	-0.000559	-0.00075	0.003619	-0.000271	-0.000208	0.001443	0.003735	0.001102	-0.001304	0.000073	0.00061	0.000628	-0.000426	0.000631	0.001014	-0.000183	-0.000948	-0.000585
0	514.661	0.388107	-0.03209	0.036731	-0.008312	-0.025	-0.032133	0.022582	-0.01614	0.002141	-0.003788	-0.007444	0.001243	-0.00232	0.010515	-0.000828	-0.00308	-0.001692	-0.002236	-0.004351	-0.001701	0.000158	0.001107	0.000504	0.005487	0.000742	0.005035	-0.00131	-0.000481	0.000985	-0.001441	-0.001893	0.001043	0.000371	0.003698	0.000186	-0.000451	-0.000456	-0.000429	-0.000819	-0.000941	0.001815	-0.000865	0.000489	-0.000566	-0.000019	-0.000454	0.000449	0.000459
0	561.887	0.408038	0.074401	-0.02783	0.011329	0.015506	0.007662	0.007573	-0.018966	0.005107	-0.005964	0.006216	-0.001045	0.008783	0.00584	0.002719	-0.006753	0.005134	0.001167	-0.003553	0.004444	0.000539	-0.003816	-0.000707	-0.00098	0.001002	-0.000407	-0.000293	0.003591	-0.001529	-0.001325	0.000324	0.00375	-0.000231	0.004339	0.00091	0.002281	0.001578	-0.002707	0.001134	-0.001044	0.000943	0.000693	0.000943	-0.000555	-0.001496	0.00023	0.000264	-0.000828
0	557.485	0.411159	-0.006352	0.007718	-0.016244	-0.015859	-0.001746	-0.019448	0.008981	0.002492	0.005992	0.001496	-0.000322	-0.003997	-0.004977	0.002363	0.005287	0.001647	0.000166	0.003028	-0.001446	-0.001471	-0.001801	0.00527	-0.003795	0.001085	-0.000616	0.001421	0.00067	0.000563	-0.00355	-0.000889	-0.000932	-0.001532	0.002807	0.001032	0.000692	0.001926	0.000971	0.001007	-0.001971	0.0004	0.001978	-0.000314	-0.00065	0.000696	0.00016	0.000238	-0.00021
0	568.796	0.408788	-0.003442	-0.000028	0.022021	-0.000757	0.011195	0.006937	0.003838	0.006452	-0.009402	-0.001254	0.002182	-0.002245	-0.001571	0.002592	0.00164	-0.004987	0.003877	0.003416	-0.004611	0.000194	0.00175	-0.000124	0.00013	-0.003425	-0.00285	0.001093	0.002742	-0.001048	0.002201	0.00308	0.000537	-0.000827	-0.000497	-0.001964	-0.001186	-0.00085	0.000976	0.000119	-0.000548	-0.00036	-0.000366	0.000008	-0.000044	0.000198	-0.000063	0.000486	-0.000094
0	535.931	0.429063	0.062696	0.009447	-0.026895	0.021199	-0.023823	-0.015661	0.007084	-0.012363	-0.000343	0.013551	-0.009486	0.000472	0.01352	0.002809	0.005638	0.008521	-0.002719	-0.002874	0.002541	-0.004652	-0.003643	0.002321	0.001797	0.00024	0.002969	-0.001916	-0.002714	-0.002002	0.000117	-0.002179	-0.001734	0.001011	-0.002487	0.001421	-0.001326	-0.00018	0.002577	-0.000228	0.000367	-0.000311	-0.000247	-0.000678	-0.000225	0.000638	0.000022	0.000519	-0.000406
0	564.261	0.411399	-0.008684	-0.000736	-0.034857	-0.016317	0.00667	0.004893	0.001107	0.002734	0.013107	-0.003393	0.007866	0.005971	0.009387	-0.002713	-0.004654	0.009854	-0.002174	-0.002146	0.000935	-0.002508	0.000967	0.002559	0.002193	-0.001634	-0.004004	0.000446	0.0006	-0.001481	-0.000322	-0.000764	0.002037	0.000995	-0.001191	-0.003983	-0.001764	0.001087	0.001668	0.000214	-0.001245	0.002242	-0.001878	-0.000552	0.000415	0.000728	-0.000214	-0.000181	-0.000462
0	532.867	0.393837	0.012271	-0.006685	0.034977	-0.001623	-0.008182	0.007844	-0.013748	-0.002041	0.008307	-0.004454	-0.008665	-0.004136	0.008961	0.006999	-0.005501	0.006395	0.001606	0.002868	-0.009269	-0.003326	0.002648	-0.006057	-0.001563	0.000724	-0.003455	-0.002036	-0.000525	0.003316	0.00243	-0.002817	-0.000558	-0.00126	0.00137	0.000907	-0.000282	-0.000636	0.000174	0.000543	0.001901	-0.000483	0.000893	-0.000965	-0.001731	-0.000976	0.000004	0.000043	0.001354
0	532.024	0.393653	0.017222	-0.06774	0.01026	-0.012782	0.021746	0.002798	-0.002593	0.00142	-0.000023	0.010019	-0.002362	-0.000015	-0.001032	0.006749	-0.000162	-0.007503	-0.003718	-0.000192	-0.002371	0.000661	-0.002079	0.005004	-0.001767	-0.001258	-0.00143	-0.001601	0.001128	-0.004252	-0.000534	-0.001257	0.000195	-0.001676	0.000389	-0.000091	0.003189	-0.000707	0.001317	-0.00046	-0.000229	-0.000102	0.000612	0.001964	-0.000397	-0.00024	0.00083	0.000045	-0.000246
0	552.776	0.415398	0.078563	-0.02551	0.008175	-0.019235	-0.001254	-0.0219	0.000342	0.001675	0.001465	0.003	-0.008523	0.006158	-0.001683	-0.001261	-0.011154	-0.001209	-0.009265	0.000365	-0.000833	0.003293	-0.002565	-0.00456	0.00479	-0.002365	0.000527	0.000053	0.003058	-0.000204	-0.000922	-0.000919	0.002795	-0.00186	0.000345	0.000068	0.000416	-0.002599	0.00021	0.002424	-0.000715	0.000094	0.000154	0.000274	-0.0004	-0.000426	0.000322	0.000176	-0.000366
0	551.324	0.416285	0.024612	0.025322	0.0218	0.019993	-0.010946	0.031167	0.002147	-0.016732	0.004137	0.016126	-0.001437	0.019334	0.006732	0.004554	0.008756	-0.005705	0.002092	0.005511	-0.001322	0.004751	0.006338	0.000759	0.000927	0.000069	0.001115	-0.00156	0.003171	-0.000215	0.001662	0.000017	-0.000052	-0.002137	0.000561	0.000583	-0.00123	0.000122	-0.000734	0.000605	0.000452	-0.000177	0.001112	0.000438	0.002169	0.000143	-0.000443	-0.000508	-0.000629
0	532.497	0.405785	0.060399	0.017495	0.015431	-0.026683	0.007566	0.012974	-0.015256	-0.004712	-0.012097	-0.002055	-0.00048	0.001149	0.001087	-0.002287	0.001246	0.002639	0.001077	-0.002656	-0.011187	0.00123	-0.005233	0.005874	-0.001397	-0.000412	0.001351	0.000491	-0.000301	0.002597	-0.001422	-0.002933	-0.002066	-0.000356	-0.001803	-0.001008	-0.00117	0.001577	0.001431	0.000814	-0.001703	-0.000077	-0.001705	0.001285	0.000575	-0.000031	-0.000272	-0.001202	0.000984
0	555.294	0.40082	0.035027	-0.02792	-0.006137	-0.003841	-0.009536	0.015016	-0.003023	-0.004258	0.004303	-0.001955	0.008076	0.002094	-0.002628	0.006206	0.006105	-0.00071	0.001287	0.003897	0.003489	-0.001454	-0.001516	-0.005619	0.000534	-0.001309	0.000416	-0.001746	0.001751	-0.00128	-0.001783	-0.002278	-0.001161	0.002481	0.001275	0.002399	-0.002265	0.001288	-0.000751	-0.002516	-0.000927	0.000614	0.00047	-0.000753	0.000978	0.000409	0.000681	-0.000206	0.000466
0	518.536	0.39235	-0.000752	-0.041367	-0.002388	0.034704	0.006802	0.013905	0.016049	-0.005603	-0.006721	0.006976	-0.005713	0.007975	-0.002768	-0.000098	-0.004889	-0.002826	0.009826	0.004892	0.000899	0.002391	-0.002791	-0.002182	-0.001725	-0.003019	-0.000156	-0.004556	-0.002049	-0.000263	0.003117	0.003358	-0.000325	0.000991	0.00011	-0.001747	0.001517	0.001961	0.000141	0.001035	0.001077	0.000113	-0.000836	-0.001329	0.000291	0.000053	-0.000201	-0.000197	0.000273
0	568.268	0.405551	0.032904	-0.004756	0.010611	0.028334	0.005008	-0.010206	-0.001766	0.000624	0.007817	0.004044	0.001915	-0.000083	0.009504	-0.002934	-0.009584	-0.003688	0.005487	-0.005428	-0.000657	-0.002203	0.000259	-0.002267	-0.002998	0.000375	0.001615	-0.000235	0.001955	0.00365	0.001594	-0.001776	0.000488	0.003522	0.000447	-0.00198	-0.000354	-0.001498	-0.000538	0.001193	0.001732	0.000408	0.00027	0.000175	0.000197	0.000238	-0.000456	0.000034	-0.000032
0	524.241	0.393595	-0.04623	0.034516	-0.004798	-0.013993	0.017659	0.004581	0.011659	0.014282	0.008645	0.006827	0.008579	0.003308	-0.001548	-0.002417	-0.006331	0.001646	0.005016	0.0008	0.005392	0.006741	-0.00186	0.001924	-0.000822	0.000398	-0.00037	-0.002623	0.00111	-0.001161	0.000331	-0.002188	-0.001868	0.000008	0.000409	-0.001292	0.000305	-0.001098	0.000432	-0.000673	0.001279	-0.000526	-0.00009	0.000444	0.000114	0.000084	0.000435	0.000161	-0.000172
0	550.553	0.409745	-0.004782	-0.058874	0.031522	-0.012591	-0.006236	0.011102	0.01621	-0.010067	0.004344	0.015409	0.008016	0.008241	-0.003701	-0.003228	0.005011	0.000453	-0.002382	-0.001469	-0.008452	0.002344	0.002107	0.007239	-0.000906	-0.002058	0.001443	0.001636	0.000378	-0.001261	-0.000607	-0.00436	-0.000667	-0.002276	-0.002645	-0.001076	0.001442	-0.000482	-0.000987	0.000857	-0.00218	-0.00045	0.00018	-0.00192	0.001385	-0.000109	-0.000105	0.000587	0.000477
0	559.988	0.397605	0.00952	-0.007986	0.025965	0.009202	-0.01539	0.004693	-0.00211	0.000466	0.004471	0.002664	0.006646	0.011049	-0.001394	-0.008783	-0.007212	0.002164	0.004822	-0.005904	-0.00282	0.005143	-0.002421	0.002188	0.002527	0.001691	0.000143	-0.004493	-0.001358	-0.000263	0.000838	0.00082	0.006517	-0.001036	-0.000753	0.000406	0.001811	-0.002907	0.001996	0.000602	-0.001459	0.000664	0.000071	-0.000606	-0.000355	0.000443	-0.000214	-0.000553	0.00024
0	547.537	0.386422	0.079898	0.006658	0.030335	0.028617	-0.016679	0.005376	-0.01582	-0.00254	0.008478	-0.010837	-0.000126	0.002771	0.002246	-0.001963	-0.008707	0.012025	0.006654	-0.002849	-0.009584	-0.000073	-0.006614	-0.003694	-0.00022	-0.001078	-0.005354	0.001189	-0.002551	-0.002675	-0.001277	-0.000808	0.000531	0.00024	0.002186	0.000462	-0.000495	0.001232	-0.001024	-0.000039	-0.000183	0.002077	0.000092	0.000448	-0.001062	0.000234	-0.000163	-0.002074	0.001217
0	566.298	0.420279	-0.019364	-0.030319	-0.00797	-0.013815	-0.015596	-0.004299	-0.002351	0.007407	-0.007449	-0.010926	-0.013047	0.006732	0.00306	-0.005913	0.008245	0.002687	-0.008046	-0.006427	0.000845	0.009357	0.001087	0.001878	0.002937	0.00659	-0.004248	0.000732	-0.001795	0.001995	-0.001895	0.004364	-0.007133	0.002403	0.000552	0.006444	0.000892	-0.000569	0.000109	0.003152	-0.000842	0.001106	-0.002712	-0.000622	-0.000257	0.000569	0.000959	0.000189	-0.000343
0	552.651	0.401935	0.008221	0.015598	-0.010783	-0.003799	-0.011787	0.019648	0.007543	0.005014	0.005856	0.005173	-0.012852	-0.000437	-0.00309	0.008446	0.003923	-0.011762	-0.000654	-0.003323	0.002642	-0.000082	-0.000416	-0.003953	-0.005152	-0.001062	-0.004314	0.000279	-0.005107	-0.003361	0.000514	-0.00154	0.000806	-0.001434	-0.000168	-0.000575	0.001536	0.000582	-0.001272	-0.001003	0.000346	-0.000432	-0.000814	0.000764	0.000972	-0.000084	0.000686	0.000318	-0.000058
0	545.923	0.39337	0.04301	-0.035829	-0.005932	-0.021669	0.018207	-0.00959	0.000491	0.010343	0.014868	0.003847	-0.000353	-0.001206	0.013103	0.006235	-0.0055	0.002697	-0.001834	-0.006581	-0.00031	-0.001418	0.002663	0.003761	-0.00297	0.00102	0.001513	0.003223	0.004204	0.00083	0.00417	-0.000377	-0.000596	0.000717	0.002392	0.000367	-0.000719	0.003103	-0.002294	0.000203	-0.001556	0.00031	0.000852	0.000109	-0.000351	-0.001306	-0.000518	0.000075	0.000347
0	534.988	0.400077	-0.081857	-0.015541	0.012361	-0.008329	-0.003811	-0.005159	-0.012257	-0.007068	0.003784	-0.011498	-0.006964	0.003949	-0.004432	0.000249	-0.002726	0.004512	-0.003898	-0.003214	-0.000531	0.003743	-0.001614	0.004934	0.002799	-0.001968	0.003166	-0.001697	0.000854	-0.002949	0.000733	-0.00012	0.000948	0.001927	0.000023	0.001345	0.000349	-0.002391	-0.000159	0.000793	0.000991	-0.000521	-0.000571	0.000041	0.00065	-0.000235	-0.000712	0.000668	-0.000371
0	546.734	0.425041	-0.02906	-0.018358	0.006812	-0.014529	-0.021237	-0.005622	-0.005588	-0.017304	-0.000693	0.000719	0.007296	-0.013229	-0.00306	-0.00285	0.005024	0.00349	0.004197	0.003376	-0.000989	-0.000928	0.000578	-0.001106	-0.001928	-0.003995	0.001409	-0.004042	0.000415	-0.000376	0.000576	0.000265	0.001561	0.0013	-0.000067	-0.000041	0.000944	0.0008	0.00091	0.000436	-0.000999	0.000756	-0.000372	-0.00003	0.000065	0.000541	-0.00006	0.000283	0.000161
0	551.583	0.391318	-0.026287	0.013847	-0.007741	0.004163	-0.003367	-0.011825	0.004418	-0.008336	0.004364	-0.001925	-0.002511	-0.005561	-0.004461	0.004996	0.006387	0.011142	0.001224	-0.000629	0.000289	-0.002912	0.003979	0.002466	-0.003919	0.002394	-0.002508	0.001422	-0.001995	0.001293	-0.002471	-0.000599	0.003483	0.000389	-0.002154	0.002635	-0.001026	0.002143	-0.002417	0.00068	0.000866	-0.000836	0.002475	0.00121	-0.001393	0.000335	0.000443	-0.000312	0.000491
0	524.647	0.414383	-0.029295	-0.009716	0.003823	-0.002974	-0.030666	0.004314	0.00515	0.006985	0.007536	-0.0085	-0.011079	0.006551	-0.000603	-0.00117	-0.003996	-0.002098	0.003197	-0.003688	0.004129	-0.000379	-0.002407	0.00495	-0.002672	-0.001664	-0.000648	0.00197	0.001315	-0.000735	0.00048	0.00002	0.00236	-0.00002	-0.001425	-0.000698	0.000753	-0.00212	0.000611	-0.001234	0.000816	0.000627	-0.000593	0.000107	0.000057	-0.000292	-0.000013	-0.000423	-0.000047
0	558.847	0.417439	0.049566	-0.013174	0.024188	-0.007634	-0.002579	0.004472	-0.003888	-0.001401	0.000733	0.00524	0.000965	0.000156	-0.004504	0.004776	-0.000261	0.004228	-0.001059	0.002773	-0.00405	-0.006179	-0.001691	-0.003905	0.005606	-0.00239	-0.004167	0.002031	0.002334	-0.002734	0.003419	0.001961	0.000872	-0.00058	0.002239	-0.001252	-0.001243	0.000886	-0.002799	-0.001789	-0.002097	-0.000073	-0.000095	0.000263	-0.001293	0.001429	0.001109	-0.000171	-0.000751
0	543.905	0.42008	0.056725	0.078424	-0.033785	-0.009235	0.006353	-0.001142	-0.009636	-0.018716	-0.01059	-0.005175	-0.026547	0.008215	0.006003	0.005568	-0.001228	-0.009033	-0.001074	-0.000976	-0.000275	0.000262	0.000517	0.000409	0.000004	-0.00291	-0.001542	-0.001356	0.001405	0.001742	0.001866	-0.000668	0.00027	-0.000246	-0.001386	-0.002107	-0.002888	0.000489	-0.00269	0.000134	-0.001272	0.001785	0.001228	0.001601	0.002088	0.000445	0.000829	0.000309	-0.000105
0	555.177	0.423685	0.017901	-0.02785	-0.017914	-0.003807	0.025818	0.002891	-0.011754	-0.014448	-0.010758	0.00025	0.005569	-0.013583	-0.003672	0.006835	0.003394	0.000093	0.000889	-0.009918	0.000495	0.007329	-0.000949	-0.002721	0.001164	-0.00192	-0.001887	-0.00543	0.000473	-0.003066	0.000748	-0.001633	-0.000705	-0.001009	-0.001186	0.002048	0.001369	0.000136	0.000036	0.001737	0.00085	0.000254	0.00023	-0.000761	0.001652	-0.000175	-0.000495	-0.000544	-0.000503
0	538.778	0.418077	-0.060506	0.032309	0.011751	-0.029503	-0.000399	-0.012009	0.00133	-0.00448	0.000345	-0.015519	0.001589	0.0037	-0.000815	0.003066	-0.006462	0.000454	-0.001032	0.00107	-0.006856	0.000504	0.00053	0.002753	0.0012	-0.0038	0.003764	-0.003942	0.000005	-0.002708	-0.003008	0.002457	-0.003096	-0.000292	0.000846	-0.000734	0.001104	0.001142	-0.000327	0.001176	0.001145	0.001266	-0.000381	-0.00053	0.000389	0.000175	-0.000094	-0.000042	0.000396
0	504.788	0.399617	-0.034515	-0.039945	-0.002334	-0.019296	0.004216	-0.004898	-0.005385	0.016873	-0.002706	-0.011614	-0.008338	0.002074	0.00524	0.002179	-0.000785	-0.001946	0.002735	0.004928	0.006608	-0.001005	0.00351	0.006932	-0.000133	-0.000982	-0.002766	-0.001858	-0.004523	-0.001667	-0.00202	-0.000854	0.001698	0.003097	-0.001601	-0.002563	0.002026	-0.001955	0.001579	-0.00182	-0.002075	0.00203	0.000381	-0.000522	-0.00069	-0.001201	0.000492	-0.000398	-0.000007
0	520.956	0.39696	-0.034399	-0.022793	0.017382	-0.013357	-0.004776	-0.015953	-0.010384	-0.01288	-0.005744	-0.014487	0.000977	0.002261	0.010244	0.005236	-0.006977	0.010905	0.002651	-0.003401	0.002533	0.002495	0.00216	-0.001887	0.00002	0.0041	-0.000354	0.001917	0.000306	-0.004017	-0.002891	-0.002	0.000366	0.001034	0.002713	0.000213	-0.001471	-0.002265	-0.000602	-0.00044	0.001021	-0.001415	0.001359	-0.000959	0.000556	0.000253	-0.000666	0.000324	0.000331
0	538.508	0.399942	0.010478	0.012015	0.0319	-0.009311	-0.021475	0.003054	0.008658	-0.012266	-0.016852	-0.006044	0.003952	-0.004194	-0.000415	0.009712	0.002987	-0.002813	-0.010111	0.004643	0.006207	-0.000286	0.000147	0.00771	0.00316	-0.000482	0.002139	0.003512	-0.002522	-0.002838	0.000718	-0.001087	0.001012	-0.003735	0.000257	0.001342	0.002629	0.000863	-0.002689	-0.001916	-0.000342	-0.000823	-0.00083	-0.000378	-0.001368	-0.000699	-0.00089	-0.000416	-0.000049
0	556.515	0.382656	-0.005862	0.021843	0.00494	0.000246	-0.007979	0.001213	-0.006707	-0.002589	-0.035058	-0.005423	-0.005829	0.000413	-0.004965	-0.005101	-0.000122	0.005155	-0.007968	-0.001289	-0.00281	0.001273	0.0013	0.001297	-0.005927	-0.003123	0.001	-0.001827	0.003385	0.000483	0.000286	0.000496	-0.001646	-0.000754	0.000456	0.000136	-0.002076	-0.000104	-0.002734	0.000604	-0.00084	-0.001995	0.000427	0.000312	-0.001622	0.001002	-0.000112	0.000229	-0.000299
0	559.803	0.385712	0.024027	-0.035524	-0.019476	0.000097	0.018281	0.010711	0.000108	0.007874	-0.002152	0.006432	0.000564	0.003929	0.004663	-0.006519	0.006702	0.006555	-0.001076	0.000166	-0.00234	-0.003484	0.003259	0.007419	0.000156	-0.000062	0.00155	-0.000566	-0.003121	0.002206	-0.002006	0.000594	0.001269	-0.003485	0.001306	0.001432	-0.004297	-0.000143	-0.000331	0.001261	0.000291	-0.000375	0.000485	-0.001162	0.000254	-0.000608	0.000466	-0.000372	-0.000087
0	560.272	0.408528	0.031037	0.016322	-0.002758	-0.009493	0.004662	-0.004287	-0.000623	-0.015021	0.015216	-0.008772	0.000375	-0.001184	-0.008538	0.001915	-0.001323	0.006252	-0.006491	0.003407	-0.008752	0.00036	0.004009	-0.000959	-0.00379	-0.00172	-0.003827	0.000577	-0.000869	-0.003086	-0.00119	-0.001003	-0.000036	0.000279	0.001635	-0.000316	-0.002479	0.000602	-0.000393	-0.00081	-0.000485	-0.000228	-0.000727	0.000627	0.000276	-0.000965	-0.000187	0.000042	-0.000733
0	553.441	0.381859	-0.023927	0.043238	0.003187	0.005565	-0.016238	0.031836	0.016122	-0.018266	0.010457	0.006396	0.000477	0.000715	-0.009647	0.000382	0.005574	0.008789	0.002964	-0.001559	0.001836	0.003236	0.003245	0.003025	-0.000049	-0.003122	-0.002039	0.004484	0.003692	0.0012	-0.001673	-0.000017	0.000359	0.001194	-0.000314	-0.000194	0.003082	0.000055	-0.001155	0.000635	-0.000858	0.000651	0.000299	-0.001252	-0.000753	-0.001326	0.000028	-0.000359	0.00001
0	541.277	0.410736	0.031237	-0.023613	0.027664	0.001163	-0.001412	-0.002396	-0.006892	-0.005885	-0.00041	0.008077	0.00473	-0.001875	-0.011814	0.006488	0.002264	0.000588	0.003761	-0.001144	0.005282	0.000138	0.003905	0.000224	-0.0007	0.003844	0.000742	0.002838	-0.001402	-0.001905	0.00261	0.000462	-0.001282	-0.000793	-0.002368	-0.000377	-0.001464	0.003	0.001081	-0.000044	0.001008	-0.000068	0.000528	0.000728	-0.000252	-0.000295	-0.000114	-0.000153	-0.00062
0	553.166	0.408592	0.01183	-0.010593	0.016638	0.008441	-0.003862	0.007169	-0.003057	0.00682	-0.014048	-0.00142	0.011371	0.008264	0.000613	-0.00836	-0.000585	-0.002228	-0.006425	0.000856	-0.004371	-0.008454	-0.004458	0.003397	0.005357	0.00181	0.001052	0.000148	0.002234	0.001057	0.001134	0.002069	0.001818	0.002385	-0.000266	-0.000666	-0.00106	0.000387	-0.001571	-0.001281	-0.001703	-0.001073	-0.00139	0.00085	-0.000039	0.000413	-0.00079	0.000008	0.000094
0	534.289	0.390436	0.007415	0.021293	-0.012906	0.000268	0.026596	0.015329	-0.026932	0.001014	0.004492	-0.003971	0.006	-0.005848	-0.001191	0.000209	-0.002475	0.002073	-0.0037	-0.00743	0.003056	0.000301	0.002337	0.001133	0.004527	0.000818	0.003579	0.00205	-0.000269	-0.003868	0.000319	0.002974	0.000707	0.002184	-0.001923	-0.000827	-0.001256	0.001384	0.001685	-0.001129	-0.0005	0.001212	-0.00125	-0.000737	-0.000488	-0.000159	0.000133	0.00016	0.000131
0	530.07	0.379542	0.010253	-0.023796	0.033553	-0.009865	0.021914	0.011239	0.009715	-0.012125	0.004042	-0.016333	-0.007216	0.004052	0.002073	-0.001247	0.004304	0.003281	0.005219	-0.003577	-0.004515	0.000427	0.003411	0.001839	0.001536	-0.002179	0.001676	0.002214	0.005505	-0.000503	-0.000855	-0.000418	0.001057	0.001874	-0.000636	-0.000447	0.000343	0.001583	0.001101	0.000544	0.004105	0.001478	-0.001513	-0.00011	0.0001	-0.000363	0.001145	0.000665	0.000429
0	546.018	0.420944	-0.042548	-0.023807	-0.03647	-0.045499	0.00161	-0.010557	0.005417	-0.003262	-0.012518	0.00604	-0.001349	-0.00234	-0.004086	-0.008222	-0.010995	0.002991	0.002768	0.003669	-0.000419	0.00149	0.002486	0.004558	0.003136	-0.001259	0.000719	0.002963	-0.00237	-0.001645	0.004042	0.00177	-0.000091	-0.001319	0.002188	0.001283	-0.000006	0.000935	0.001275	-0.001488	0.001457	-0.000177	-0.000107	0.00094	0.000225	0.000292	0.000572	0.000176	-0.000007
0	553.441	0.394628	-0.020711	0.046316	-0.007769	-0.007977	-0.020958	0.016917	-0.00005	0.002346	-0.00047	0.012811	0.001907	0.002791	-0.006251	-0.001581	-0.002015	-0.005405	-0.002917	-0.001041	-0.001516	0.008905	0.004116	0.001595	0.001592	0.000387	-0.000848	0.000095	-0.002143	-0.000516	0.000398	0.000419	-0.002372	0.00333	-0.000578	-0.000088	-0.001407	-0.000249	0.001291	0.001019	0.000318	0.000167	-0.001	0.001341	-0.000177	0.000487	0.000562	0.000313	0.000602
0	536.88	0.400127	-0.007905	0.013793	0.027148	0.003206	-0.021062	0.012492	0.009271	0.011807	0.010378	-0.006638	0.008209	-0.009086	-0.013441	-0.006546	0.001148	-0.002316	-0.003248	-0.002124	-0.000682	0.004049	-0.002163	-0.003271	0.002137	0.001607	0.003105	-0.000972	0.000593	-0.001645	-0.00214	-0.000434	-0.002288	-0.002607	0.003016	0.000217	-0.001866	0.001891	0.001004	-0.001275	0.000618	0.000294	-0.000253	0.001777	0.000286	0.000733	0.000596	-0.000319	-0.000292
0	558.322	0.382285	-0.032713	0.029816	0.018533	0.017141	-0.004688	0.011259	-0.026743	0.000911	0.013417	-0.014933	-0.000534	0.012494	-0.00786	-0.001832	0.008666	0.0065	-0.001526	0.001504	0.002377	-0.000074	0.004105	-0.000792	0.004437	-0.001381	-0.00033	-0.001167	0.002238	0.003805	0.00082	0.000496	0.001142	0.001273	0.000457	0.002406	-0.000928	0.000892	0.003039	-0.001675	-0.000697	0.000415	0.000276	-0.001394	-0.000704	0.001223	0.000755	0.001913	-0.000684
0	549.368	0.386962	-0.020128	0.025348	0.01162	-0.004555	-0.000379	0.001793	-0.001639	-0.014139	0.001411	0.01899	-0.008708	0.008023	0.007425	-0.000771	-0.004913	-0.003214	0.004799	-0.000317	0.001522	-0.004177	0.000578	0.004756	-0.000851	0.000308	-0.002975	-0.000635	0.001875	0.001034	0.000094	-0.005055	-0.000969	-0.001113	-0.001367	-0.001482	0.001714	0.000625	0.000962	-0.000109	-0.00184	0.001423	-0.000961	-0.000494	-0.000035	-0.000891	-0.000331	0.000133	-0.000412
0	539.316	0.403356	-0.036433	0.049244	-0.000727	0.034236	0.01023	-0.014485	0.005615	0.002303	-0.005596	-0.001149	0.003007	0.005846	0.000039	0.004376	0.009687	0.001781	-0.007539	0.001713	-0.008061	0.00303	0.005487	-0.00197	0.006685	-0.000354	0.000516	0.00287	-0.001745	0.002177	-0.000103	0.001998	0.002757	0.00161	0.001999	0.001625	0.000359	0.000914	0.000855	-0.000666	-0.000686	-0.003284	0.00033	0.00263	0.000501	-0.00022	-0.000476	0.000163	0.001279
0	532.199	0.405419	-0.012788	0.056902	0.000675	0.018876	-0.019983	-0.011073	-0.011647	-0.00193	-0.005404	-0.010432	-0.004697	0.001979	0.003061	-0.000258	-0.007212	0.004689	0.001477	-0.006766	-0.007049	-0.004662	-0.000467	0.003273	0.001817	-0.003597	-0.002131	-0.003898	-0.001058	0.000214	0.000855	-0.000765	-0.000665	0.000615	0.001194	0.000257	0.003172	0.001358	-0.003031	-0.000429	0.000681	-0.000757	0.000802	-0.001474	0.000226	-0.000198	0.000919	-0.000137	-0.000721
0	564.031	0.417077	-0.031447	0.058012	0.032594	0.015276	0.006784	0.004843	0.002582	-0.008123	0.001271	-0.011227	0.017409	-0.001221	0.014033	0.009899	-0.012885	-0.006209	-0.004246	0.003751	0.00089	-0.001429	-0.000213	0.004781	-0.002001	0.000814	0.00171	0.003639	0.001301	0.001356	0.001372	-0.001126	-0.003414	-0.000489	0.001001	-0.000927	0.001206	0.000061	0.00181	-0.000388	-0.001936	0.000345	0.000697	-0.001648	-0.000805	-0.00067	-0.000284	-0.000137	0.00025
0	550.532	0.412142	-0.043992	0.018994	-0.010196	-0.008648	-0.002176	-0.020822	-0.000498	0.011314	-0.002149	-0.005761	0.004716	-0.006659	-0.011229	0.004398	-0.005292	0.00182	-0.003106	-0.0022	-0.001594	-0.003888	-0.004257	-0.002553	-0.001179	-0.000692	0.000727	0.003855	-0.002491	0.004577	0.000497	0.004471	-0.000474	0.001752	-0.001696	0.000078	0.001867	0.001302	-0.000241	0.00028	-0.00086	0.00011	-0.000153	-0.000337	-0.000297	-0.000362	-0.001015	0.000274	-0.000536
0	551.474	0.399014	-0.043636	0.02993	0.010931	0.000928	0.006327	0.009162	-0.014268	0.000301	-0.0072	-0.004165	-0.007998	-0.002583	0.00168	-0.000661	-0.002822	0.004364	0.004294	0.000231	-0.002285	-0.003048	-0.003194	0.003342	-0.003947	-0.003962	0.00267	-0.001868	0.002078	0.000796	0.000023	-0.000962	0.001269	0.002566	-0.000592	-0.000544	-0.000993	-0.002818	0.000156	0.001987	0.000538	-0.000552	0.001245	0.00095	-0.000097	-0.000344	0.000471	0.000038	0.000449
0	544.89	0.4008	0.01165	0.058595	-0.011985	0.007437	0.00254	0.019669	-0.017503	0.008746	-0.003211	0.01343	0.007942	-0.008077	0.007128	0.003297	0.005057	0.005561	-0.001911	0.002345	0.00645	-0.00223	-0.007987	-0.004433	-0.000295	-0.00094	-0.000021	0.002318	0.000729	-0.001114	0.000628	-0.002363	0.000613	-0.000279	0.000502	0.002412	0.001285	-0.000023	-0.000085	-0.000174	0.000162	-0.001165	-0.001599	-0.000337	-0.000078	0.000557	0.000264	-0.000265	-0.00009
0	546.604	0.395906	0.035409	0.03304	0.027122	-0.017104	-0.016084	-0.009606	0.002565	-0.004341	-0.004197	-0.019332	0.006703	-0.003083	-0.007383	-0.004401	0.000638	0.007613	0.011148	-0.001486	0.006543	0.003757	-0.002024	-0.005759	-0.002192	0.000834	-0.000234	-0.002012	0.00431	0.004664	-0.002857	0.002644	-0.001234	0.00039	0.001129	-0.001283	0.001015	-0.001705	0.001181	0.001401	-0.002243	-0.002339	-0.000063	0.000022	0.000997	-0.00056	-0.000056	0.000071	0.000534
0	546.221	0.404111	-0.013758	0.03276	-0.017023	-0.001859	-0.01293	-0.000219	0.004037	-0.001457	0.000256	-0.005721	0.000932	-0.002185	-0.000229	-0.002572	-0.003849	-0.007782	-0.000025	0.005505	0.004794	0.001957	-0.00525	-0.00731	0.003778	-0.001622	-0.002984	-0.004251	-0.002564	0.000435	-0.001802	0.000712	0.001499	-0.000432	0.00102	0.000373	-0.000451	-0.000442	-0.002036	0.000705	-0.001015	0.000328	-0.000362	-0.000116	-0.00074	-0.000426	-0.000494	0.000408	0.00019
0	539.171	0.400589	-0.046343	0.013336	-0.004207	0.004033	-0.017097	-0.013291	-0.013142	-0.005784	-0.007962	0.000915	0.009192	-0.000458	-0.000483	0.00333	-0.00329	-0.002223	-0.005893	-0.001077	-0.003086	-0.006729	-0.001889	-0.002246	-0.003596	-0.006064	-0.000606	0.001771	0.000958	0.000945	-0.002765	0.004279	0.00351	0.000897	-0.00136	0.001698	-0.001014	0.001178	0.002177	-0.000342	-0.000093	0.000452	0.001341	-0.001519	0.000818	0.000179	0.000125	-0.000009	-0.000112
0	520.375	0.381079	-0.022815	0.047481	0.025653	-0.014506	0.002365	-0.001216	0.000175	-0.004924	0.008631	-0.001553	-0.011535	0.00139	0.000077	-0.007246	0.007193	0.003359	0.001272	0.001216	0.003689	-0.009811	-0.00334	0.0012	-0.007553	0.002541	0.001552	-0.005733	0.0017	0.001245	-0.001083	0.005177	0.001223	-0.00176	-0.000603	0.001304	0.000129	-0.000207	-0.000792	0.000659	-0.000692	0.000347	0.001953	0.000072	0.000702	0.00084	0.000151	-0.000632	0.000128
0	543.23	0.412067	0.016247	-0.01399	-0.011838	-0.008838	-0.002581	-0.017581	-0.000614	0.015003	-0.000285	-0.007944	-0.000977	-0.004053	-0.001984	-0.01404	-0.008597	0.009731	0.000506	0.00359	-0.00426	-0.001759	0.002172	-0.003282	-0.002009	-0.002463	-0.001124	0.004128	-0.002904	0.001338	-0.000973	0.004349	-0.000262	-0.00169	0.000094	-0.001825	-0.002167	-0.000955	-0.001439	-0.000507	0.001869	-0.001116	0.00104	0.000646	0.000108	-0.00076	-0.000479	-0.000473	-0.000954
0	562.435	0.393207	0.000797	0.021699	-0.006004	-0.011689	0.001495	0.002256	0.004125	0.008563	-0.012127	-0.000778	0.003634	-0.001133	-0.015618	0.01353	-0.005122	0.003381	0.000687	-0.000783	-0.006281	-0.010583	0.005249	-0.004904	0.002263	-0.000724	0.004679	-0.004125	0.001855	0.000778	0.000515	-0.001203	-0.000904	0.00363	-0.00444	-0.001053	0.001694	0.000201	0.000026	0.003773	0.001516	0.000327	-0.000916	-0.000844	0.000105	-0.000083	0.00079	-0.00071	0.000508
0	518.878	0.383551	0.061121	0.054316	-0.019157	0.004913	0.018366	-0.00644	-0.007337	-0.001306	0.01544	-0.013872	0.003983	-0.004467	-0.016011	-0.001784	-0.010264	0.001018	-0.001374	-0.002261	-0.002045	-0.006512	-0.001432	-0.003986	0.002959	0.002209	0.001265	0.001436	0.0016	-0.003541	-0.005128	-0.003225	-0.002154	-0.000583	0.000337	0.002171	-0.000211	-0.000627	-0.000329	-0.002749	-0.000082	-0.000449	-0.000475	-0.000653	0.000758	0.000182	-0.000015	-0.000295	-0.000015
0	539.104	0.402135	-0.087323	0.039396	-0.004766	0.013165	0.026219	-0.015383	0.006338	-0.000063	0.00059	-0.006987	0.008267	0.011259	-0.005165	-0.006181	0.00649	-0.003478	0.007819	0.003485	-0.003366	-0.000032	-0.014705	0.002685	-0.001714	0.002754	0.003562	0.002846	-0.000397	0.001194	-0.002619	-0.001929	-0.000375	0.000516	0.001368	0.002671	0.000009	-0.000856	0.000361	0.001444	-0.000605	-0.000114	0.001171	0.000066	-0.001886	0.000341	0.000443	0.001159	0.000082
0	544.078	0.404617	0.011595	0.026146	0.009743	0.025874	-0.004171	0.008917	-0.000154	-0.001942	-0.001869	-0.002008	0.006558	-0.004347	-0.001031	0.003817	-0.002071	-0.00656	-0.004676	-0.001012	-0.005313	-0.001651	0.002293	-0.002076	0.004993	0.000253	-0.002469	-0.00534	0.001817	0.000366	-0.0006	0.004199	-0.001119	-0.001234	-0.000875	-0.001014	-0.000752	-0.002166	0.000424	-0.000494	0.001593	0.000824	0.001003	0.000473	-0.000138	0.000112	-0.000343	0.000349	0.000687
0	547.919	0.390748	-0.058417	-0.007729	0.025428	-0.003554	0.015366	-0.008663	-0.0118	-0.005766	-0.001734	0.002689	0.005868	-0.009637	0.002838	-0.003727	-0.004004	-0.001769	-0.001344	0.007231	0.003794	-0.000106	-0.000177	0.005696	0.009056	0.002022	0.00214	-0.002687	0.001798	-0.001193	0.001696	-0.000422	0.001004	-0.000311	-0.002259	-0.000274	-0.003009	-0.001763	-0.001608	-0.001794	0.002012	-0.000014	-0.001618	0.000522	-0.000339	-0.000238	-0.000103	0.000461	-0.000016
40	541.423	0.40693	0.042068	0.008569	-0.011127	0.004802	0.0143	-0.000436	-0.000334	0.009232	-0.011873	-0.001742	-0.001338	-0.013401	-0.001471	-0.015677	0.000548	0.002256	0.002164	0.004163	-0.001163	-0.003721	-0.000699	0.0023	-0.002012	-0.003559	0.001535	-0.001042	-0.001528	0.003221	0.002804	0.002331	-0.000565	0.001461	-0.000791	0.002238	0.001343	0.000509	-0.000821	-0.001429	-0.001255	-0.001184	-0.00029	-0.001162	0.000449	0.000467	0.000191	-0.000614	-0.000096
40	529.162	0.398369	0.028027	-0.025304	0.037835	-0.01276	0.009115	0.016319	0.017954	-0.011441	0.001016	-0.011953	-0.006931	-0.002111	0.001397	0.003549	0.008455	0.000677	-0.006217	0.00174	-0.001773	0.002036	0.000309	-0.003674	0.002792	0.004253	-0.001004	-0.000364	-0.005027	0.003583	0.001157	0.001015	-0.000117	0.001161	0.001979	-0.002057	-0.000838	0.000351	0.000507	0.000458	-0.000232	0.000487	0.000817	-0.000418	0.0003	-0.000047	0.000544	-0.000738	-0.000553
40	525.349	0.400637	-0.012415	0.008175	-0.028452	-0.017328	0.002697	0.021433	0.014501	-0.003227	0.003433	0.001902	0.009153	-0.004707	0.007564	-0.001895	0.007496	0.006085	0.005341	-0.002921	0.000604	-0.00089	0.00224	-0.001092	-0.000543	-0.000567	0.000612	-0.000161	-0.001221	0.001751	-0.001136	0.000313	0.001937	-0.002705	-0.001239	0.001494	-0.001482	-0.003955	-0.001048	-0.000274	0.000543	0.001002	-0.000689	0.001229	-0.000052	0.00016	-0.000121	-0.000065	-0.000419
40	539.599	0.391657	0.042545	-0.030303	0.012767	0.010342	0.001092	0.016477	0.017488	-0.009458	-0.002423	0.005979	-0.00124	0.015456	-0.00529	-0.001909	-0.004597	-0.00007	0.002662	0.006087	0.008594	-0.005358	0.004713	-0.004024	-0.001986	-0.002466	0.002518	0.000602	-0.000227	-0.00484	-0.002323	-0.00028	-0.003084	0.002084	-0.001209	0.003495	0.001262	-0.000314	-0.00237	-0.004775	-0.000439	0.000218	0.001691	-0.001959	0.001308	0.00149	0.000922	0.000004	0.000276
40	537.629	0.4118	0.014932	0.008069	0.034589	-0.014177	-0.001559	-0.002246	0.005936	0.01627	-0.008824	-0.004254	0.008181	0.002247	-0.001477	0.000758	0.012228	0.000952	0.007453	0.006068	0.000236	-0.005301	0.006058	-0.002539	0.003162	0.001325	-0.003599	0.00308	0.003001	-0.0002	0.004461	0.001447	-0.001347	0.000899	-0.002101	0.000634	-0.000862	-0.00181	-0.000476	-0.000683	0.00128	-0.00141	0.000499	-0.000673	-0.001652	-0.000552	-0.000457	0.001076	-0.001278
40	507.497	0.393062	0.040522	0.004248	-0.007153	0.009564	0.003178	-0.008163	-0.002286	0.032708	-0.004574	0.000472	-0.001416	0.001117	-0.005018	-0.000999	0.003068	-0.006162	-0.00556	-0.009565	0.006038	0.001478	-0.002485	-0.002819	-0.001168	-0.002526	0.00181	-0.003027	-0.003802	0.001211	-0.000828	0.00011	-0.000048	-0.003287	-0.001616	-0.000754	-0.00126	-0.000478	0.000669	-0.000675	0.001336	0.000388	0.000656	0.000242	-0.001402	0.000119	0.000213	-0.000529	0.000321
40	533.492	0.417504	0.039999	0.008245	0.040909	0.001397	-0.008884	-0.015186	0.011466	-0.005958	-0.001773	-0.010785	0.005823	0.008749	-0.000971	-0.005308	0.004588	-0.001082	0.000527	-0.002722	0.00051	-0.003363	-0.003129	-0.001891	0.002176	0.005847	-0.000725	-0.004222	0.000036	0.004071	-0.000966	0.000235	0.000625	-0.000278	0.000869	-0.000372	0.000755	0.00222	0.001234	-0.001373	0.000836	-0.000577	-0.00184	0.000903	0.000621	-0.000109	0.000359	-0.00025	0.000292
40	528.899	0.397189	-0.008612	0.01895	-0.013453	0.011188	0.020252	0.003958	0.000014	-0.001032	0.005496	-0.008134	0.01096	0.002527	-0.007218	0.004197	0.000477	0.005041	0.00626	-0.012118	-0.002536	0.000405	-0.006678	0.000314	-0.004731	-0.000433	-0.001039	-0.000037	0.00125	-0.000499	0.002632	-0.003939	-0.003328	-0.00294	-0.001559	0.001152	0.000483	0.00144	0.000713	0.000977	-0.001113	-0.000317	0.000253	0.000394	0.000287	-0.000766	-0.000333	0.000303	-0.000516
40	557.311	0.405664	0.026317	-0.011633	0.004725	-0.001571	-0.007085	0.007909	-0.015102	-0.011255	0.00849	-0.004502	0.0074	0.006287	0.008393	0.006973	0.00067	0.004123	0.001247	-0.006713	0.001589	0.002328	0.000223	-0.000112	0.001432	-0.000307	0.002713	0.000683	-0.001135	-0.003334	0.000815	0.00318	0.000778	-0.002478	-0.002504	-0.002003	-0.002731	0.00021	-0.001747	0.000704	0.001653	-0.000056	0.000361	0.000634	-0.000759	-0.000637	0.000184	0.000029	-0.000222
40	506.943	0.39291	0.026677	0.00809	-0.008258	-0.019161	0.022603	-0.005394	-0.003574	0.00161	-0.007316	-0.006582	-0.00899	0.005468	0.011099	0.014815	-0.005542	-0.007521	0.009258	-0.0016	-0.002053	-0.002202	0.004484	0.00423	-0.001094	0.003895	-0.001646	-0.002574	-0.002578	-0.00524	-0.002968	0.001818	0.002928	-0.000099	-0.000832	0.000067	-0.001002	-0.001207	-0.000361	-0.000733	-0.000429	-0.001505	-0.00049	0.000469	0.000685	-0.000164	-0.000033	0.000443	0.000254
40	535.272	0.415078	0.010536	0.025257	-0.003867	-0.004784	-0.006847	0.001034	0.000985	-0.007124	-0.004359	0.003531	-0.005052	-0.009803	-0.002236	-0.002186	-0.008636	-0.007949	0.003733	-0.008169	-0.000748	0.003445	0.00318	0.002175	0.002798	-0.004096	-0.001161	0.000504	-0.001285	-0.000339	0.001891	-0.003949	0.001099	0.002853	0.003198	0.001682	0.001247	-0.001972	0.001161	-0.002157	-0.000183	-0.001465	0.000004	0.00105	-0.000954	-0.000013	0.00037	0.000333	0.000242
40	527.177	0.395401	0.031266	0.031178	0.023623	0.029371	-0.014533	-0.029146	0.026247	0.008912	-0.00214	0.000847	0.007266	0.008559	-0.000864	0.007989	-0.004804	0.004298	-0.008396	-0.004088	-0.006162	-0.004853	0.004357	-0.002556	-0.003769	-0.001219	0.002072	-0.001446	-0.00003	-0.002659	0.000328	-0.000297	-0.003558	-0.001734	0.001339	-0.002644	-0.000073	-0.000672	0.0012	-0.000055	0.001308	-0.000441	-0.000127	0.001941	0.00022	0.000496	0.000797	0.001235	-0.000056
40	539.356	0.373121	-0.060025	0.06725	-0.012426	-0.005337	0.02646	0.002688	-0.020642	-0.007772	-0.006139	0.021968	-0.000221	0.008735	0.002766	-0.007758	-0.001088	0.000516	0.001463	0.000294	-0.001094	0.008063	0.002118	-0.002927	-0.001908	0.003598	-0.000806	0.004032	0.001218	0.003154	0.000596	0.001382	-0.00112	0.0026	-0.002394	0.001071	0.001461	-0.000877	-0.000675	0.000057	-0.001074	0.002071	0.000826	0.001378	-0.000681	0.00019	0.001232	-0.000315	0.000871
40	525.255	0.400702	-0.008393	0.03114	0.002039	-0.019294	-0.000824	-0.007855	-0.002394	-0.009325	0.008265	0.028524	-0.006417	0.002481	0.002679	-0.000051	0.005376	0.000075	-0.00506	0.003231	0.001491	0.004152	-0.003855	-0.005348	0.000248	0.000789	0.001039	-0.001028	0.00207	0.00024	0.001752	0.002298	0.001137	0.002953	0.001288	-0.001845	-0.000069	0.000615	0.000167	-0.000198	-0.000528	0.000056	0.000218	-0.000022	0.000299	-0.000157	-0.000056	-0.000048	-0.000272
40	536.02	0.406985	0.019399	-0.019297	-0.016324	0.009106	0.017135	0.003693	-0.002726	0.006126	0.001566	0.00663	0.010089	-0.004387	-0.008538	-0.002123	-0.000079	-0.002122	-0.003064	0.003929	0.003345	0.002407	-0.006988	0.004334	0.000035	-0.003702	0.001804	-0.003501	0.001762	-0.004332	0.002243	0.000715	-0.00039	-0.002114	-0.001228	0.00118	0.001438	-0.000377	-0.000498	-0.000635	-0.000242	0.000271	0.000483	0.000601	-0.00048	0.000272	0.000204	0.000008	0.000285
40	523.169	0.400432	-0.012471	0.036522	0.028814	0.012033	-0.00634	-0.002215	0.003893	0.013036	0.006953	-0.007091	-0.003939	0.008433	-0.004194	0.004129	0.000581	-0.005932	-0.001909	-0.001484	-0.001143	0.004136	-0.003293	0.002944	-0.00215	-0.006151	0.001118	0.002289	-0.002713	0.001632	0.000601	0.002924	-0.000153	-0.003797	-0.002223	0.001263	-0.000986	-0.001644	0.001583	0.000972	0.001356	-0.000679	0.000514	0.000493	0.000703	-0.000058	-0.000293	0.000057	-0.000148
40	519.976	0.402886	-0.047439	-0.00033	0.026182	-0.009581	0.009644	0.013228	0.009949	0.013487	0.004171	-0.005079	-0.017188	-0.008509	-0.001126	-0.000435	0.006811	-0.002853	-0.001406	-0.001383	0.002606	0.001028	-0.000762	0.001673	0.001356	0.002826	0.001932	-0.000532	-0.001027	0.000449	0.00207	-0.000823	0.002361	0.001268	0.000209	0.000089	0.000611	0.000258	-0.001097	-0.0004	0.00044	0.000673	0.000348	0.000511	0.000383	0.00002	-0.000151	-0.000236	-0.000077
40	549.935	0.379422	-0.044402	0.021202	0.009423	0.036809	0.000609	0.003344	0.001103	-0.007795	0.017755	-0.008	0.010226	-0.008388	0.004027	-0.007328	-0.000532	0.000321	0.006533	-0.006236	-0.000739	-0.004275	-0.003273	0.004112	0.001532	-0.002398	-0.002852	-0.002204	0.001924	-0.001354	0.001501	-0.000373	-0.001232	0.000682	-0.00213	0.000658	0.001661	0.001319	0.001307	-0.000196	0.001974	0.002128	-0.001192	0.00099	-0.000594	-0.000033	-0.000053	0.000368	0.000105
40	514.868	0.403578	-0.024432	0.022183	0.001542	0.003098	0.000382	-0.011987	-0.004455	0.002025	0.009758	-0.002257	-0.004435	-0.001317	-0.000321	0.002168	0.00627	-0.007405	0.000226	-0.001298	0.005682	0.002418	0.002993	-0.000203	0.002319	-0.00104	0.000735	-0.002791	-0.002411	-0.000327	-0.000373	0.000258	0.000217	0.00227	-0.000591	-0.002506	0.001345	0.00106	-0.001482	-0.000251	0.000475	0.000347	0.000291	0.000672	0.000714	0.000289	-0.000369	-0.000619	0.000057
40	519.984	0.398884	-0.080709	0.019472	0.008094	0.005343	-0.021409	0.017148	-0.016719	0.023498	-0.009459	-0.005853	-0.013733	-0.004179	-0.008139	-0.008735	-0.001035	-0.005968	-0.002136	0.003377	-0.002243	-0.001297	0.00562	-0.00654	-0.000548	0.009166	-0.001109	0.0021	0.00082	-0.004936	0.000586	-0.001848	0.001877	-0.002678	-0.00203	-0.000219	0.001811	0.002587	-0.000158	0.000113	0.000553	-0.000072	-0.00032	-0.000625	0.000495	-0.001525	-0.001023	0.000588	-0.000022
40	525.875	0.410675	0.022496	-0.014151	0.02756	-0.01975	-0.008325	-0.007452	-0.003812	-0.005325	-0.006669	0.01929	-0.000585	-0.009525	0.000025	-0.004835	0.005188	0.002681	-0.001343	0.004092	-0.003344	-0.001036	0.00165	-0.000175	0.00028	0.00245	-0.000056	-0.003144	-0.00024	-0.001655	-0.002795	-0.001994	-0.001362	-0.000317	0.000525	-0.001125	0.001133	-0.00111	0.000951	-0.001173	0.000676	-0.000246	0.000447	0.000637	-0.000131	-0.00077	-0.000311	0.000577	-0.000035
40	532.22	0.398319	-0.010525	-0.047784	-0.053863	-0.007122	-0.002138	-0.008166	0.01505	-0.009098	0.004976	-0.001069	-0.003355	0.010692	-0.003679	0.011634	0.009995	-0.003601	-0.003608	-0.00803	-0.00311	-0.005127	-0.00453	0.002876	0.005245	-0.000466	-0.002906	-0.001409	0.000597	0.000267	-0.000583	0.00287	-0.001973	0.000693	0.002864	0.000214	-0.000456	-0.002035	0.001931	-0.002252	0.000538	-0.000752	0.000709	-0.000366	0.000756	-0.000756	0.000212	-0.000716	0.000247
40	544.752	0.404548	-0.05292	-0.021121	-0.022975	0.016191	0.005953	-0.004089	-0.004842	-0.005845	-0.001609	0.001732	0.007433	-0.002422	0.003975	0.002677	-0.005412	0.003132	0.002934	0.001829	-0.010045	-0.004854	0.000726	-0.000125	0.000205	0.001685	-0.002513	-0.00242	-0.002825	-0.000095	0.002529	0.001694	0.002861	-0.000988	0.000292	0.001045	0.001235	-0.000757	-0.000438	0.000742	-0.000955	0.000922	0.000404	-0.000523	0.000436	0.000156	-0.000384	-0.0001	-0.0004
40	547.191	0.419851	-0.012602	-0.032937	0.02051	0.024307	0.001879	-0.012064	-0.000104	0.005669	-0.003156	0.010758	-0.009768	0.004126	0.00612	0.007404	0.001102	0.005258	0.004738	-0.004263	-0.004493	0.006137	0.001225	-0.002877	0.00172	0.003817	-0.000216	-0.004568	0.002281	0.000753	0.001122	0.000025	0.001803	0.000678	0.003708	-0.000948	0.000309	0.000598	-0.00114	-0.000359	-0.00114	-0.000771	-0.000415	0.000558	-0.000273	-0.000571	-0.000027	-0.000214	0.000281
40	497.581	0.410312	0.059272	0.003094	-0.014416	-0.001226	0.006793	-0.002235	0.004011	0.016272	-0.01393	-0.001513	0.00077	0.010127	0.005556	-0.003589	0.000328	-0.004948	-0.006452	-0.00099	0.000856	0.005855	-0.000122	-0.000769	0.004146	-0.001937	0.000168	-0.004245	0.001245	0.001359	-0.000157	-0.000482	-0.000308	0.000587	0.001587	-0.001569	0.00109	0.000798	0.000374	0.001175	0.000249	0.000143	0.000582	-0.000754	-0.000429	-0.00011	-0.000138	0.000692	-0.000612
40	536.743	0.392466	-0.025593	-0.018125	-0.009713	0.007551	-0.008331	-0.000053	0.004488	0.001892	0.000311	0.004281	0.012631	-0.00606	0.000748	-0.000079	-0.007967	0.006142	-0.012286	0.005248	0.003306	0.001929	0.000651	0.00605	-0.001644	0.000581	0.002605	-0.003213	-0.001725	-0.000345	-0.002494	-0.001846	-0.001672	0.000179	0.003249	0.001426	0.000725	-0.000065	0.000648	-0.002083	0.001377	0.000941	0.001539	0.001094	0.000005	-0.000988	-0.000061	0.000136	-0.000372
40	529.103	0.394082	-0.001124	0.018699	-0.009045	-0.012224	-0.003695	0.006355	-0.004773	0.004427	-0.002808	0.002188	-0.002718	0.002209	-0.01391	-0.004169	-0.003578	-0.003603	0.000595	-0.004956	0.000657	-0.013105	0.000502	-0.005419	-0.005691	0.00004	-0.001868	-0.000448	0.002503	-0.000593	0.003064	0.000285	-0.001577	-0.000445	-0.00055	0.002403	-0.000073	-0.000487	0.00073	0.000009	-0.000953	-0.000778	0.001194	0.000789	-0.000601	-0.001614	0.00035	0.000179	0.000157
40	530.075	0.395292	0.036695	0.049185	-0.004322	0.015825	-0.001399	-0.01256	-0.009246	-0.004386	-0.01167	0.004472	0.002099	0.012664	0.006767	-0.01138	0.003412	0.000836	-0.009184	-0.010916	-0.002183	0.000786	0.001676	-0.002684	-0.00405	0.002254	0.003292	-0.003363	-0.002535	-0.000695	0.000005	-0.003285	-0.00076	-0.002998	-0.002593	-0.001946	-0.001239	-0.000055	-0.002014	-0.001045	0.000127	-0.000965	-0.000399	-0.000658	-0.000019	-0.000706	-0.00065	0.000625	0.000061
40	536.691	0.399846	0.028216	0.033706	-0.012642	0.001573	-0.000195	0.008961	0.00404	0.003953	0.007791	0.017162	-0.01044	-0.009263	-0.015448	0.000259	-0.003355	-0.00083	0.002511	0.001583	-0.004559	0.010394	0.003104	-0.000838	0.00175	0.002208	-0.000456	-0.002166	0.00253	-0.002337	0.000718	0.000667	-0.0002	0.001712	-0.000684	0.001719	0.000389	0.00012	0.001381	-0.000414	-0.000008	0.000017	-0.000864	0.00059	-0.000577	0.000521	-0.000629	-0.000545	0.000233
40	549.935	0.388843	0.042592	-0.030726	0.008382	0.015579	0.000374	-0.00093	-0.000501	-0.005748	0.006771	0.018497	-0.010161	0.00259	-0.010419	-0.000449	-0.00774	-0.004567	-0.00414	-0.004344	-0.001523	0.000367	-0.004525	0.001583	0.001868	0.004444	-0.001966	0.000724	-0.000001	0.002381	-0.002106	0.000494	-0.00072	0.002477	0.002989	0.000772	-0.000706	-0.001518	0.002146	0.001267	-0.000505	0.000171	-0.000986	0.001159	-0.001402	0.000955	-0.000478	-0.000022	-0.001096
40	537.345	0.413307	0.033164	0.023354	-0.013816	0.00488	-0.010759	-0.008907	0.016589	0.001078	-0.004653	-0.002039	0.000966	0.012422	0.007353	-0.004393	0.009559	0.003953	-0.007127	-0.004624	0.000673	0.005069	0.000583	0.004864	0.000969	-0.001287	-0.000437	0.001881	-0.002209	-0.000474	0.003798	-0.000121	0.0005	-0.001685	0.001569	0.001995	0.002197	-0.00066	-0.00119	-0.001588	0.000017	0.000421	0.000193	-0.000038	-0.000905	-0.000158	-0.000746	0.000166	-0.000058
40	555.532	0.398712	-0.02539	0.004133	-0.009599	0.013852	0.005639	-0.008625	-0.005225	-0.009721	-0.009467	0.004932	-0.002606	0.005359	0.003342	-0.004763	0.000342	0.003052	0.004554	0.00591	0.007521	0.002589	0.003407	-0.002765	-0.002843	0.005433	0.000059	-0.002142	0.003041	-0.001915	0.00175	-0.00069	0.001929	0.001397	-0.000312	-0.000622	-0.001867	-0.000435	0.001424	0.000701	-0.000159	0.000293	0.001473	0.000387	0.000136	0.000189	0.000103	0.000178	0.000238
40	549.286	0.405177	-0.007525	-0.036024	-0.002251	-0.010773	-0.013309	-0.005686	-0.01357	-0.035029	-0.005305	0.004985	-0.010353	0.005732	-0.000215	-0.003894	-0.006477	-0.003317	0.011745	0.006005	-0.006773	0.009087	0.001402	0.003396	0.004769	-0.004112	0.00004	-0.001803	-0.000186	0.003373	0.001191	-0.002624	-0.004284	-0.001253	0.000686	0.000374	-0.001613	0.000299	0.000368	-0.001407	0.001227	-0.001509	-0.00015	-0.000225	-0.000608	-0.000236	-0.000387	-0.000794	-0.000047
40	522.945	0.405251	0.041796	-0.008592	-0.020137	-0.004246	0.013208	-0.008907	0.002325	-0.001642	-0.000216	-0.003155	-0.000614	-0.007764	0.000957	-0.000474	0.001614	-0.006426	-0.001375	-0.010952	0.001402	-0.004543	0.000593	0.003006	0.005391	0.000239	-0.003323	-0.002272	-0.001745	-0.001508	0.001715	0.002244	-0.001073	-0.00149	0.000285	-0.000174	0.000502	-0.001032	-0.000411	0.000123	0.00013	-0.00027	0.000423	-0.000921	-0.000631	0.000068	0.000208	-0.000434	0.00026
40	546.426	0.411429	0.007837	-0.050711	0.01126	-0.015693	-0.013834	0.024237	0.01619	-0.003028	-0.0031	-0.008947	-0.001614	0.008909	-0.002705	-0.005137	-0.003427	-0.001305	0.003796	-0.000812	-0.003191	0.003517	0.000545	-0.000375	0.0038	-0.002299	0.003019	0.000999	-0.005113	0.000267	-0.002213	0.000577	0.000919	-0.00155	-0.000944	0.000686	0.000186	0.001421	0.001517	-0.000306	-0.000175	0.000917	0.001364	-0.000642	0.000844	0.000345	0.000397	-0.00009	0.000133
40	526.446	0.403988	0.013832	0.009489	-0.011474	-0.018733	-0.012719	0.002308	-0.000729	-0.012655	-0.004984	0.003403	-0.00312	-0.001056	-0.003251	-0.002462	-0.002681	0.000672	0.00068	-0.00122	0.000719	-0.000451	0.003361	-0.000165	0.000507	0.002797	-0.002813	0.000251	0.000056	0.000525	0.002774	-0.001897	-0.00093	-0.003983	-0.000278	-0.002597	0.001508	0.001545	0.001854	0.000388	0.0002	0.000088	0.000476	0.000271	-0.000377	-0.001163	0.000332	0.000408	-0.000091
40	534.012	0.385441	-0.022809	-0.040217	0.000686	-0.020671	0.029183	0.010267	-0.004535	0.000547	0.017501	-0.005581	-0.000491	-0.006954	0.003101	-0.000874	-0.003073	-0.008192	-0.001006	0.0025	-0.003724	-0.001246	0.000794	-0.001303	0.001087	0.000619	-0.000951	0.003865	-0.001212	0.001523	0.002689	0.001708	-0.0018	-0.00096	0.001341	0.000063	0.002009	-0.002535	-0.002981	0.000424	-0.000091	-0.001385	0.000595	-0.000184	0.000255	-0.000019	0.000662	-0.000363	-0.000417
40	513.358	0.41225	-0.021273	-0.041063	-0.005042	0.014521	-0.006148	-0.010179	0.00298	-0.002108	0.0099	0.006672	-0.005465	0.009051	0.00465	-0.000556	-0.00332	-0.00094	-0.001091	0.001162	0.004015	0.001342	-0.003096	-0.004907	0.001333	0.000462	-0.003356	-0.000134	0.003768	0.003186	0.000154	0.001799	0.002217	-0.00234	-0.00094	-0.001058	0.001751	-0.000903	0.000591	-0.001258	-0.000252	-0.000479	-0.000239	0.000231	0.000089	0.000246	0.000165	-0.000287	0.000177
40	534.935	0.389692	0.039624	-0.022921	0.009453	0.001925	0.019923	0.003672	0.000118	0.000754	-0.007497	-0.005297	0.014387	0.001237	0.004002	-0.009786	0.002404	-0.001412	0.000469	0.000495	-0.002234	0.001512	-0.000471	-0.002834	-0.002261	-0.000186	-0.000431	-0.002061	0.000811	-0.000283	-0.000776	-0.001113	-0.001822	0.001234	-0.000877	-0.001779	0.003881	0.000626	-0.000298	-0.000253	0.000434	-0.000166	-0.000812	-0.00079	0.001247	-0.000679	0.000262	-0.000114	-0.000133
40	534.069	0.370282	0.002429	-0.052	0.035742	0.03703	0.003946	0.011166	0.006369	0.000936	0.00702	-0.007604	-0.011968	-0.01079	-0.002242	-0.011347	-0.010388	0.003877	-0.007277	0.004815	-0.001672	-0.005258	-0.001859	-0.001691	0.006884	0.001284	-0.004504	-0.001938	-0.001834	0.002484	0.001784	0.000722	0.000705	-0.000148	-0.001729	0.002736	-0.000228	0.001208	-0.001561	-0.000374	-0.000486	0.001284	0.000909	0.000211	0.000968	0.000049	0.000906	0.001422	0.00088
40	536.004	0.383541	-0.01727	-0.045237	-0.000207	0.005728	-0.011627	0.010178	0.007976	0.003287	0.006936	-0.005012	0.002128	-0.002521	-0.003684	0.005807	-0.006157	0.000033	-0.003832	0.006599	0.002183	0.002691	0.000123	0.005629	0.002353	0.004299	0.000428	-0.002906	0.000873	0.002988	0.001178	-0.002346	0.000449	-0.001194	-0.003116	0.000178	0.000657	-0.000074	0.000534	0.000205	-0.000474	0.000262	0.000336	-0.000542	0.000579	-0.000463	0.000712	-0.000031	0.000175
40	552.407	0.413921	0.059662	-0.009085	0.008237	0.018826	-0.023984	-0.016117	-0.00187	-0.019288	0.011483	-0.017877	-0.000999	-0.006539	-0.000458	-0.016078	0.001898	-0.013354	-0.012076	0.003263	-0.000052	-0.004082	0.001731	-0.004714	-0.002738	0.00262	-0.000356	0.003758	0.003092	-0.002396	0.000681	-0.001147	0.0009	0.003514	0.000797	-0.001255	-0.003183	-0.000815	0.000011	-0.000491	0.001347	0.000716	-0.001365	0.00051	0.000339	-0.00101	0.000271	0.000013	-0.000723
40	535.355	0.413373	0.061581	-0.0012	-0.002322	-0.014957	0.003261	0.004007	-0.014585	-0.007029	0.018991	0.003948	0.012528	0.017068	0.005138	-0.003203	-0.00699	-0.002079	-0.00079	-0.000142	-0.00278	-0.00159	-0.002991	-0.006144	0.000242	0.003258	-0.002301	0.003872	-0.002168	0.001908	0.002697	-0.002785	-0.001406	-0.002361	-0.000676	0.003805	0.001756	-0.000826	0.000114	-0.000441	-0.000443	0.000428	0.001	-0.000422	0.000695	0.000931	-0.000288	0.000147	0.00014
40	539.42	0.409457	-0.000494	0.009489	0.001217	0.012286	-0.016928	-0.004702	-0.004588	0.005019	-0.00329	0.002938	0.017626	-0.017078	-0.001032	0.003156	-0.014488	-0.01017	0.001082	0.002871	0.004615	-0.000448	-0.000863	0.006784	-0.000032	0.002374	-0.003744	0.001228	0.003049	0.002768	-0.001893	0.00105	0.000831	-0.001657	0.000142	-0.002343	0.00053	-0.002376	-0.002884	0.001206	0.002225	0.000265	0.000683	-0.000025	0.001465	-0.000085	0.000779	-0.000039	0.000468
40	525.564	0.416929	0.013544	0.03671	-0.020602	0.009682	-0.008137	-0.015388	0.010549	-0.008858	0.010191	0.008756	0.004253	-0.012439	0.004633	-0.002606	0.007271	-0.000934	-0.007186	-0.004406	0.002996	-0.001979	-0.002232	-0.006926	0.002645	-0.001997	-0.001906	-0.002146	-0.000816	-0.000717	0.000375	-0.001436	-0.000724	-0.000764	-0.002529	-0.002101	0.000248	-0.000341	-0.000314	0.000533	-0.000998	0.001061	0.000212	-0.000069	-0.000688	0.000508	-0.000058	0.000078	0.000293
40	539.341	0.400979	0.020818	0.034506	-0.023302	-0.01879	0.012284	0.001722	-0.002773	-0.009308	0.000694	-0.000877	-0.003103	-0.016098	0.011526	-0.005964	0.001795	-0.004879	0.005533	-0.000329	-0.003014	-0.006013	-0.001227	-0.000153	0.002455	0.000786	-0.000899	-0.002153	-0.000531	-0.003825	-0.002899	0.002675	-0.001966	0.002825	0.003049	-0.000089	0.002338	-0.001734	0.002161	-0.000986	-0.000641	0.001147	-0.000019	-0.000325	0.000384	-0.00046	-0.000956	0.000805	-0.000162
40	523.382	0.402022	0.074523	0.014021	0.023144	0.005333	0.002814	-0.008969	-0.012856	0.006919	0.000293	0.002761	0.013649	0.005033	-0.004467	0.002878	0.003701	0.002593	0.009781	0.002869	0.009478	-0.001164	0.001495	0.00385	-0.00418	-0.002411	-0.001226	0.003789	-0.003153	-0.000909	0.002074	0.003522	-0.001176	0.000669	0.001884	0.001181	0.000283	-0.000924	0.000237	-0.000334	-0.001125	0.000103	-0.000351	0.000657	0.000116	0.00004	-0.000528	0.000153	-0.000039
40	538.579	0.395289	-0.042963	0.015168	-0.001039	-0.013713	0.011546	-0.028204	0.019994	0.006154	-0.002292	0.005641	0.002682	-0.001205	0.000129	0.000276	0.000808	0.006046	0.006345	-0.006036	0.000781	-0.000046	-0.003788	-0.006633	0.002798	0.001689	-0.000808	0.002607	-0.002406	-0.001341	-0.002423	-0.001557	-0.002192	-0.00071	0.00275	0.000822	-0.001755	0.000871	-0.001617	0.000086	0.001741	0.000242	0.00135	-0.000652	0.00083	-0.000279	-0.000186	-0.000149	-0.000295
40	497.842	0.399065	0.047635	0.045535	-0.003121	0.014321	-0.018019	-0.000316	0.003749	-0.002262	0.01361	0.005108	0.003378	-0.006952	-0.001575	-0.003308	0.013884	-0.000496	-0.000898	-0.005253	-0.001607	0.005242	0.005742	-0.000764	0.005837	-0.003831	-0.000876	-0.000072	0.005239	0.001949	0.000032	-0.000187	0.003163	0.001194	0.000665	0.002154	0.000699	0.001343	-0.001314	0.000747	-0.000488	-0.001294	0.000292	-0.000526	-0.000437	-0.000505	-0.000344	0.000192	0.000115
40	551.454	0.390578	-0.021032	0.002934	0.015726	0.003623	-0.02237	-0.011473	-0.011531	-0.014585	-0.011056	0.014549	-0.010178	0.005615	-0.003996	0.004078	0.00809	0.002587	-0.001334	-0.000068	-0.00046	0.001811	-0.005073	0.000367	-0.00188	0.001706	0.00424	-0.00028	-0.000578	-0.00166	0.003513	-0.001263	0.001083	0.000089	-0.00101	-0.001285	0.001155	0.000907	-0.00187	0.000028	0.000009	0.000104	-0.000484	-0.000954	-0.000167	0.000217	-0.000075	0.000326	-0.000074
40	523.557	0.398974	-0.057297	-0.018339	-0.004544	0.013414	0.045621	-0.007396	0.010221	0.009806	0.013771	0.00503	-0.000857	-0.001705	-0.002353	0.005715	0.002905	0.006228	0.000179	-0.007832	-0.001881	-0.002739	-0.001279	0.003549	0.001542	0.003935	-0.001722	-0.003673	-0.000801	-0.000895	-0.005405	-0.003954	0.003053	-0.000036	-0.001012	0.000166	0.002056	-0.00007	-0.000887	-0.001862	0.000943	-0.000495	0.000344	0.001658	0.000636	0.000273	0.000651	-0.000379	-0.001372
40	532.706	0.406919	-0.005324	0.040683	0.039596	0.001928	-0.027273	-0.015617	-0.014626	0.008977	0.008939	0.019032	0.003256	-0.016023	0.022864	-0.00395	0.003314	-0.004078	0.010576	-0.000662	0.004495	0.006811	0.004869	-0.002382	-0.001281	0.000526	0.000507	0.001039	0.001694	0.000666	-0.005652	-0.001713	-0.004913	-0.001339	-0.003272	0.004099	0.000024	-0.000172	-0.002063	-0.000323	-0.000683	-0.000028	0.000879	-0.000097	-0.000701	-0.000394	-0.000381	-0.000467	-0.000897
40	563.811	0.39927	-0.030507	0.006564	-0.018719	0.007365	-0.004685	0.016497	0.000848	0.002211	0.011323	-0.012804	0.017378	-0.001838	-0.000787	0.005021	0.002519	-0.006132	0.005459	-0.002206	-0.001905	-0.000112	0.000207	0.002584	-0.005178	0.00339	0.002758	-0.003537	-0.003441	0.001165	0.000515	0.000523	-0.000667	-0.000976	0.000804	-0.002068	0.001177	0.000594	-0.000258	0.000032	-0.000098	-0.000309	-0.000086	0.000869	-0.000359	0.000819	-0.000157	0.000129	0.000025
40	520.243	0.400099	0.034367	0.008741	-0.033166	0.013424	-0.003628	-0.006988	-0.001301	0.00412	-0.008646	0.013231	0.002062	0.00322	-0.002782	-0.002054	0.011282	-0.001607	-0.004858	0.002137	0.003378	0.006312	0.001934	0.002074	0.003773	-0.003362	-0.000831	0.003255	0.000175	-0.0021	-0.000214	0.00154	-0.000632	-0.001737	-0.001753	-0.002725	0.002521	-0.001549	-0.000583	0.000717	-0.000257	-0.001127	0.000465	-0.00014	-0.000161	0.000099	0.000053	-0.000531	0.00101
40	554.971	0.401302	-0.000612	0.009243	-0.019365	0.037247	-0.01217	0.012227	-0.007389	0.008197	0.003625	-0.001936	0.007055	-0.000127	0.009148	0.000738	0.006364	0.007314	-0.00174	-0.004873	0.006178	0.000997	0.000963	0.001953	0.00371	0.001827	-0.003073	0.000144	-0.000998	0.000086	0.000837	-0.004461	0.000724	0.000536	0.002077	-0.000882	-0.002557	0.001623	0.001677	0.000175	0.000135	-0.000956	-0.00034	-0.001205	0.000537	0.000962	-0.000001	0.000313	0.000676
40	534.198	0.405411	-0.02523	-0.035278	-0.029221	0.007638	-0.010136	0.001946	0.01078	0.000143	-0.006199	-0.017314	-0.00231	0.001068	0.004041	-0.006005	-0.004526	-0.000787	-0.001478	0.004966	0.002017	0.000348	0.003419	-0.003794	-0.002836	0.000133	0.000676	-0.000593	0.000503	0.00473	0.002136	0.000347	0.000781	-0.001421	0.002403	-0.000502	0.001006	0.001624	0.000651	-0.000907	0.000535	0.000774	-0.000174	-0.000785	0.000094	-0.000318	-0.000614	0.000092	-0.000323
40	534.831	0.380043	0.05374	0.014879	0.008024	0.021678	0.002061	0.010063	0.01098	-0.011854	-0.006099	-0.005189	0.011109	-0.000138	-0.005581	0.013867	-0.004461	-0.01119	-0.009353	0.000281	0.002338	-0.000799	-0.002294	0.001812	0.001347	0.003421	-0.001228	-0.002304	-0.000313	0.001205	0.000277	0.001823	0.00055	-0.001614	0.002041	0.001355	-0.001464	0.000262	0.000733	0.002284	-0.000219	0.001087	-0.000042	-0.000394	0.001162	-0.00003	-0.000372	-0.000411	-0.00005
40	550.062	0.397496	0.026053	0.024571	-0.012654	0.003947	0.013702	0.010053	0.008473	-0.004563	-0.001145	-0.007343	0.00585	-0.000536	-0.014739	0.003122	0.005188	0.006138	-0.001965	-0.009003	0.001271	0.008267	-0.005966	0.002309	0.000802	-0.002232	-0.00176	0.003107	-0.002416	0.000068	-0.000564	-0.000879	0.000377	0.001357	-0.002813	0.000893	-0.000533	-0.0002	-0.000517	0.000157	0.000408	0.000359	-0.000458	0.00084	0.000918	-0.000156	-0.001849	0.000117	-0.000038
40	534.781	0.397086	0.053448	-0.057571	0.021415	0.017593	0.004762	-0.003413	0.008666	-0.021436	-0.003438	0.005377	0.006448	-0.008322	0.015707	0.002753	0.011138	0.00061	0.004192	0.005471	-0.00354	-0.003269	-0.006428	0.001228	0.002174	-0.000677	-0.001481	-0.000517	-0.00217	-0.000566	-0.001923	-0.000837	-0.003502	0.001683	-0.001244	0.000113	-0.000827	0.000371	0.001322	0.001915	-0.000195	0.000757	-0.00087	0.000248	-0.000955	-0.000748	0.000634	0.000428	-0.000143
40	538.264	0.414522	0.013249	-0.001464	0.020844	-0.016187	0.001197	-0.009995	0.01215	0.015546	0.002355	-0.005593	-0.000603	-0.011437	-0.002544	0.003102	0.001008	-0.003355	0.007383	0.001029	-0.00378	0.00791	-0.002179	-0.006595	-0.002455	0.001715	0.002516	0.002132	-0.003084	0.000938	0.001255	0.000793	0.003343	-0.002862	0.000106	0.000819	-0.001083	0.000904	0.0007	-0.00059	-0.001289	0.000988	-0.000548	-0.001503	-0.000745	-0.000528	0.000069	-0.000558	-0.000178
40	509.829	0.383095	0.116207	0.071394	-0.061677	0.033431	0.002768	-0.000553	0.017584	-0.006223	0.017983	-0.010791	-0.00391	0.003935	0.001371	0.003791	-0.004017	0.002644	0.002945	0.007757	-0.004137	0.003909	0.003359	0.002831	-0.002557	-0.00074	0.004254	0.003561	-0.000151	-0.000217	0.000818	0.000732	0.000314	0.001905	-0.001069	0.001856	0.001214	-0.003041	-0.000602	-0.000258	-0.000135	0.000226	0.000614	0.000157	0.000375	-0.00024	0.000289	-0.000197	-0.000191
40	512.14	0.37721	-0.073962	-0.047601	0.008904	-0.003705	0.005854	-0.002406	0.020174	-0.011597	0.010961	0.006018	-0.000418	0.005336	-0.001957	-0.001644	-0.007812	-0.00796	0.003617	-0.002819	-0.002773	0.005358	-0.001433	-0.003599	-0.005658	-0.002886	-0.000622	0.001448	0.000247	-0.001262	-0.001895	0.000369	0.003449	0.001811	-0.001171	0.001818	-0.002006	0.00046	0.001409	0.000115	-0.001531	-0.003281	-0.001019	-0.00147	-0.001411	0.000591	-0.00004	-0.000395	-0.000151
40	550.65	0.397998	-0.036696	-0.058649	-0.00613	0.004488	-0.004064	0.004856	0.005131	0.003068	-0.005865	0.005353	0.003724	0.002744	0.002221	-0.004174	-0.007704	-0.008411	0.003971	-0.000963	0.005513	-0.002795	0.003731	0.000779	-0.008226	-0.01035	-0.005316	0.000359	-0.005649	-0.001471	-0.001128	-0.003571	0.000716	0.000213	0.000128	0.000657	-0.00174	0.000894	0.002084	0.000723	0.000401	-0.0016	-0.000927	-0.000387	-0.000139	0.000828	0.000018	0.000391	0.000247
40	574.181	0.428181	0.074536	-0.053796	0.020615	-0.016668	0.00406	-0.00384	-0.000529	-0.008849	-0.007795	0.013588	0.001706	-0.000378	-0.000047	-0.001856	-0.002899	0.002987	0.004563	0.00411	0.008422	0.000073	0.00255	-0.001842	-0.000747	0.00039	-0.001086	-0.002627	-0.0014	0.001524	-0.004441	0.002071	-0.002073	0.00068	0.000726	-0.00016	-0.00084	-0.000216	0.000128	0.001031	0.00048	-0.00032	0.000227	0.000014	0.000282	-0.000886	-0.000065	0.000827	-0.000049
40	542.484	0.392211	-0.001092	0.017929	0.016056	0.000029	-0.016126	0.010081	0.011315	-0.001367	0.014789	-0.00501	0.004652	0.001583	-0.004125	0.000319	-0.006275	0.001441	0.0111	-0.00027	-0.006909	-0.000154	-0.000747	-0.00055	-0.000162	-0.00213	-0.002951	0.002083	0.002529	-0.000807	0.002415	0.00075	-0.002752	-0.000484	-0.001605	-0.001611	-0.002084	-0.000707	0.000684	-0.001053	0.000041	0.001361	0.001406	0.000148	-0.001397	0.000268	-0.000583	-0.000424	-0.000441
40	560.327	0.396033	0.041685	-0.045614	0.029643	-0.009924	-0.005763	-0.024238	0.008026	-0.006054	-0.002261	0.011512	0.001362	-0.001075	0.003848	-0.000427	0.000055	-0.002675	-0.003418	-0.000434	-0.0025	0.003284	0.002681	0.005068	-0.003006	0.000811	0.00498	0.003136	-0.001538	0.004168	-0.000261	-0.001667	0.004169	0.000181	-0.001189	0.001402	-0.00005	0.001176	-0.000453	-0.001151	0.000697	0.000507	-0.0008	0.000223	0.000877	0.000407	-0.000128	0.000585	0.000333
40	534.154	0.375939	0.046538	-0.134472	-0.00933	0.022169	0.006454	-0.000286	-0.002548	-0.013313	0.015319	-0.003868	-0.021061	-0.009506	-0.001797	0.006929	-0.004895	0.002646	-0.004909	-0.00058	0.004258	-0.003582	0.005018	-0.000181	0.000943	0.005121	0.003993	0.002273	0.001508	0.001361	0.000304	0.005055	-0.002992	0.000339	-0.000319	0.002938	0.001443	-0.000694	-0.000575	0.002157	-0.001581	0.000171	-0.00028	0.002278	0.000212	0.001252	-0.002294	0.000293	0.000583
40	551.457	0.410744	0.003691	0.024481	-0.004424	0.00058	0.01558	-0.020496	0.008505	-0.000464	-0.002843	0.005776	-0.001014	0.001129	0.002755	0.001342	0.002559	0.000117	-0.000736	0.002886	-0.00714	0.001927	0.000044	-0.000717	-0.003266	0.0006	0.001207	-0.000663	-0.003974	0.004352	-0.000543	-0.000646	0.000527	0.000956	-0.003791	0.000671	0.000843	0.000192	-0.000273	-0.000468	0.001932	-0.000021	0.001473	0.000274	0.00035	0.001304	0.000074	-0.000222	0.000076
40	557.466	0.384797	0.030223	-0.038821	-0.009366	0.026889	0.002699	0.008524	-0.000556	0.001499	-0.003022	0.002314	0.002337	0.004016	0.005979	0.003103	0.002043	0.006665	-0.004173	-0.003581	0.002024	-0.004969	-0.000544	-0.000465	0.001174	0.00289	-0.002622	-0.000056	-0.003248	0.003495	0.00036	-0.001338	0.000981	0.001471	-0.000415	-0.000145	0.000126	-0.00098	-0.001078	-0.00068	0.000849	-0.001344	0.000981	-0.000312	0.000027	-0.000181	0.000034	-0.000056	-0.000134
40	548.706	0.407443	0.015417	-0.037728	-0.000254	-0.009881	0.01615	-0.00476	0.003069	-0.005784	0.004579	0.009505	0.006689	-0.010601	0.000106	-0.008137	-0.000368	-0.001615	-0.010045	0.002051	-0.003171	0.001153	0.000432	-0.001337	-0.001243	-0.002472	-0.00302	0.002564	0.002024	0.001279	0.001016	-0.002532	0.001494	-0.000189	0.001183	0.000105	-0.001413	-0.001205	-0.000706	0.000508	-0.000764	0.00085	-0.000419	0.000063	0.001157	0.000039	-0.000057	0.000225	-0.000066
40	545.171	0.403809	-0.017339	-0.040295	-0.006444	0.021731	0.0113	-0.006089	-0.001181	0.011351	0.010909	0.022489	-0.002476	-0.006855	0.002425	-0.00497	-0.003023	-0.003477	-0.003813	-0.005187	-0.003401	-0.002015	0.00036	-0.004171	-0.004952	-0.001377	0.002579	0.003219	0.003193	-0.000948	-0.000098	0.003053	-0.001488	0.000454	0.000666	-0.002261	0.000773	-0.000447	0.000614	-0.001239	-0.00097	-0.000293	0.000198	0.000075	0.000183	0.000006	0.000088	0.000423	0.000269
40	534.517	0.421806	0.000148	-0.039962	-0.040005	-0.005457	-0.021654	0.019833	0.008264	0.016394	-0.001421	-0.000338	-0.000004	0.009048	0.002965	0.003382	0.002684	-0.000831	0.000528	-0.006341	-0.003036	-0.001661	0.008627	-0.00012	0.00176	0.002551	0.002879	-0.00162	0.002445	0.002552	0.000544	0.00029	0.000362	0.000963	-0.000777	-0.000979	-0.000619	0.000814	-0.001608	-0.001394	-0.000275	0.000839	0.000782	0.000772	-0.000248	0.000579	0.000357	0.0002	0.0001
40	559.09	0.403352	0.059411	-0.027834	-0.026907	-0.011569	-0.00115	-0.000945	-0.016366	0.010117	0.016144	0.001658	-0.007075	-0.007058	-0.006126	0.01118	0.010064	-0.001932	0.00981	0.004972	-0.013076	0.004838	-0.003749	0.002624	-0.00017	0.005544	0.004012	-0.002057	-0.000131	0.001786	0.001451	-0.000061	0.00131	-0.001595	0.000762	-0.001001	0.000804	-0.00078	-0.001034	0.000213	0.00244	0.000487	0.000064	-0.002556	-0.001551	0.001125	0.000597	0.001443	-0.000388
40	538.487	0.391814	0.017272	-0.059812	0.028168	0.005073	-0.000102	-0.011824	0.005762	0.001193	0.002768	0.002593	0.003588	-0.001896	0.0016	0.000843	0.001184	-0.005425	0.004638	0.000645	-0.001248	-0.003393	-0.004096	0.002225	0.000225	0.003519	-0.000286	0.002569	0.001224	0.000709	-0.000502	0.001144	0.000274	-0.001346	-0.001531	-0.001246	-0.000028	-0.003162	-0.00012	-0.001089	0.000154	-0.000704	-0.001151	0.000775	0.00008	0.000177	0.000477	0.000254	0.000324
40	550.864	0.37275	-0.065823	0.006559	0.002941	0.026497	0.033591	-0.017619	-0.003268	-0.020277	-0.012326	-0.014423	0.002214	0.004906	0.001928	-0.003062	0.004309	-0.003025	-0.006926	0.001368	0.003524	-0.001815	0.000028	-0.003437	-0.000907	-0.001078	-0.001702	0.000538	0.002096	0.001057	0.00028	0.000148	-0.001894	-0.000082	-0.000812	0.002332	0.000708	-0.001532	-0.00151	-0.000056	0.000946	-0.000041	0.000404	-0.000145	-0.00082	0.000128	-0.000125	0.000189	0.000266
40	510.519	0.388896	-0.02155	-0.022613	0.020821	-0.011617	-0.010517	-0.021426	0.010648	0.001843	-0.025173	-0.004492	0.01254	-0.003569	-0.005403	-0.003315	-0.001379	0.005534	0.001073	0.000411	-0.007202	0.008564	0.004235	0.003531	-0.002016	0.003226	0.00015	0.004744	-0.001256	0.000324	0.000684	-0.003726	0.001545	0.001048	-0.001848	0.000431	-0.001776	-0.002821	0.000321	0.001226	-0.001055	0.00184	0.001432	0.000962	0.000515	0.000691	0.000617	-0.000647	0.000152
40	526.301	0.386236	-0.050462	0.008545	0.010909	0.004023	-0.02115	-0.003004	-0.017134	-0.01634	0.024001	0.00216	-0.014556	-0.004608	-0.009063	-0.002834	0.009795	-0.00526	-0.011258	-0.00241	0.002288	-0.003263	-0.001856	-0.000435	-0.002282	0.001309	-0.000529	0.001573	-0.001708	-0.0024	0.000981	0.000974	-0.001323	-0.001859	-0.001621	-0.001178	-0.000348	-0.002241	-0.00039	-0.000235	0.000491	0.000829	-0.000019	-0.000867	0.000041	0.000035	-0.000774	-0.001	-0.000253
40	516.071	0.399874	-0.045014	0.005912	0.001998	-0.030979	0.007356	-0.00757	-0.002611	0.007636	-0.000076	0.007467	0.011877	0.006755	0.002865	0.006446	-0.001764	-0.002535	-0.011129	-0.000088	0.000982	0.002442	-0.000589	-0.001457	-0.000872	0.002074	0.003409	0.000656	-0.001848	0.003928	0.000837	0.000427	0.002046	0.001092	-0.001717	-0.002293	-0.001656	-0.00159	0.000937	-0.000634	-0.001269	-0.000656	-0.000815	-0.001064	0.000377	0.000136	0.000338	-0.00068	-0.000731
40	543.739	0.407296	-0.081538	0.015753	0.018221	-0.02115	0.011578	0.006975	0.003737	-0.016199	-0.00356	0.023611	0.00138	0.004564	-0.007139	-0.001808	0.001672	-0.003224	-0.002553	-0.004651	0.000878	-0.010716	0.003228	-0.00308	-0.006462	0.000521	0.001398	0.002528	-0.001653	-0.000206	-0.001388	-0.000708	0.003626	0.003496	0.002191	0.002559	0.000674	-0.000465	0.00015	0.000969	0.000452	0.000614	-0.00079	-0.000729	0.000357	-0.000129	0.000391	-0.000205	0.000777
40	530.864	0.364448	-0.064768	-0.024646	-0.013036	0.045389	0.033471	0.012261	0.000627	-0.00776	-0.010053	0.003303	0.010582	-0.004511	-0.002195	0.002904	-0.00297	-0.00655	-0.005251	0.00092	-0.004423	0.005633	-0.000684	0.003798	-0.003735	0.001527	0.003806	0.003046	0.000581	0.001862	-0.003414	0.001436	-0.001044	-0.001098	-0.002893	-0.00053	-0.00229	0.000765	-0.002079	-0.001653	-0.00102	0.002189	-0.000183	-0.000333	0.000649	-0.001286	-0.000038	0.000343	0.000353
40	527.846	0.393394	-0.059966	-0.006369	-0.000638	0.005024	-0.021472	-0.007947	0.003053	0.016964	-0.003254	-0.005341	-0.001341	0.008533	0.011374	-0.007245	0.002725	-0.00223	-0.002694	0.000354	-0.001072	0.007289	-0.012471	0.00592	-0.00144	0.007442	-0.002695	0.000815	0.003002	-0.009152	0.001739	0.00361	-0.002005	0.002212	0.001474	-0.000062	-0.002019	0.00162	0.00204	-0.000305	0.000461	-0.00023	0.004115	-0.000905	0.000437	-0.001963	0.000562	0.000267	0.000926
40	528.696	0.414106	-0.045816	0.060221	-0.019779	0.001812	-0.033924	-0.006687	0.005549	0.003136	0.011071	0.000771	0.00099	0.013251	0.006029	0.002245	-0.002756	-0.006936	0.007361	0.005646	0.000303	0.001991	0.002501	0.002021	0.004846	-0.004677	-0.000169	0.000389	0.000183	0.004036	-0.003044	0.000301	0.000449	0.00133	0.000582	-0.000401	0.001035	-0.000106	-0.001179	-0.000581	-0.000006	-0.00127	0.000394	0.000688	0.001083	-0.000228	-0.00074	-0.000199	0.000323
40	548.271	0.389991	-0.062955	0.000596	-0.01792	-0.02812	-0.01217	0.006029	-0.012155	-0.007096	0.006474	-0.005514	-0.012228	-0.005328	0.007837	0.007341	-0.000363	0.002971	-0.008353	-0.003778	0.000009	-0.001599	-0.002727	0.001214	0.002245	-0.003676	0.000222	-0.004204	-0.000034	0.002967	-0.000313	-0.002292	-0.002575	-0.001799	-0.002257	0.00017	-0.000891	-0.001077	0.000809	-0.001198	0.001092	-0.001523	0.000606	0.000914	-0.000849	0.000428	-0.000368	-0.000096	0.00009
40	560.376	0.39556	-0.061925	-0.041918	-0.01806	-0.006161	0.031806	-0.031467	-0.034293	-0.003224	-0.001159	-0.003941	-0.00445	0.014034	-0.001371	-0.018719	0.008908	-0.008016	-0.001232	0.002386	0.002358	0.004362	0.004909	-0.000655	0.004356	-0.004699	0.002038	-0.003063	0.001669	-0.002072	-0.002622	0.001372	-0.001245	-0.001484	0.001697	-0.000473	-0.000047	0.0004	-0.00059	-0.00065	-0.000678	0.001228	0.000061	-0.000805	-0.001366	0.000758	0.000037	-0.000714	0.00068
40	553.799	0.405708	0.005668	-0.017119	0.000326	-0.00408	0.020446	-0.007953	-0.006106	0.004407	-0.000501	-0.016555	-0.015265	-0.006856	-0.013523	-0.003643	0.00542	-0.002473	0.001661	-0.003986	0.004877	0.001164	0.004542	0.005163	-0.003532	0.002981	-0.001808	-0.000491	-0.000124	-0.003161	0.001843	-0.001551	-0.001431	0.001154	0.001616	0.000522	0.000787	-0.001504	0.00009	0.000873	0.001432	0.000208	0.000397	-0.000531	0.000767	0.000706	-0.001095	-0.000171	0.000186
40	539.957	0.393092	0.035713	-0.056927	-0.00982	0.008606	-0.007982	-0.026791	0.004924	-0.002888	0.000286	-0.005884	0.007595	0.001808	0.000383	-0.000019	0.008071	0.005085	-0.004179	-0.001725	0.001066	0.000198	0.003973	0.002549	-0.008952	-0.005705	-0.00018	0.00051	0.001421	-0.00297	0.000755	0.001394	0.001089	0.0008	0.000638	-0.001015	0.00125	0.000449	-0.000412	-0.001482	0.000831	0.002267	0.000863	-0.000729	-0.001267	0.001191	-0.000233	-0.000556	0.000295
40	538.039	0.387283	0.022879	-0.002081	-0.01033	-0.019561	-0.001916	0.007592	-0.002665	-0.000954	0.006088	0.001657	0.004055	-0.00445	-0.00206	-0.000944	0.003961	-0.000259	0.002944	0.00094	-0.008057	0.003544	-0.004331	-0.003048	-0.003447	-0.000293	0.000371	0.000251	-0.000361	-0.00184	0.000363	-0.000203	0.002055	0.000441	0.000837	-0.000989	-0.0012	-0.001182	-0.002699	-0.000247	-0.000571	0.000148	-0.00126	-0.001055	0.000515	-0.000709	-0.000155	0.000028	-0.000158
40	537.041	0.389629	0.029259	-0.020505	0.017801	-0.014051	0.019683	-0.001033	0.019048	0.012762	0.017997	-0.002149	-0.006986	-0.005854	0.001531	0.001929	-0.003484	-0.006882	0.002904	-0.000073	0.008837	0.001349	0.003861	-0.000738	0.001171	-0.002405	-0.00125	-0.001163	-0.001602	0.002752	-0.0029	-0.00191	-0.000866	0.000646	-0.000731	0.001789	0.000866	0.002014	-0.000238	0.000815	0.000239	-0.000004	0.000363	0.000303	-0.000991	-0.000457	-0.000132	0.000152	0.000892
40	528.786	0.386864	-0.010294	-0.028758	0.007643	0.015776	0.018475	0.004238	0.010299	-0.010652	0.01337	-0.000075	-0.001896	0.008701	-0.000475	-0.006236	-0.005413	-0.003383	0.006551	-0.005798	-0.004902	0.005131	0.003342	0.000843	-0.003086	0.005337	0.00371	0.000507	-0.002841	-0.002822	0.000083	0.000351	-0.000213	0.001877	0.000304	-0.002049	-0.000158	0.000777	0.000156	-0.000779	0.000671	-0.001078	0.00011	-0.001145	-0.001596	0.00019	-0.000525	-0.000694	-0.000209
40	547.159	0.393158	-0.093562	-0.029671	0.01395	-0.011946	-0.012219	0.00498	-0.023006	0.006394	0.002375	0.00558	0.006076	-0.006851	0.001935	0.005308	-0.002143	0.004456	-0.005102	0.004206	0.0014	0.002279	-0.003892	0.000946	0.000085	-0.003804	-0.004424	-0.004671	-0.000626	0.001196	-0.00013	0.002371	0.000106	0.002611	-0.003484	-0.001829	0.001301	0.000324	-0.00035	-0.000555	0.000121	-0.001458	0.000245	-0.000178	-0.000403	-0.000347	-0.000168	0.000417	0.000242
40	533.477	0.421368	-0.023599	0.033787	-0.045307	-0.021619	-0.015353	0.003956	0.031677	-0.013099	0.012683	0.000557	-0.006089	0.005608	-0.010588	-0.006214	-0.003079	-0.00014	-0.008983	0.008765	0.005496	0.000843	0.003479	-0.005822	-0.001077	0.004535	0.000083	0.001424	-0.000726	-0.001984	0.001402	-0.00072	0.000847	-0.001222	0.000104	-0.001998	0.00093	-0.000717	-0.000301	0.000955	-0.000246	0.000163	-0.000153	-0.00024	-0.000144	-0.0005	-0.000072	0.000366	0.000256
40	537.474	0.423118	-0.054109	0.028145	-0.01538	-0.001731	-0.018621	0.029044	0.022984	-0.000309	0.011895	0.016503	-0.017549	0.003782	-0.000866	-0.003193	-0.002238	-0.002398	-0.002132	-0.003855	-0.003891	-0.004159	-0.005089	0.003551	-0.000381	-0.001315	0.001191	0.00173	0.001047	0.001127	-0.000297	0.004444	-0.001973	-0.001717	-0.000423	0.000098	-0.003073	-0.000632	-0.001563	-0.000061	0.002444	-0.000241	0.000647	-0.001881	0.000699	-0.000571	-0.000316	0.000341	0.000112
40	532.753	0.401752	-0.026039	-0.074999	-0.025049	0.01376	-0.020179	-0.004945	0.004566	-0.018454	0.004359	0.003778	0.00725	-0.010993	0.004573	0.001107	0.006092	-0.008232	0.000415	-0.002562	-0.002667	0.003904	-0.000814	-0.000249	-0.004127	-0.003029	-0.001501	-0.000117	0.004148	-0.000901	-0.001984	0.001908	0.000452	-0.00209	-0.000752	0.001593	-0.002405	0.002162	0.000248	0.000051	-0.002148	0.000839	0.000041	0.000708	-0.000242	-0.000009	-0.000083	0.000524	0.000199
40	539.625	0.398588	-0.067504	-0.001999	-0.020439	0.007488	0.010528	-0.024892	0.028984	0.000293	0.015188	-0.008776	-0.002589	0.002106	0.013844	-0.000354	0.005264	0.001068	0.005239	0.001668	-0.000192	-0.002416	0.001043	0.000822	0.004161	0.002449	-0.000148	0.004194	0.005132	-0.00148	0.002494	-0.002631	0.002824	-0.001019	-0.001543	0.00014	-0.000647	0.000953	-0.000234	0.001244	-0.00112	-0.001186	-0.000592	0.00038	0.000573	0.001004	0.000163	-0.00102	-0.000559
40	517.236	0.394484	-0.050258	-0.010877	-0.002357	0.010363	0.009498	-0.041442	-0.001662	0.001039	0.003098	0.01187	-0.008867	0.004376	-0.002377	-0.006048	-0.008928	0.003683	0.008119	0.003384	-0.001724	-0.001949	0.002716	-0.000542	0.007254	0.00154	0.004787	-0.001456	0.004612	0.000207	-0.002063	0.000992	-0.002393	-0.003374	-0.001224	-0.001744	0.002775	0.003055	0.001991	-0.00021	-0.001302	-0.002565	-0.000261	0.000385	0.000849	-0.00016	0.000476	-0.001053	-0.000771
40	517.718	0.399955	-0.022135	-0.000145	0.004972	0.005451	0.025754	-0.010867	0.001053	0.002027	-0.005881	-0.001759	0.003955	-0.011267	-0.001132	-0.006153	-0.000879	-0.003911	-0.000332	-0.001156	0.003899	0.00066	0.000796	0.001005	0.001658	0.000665	0.000492	0.000277	0.001373	0.00144	0.001787	-0.000427	0.001172	0.000207	-0.002069	0.000578	-0.001722	-0.00064	-0.001467	-0.000926	0.000049	0.000323	-0.000605	-0.001305	0.000071	-0.000806	0.000164	0.00011	-0.000052
40	547.878	0.37648	-0.028583	0.017961	0.000425	0.010409	-0.005825	0.001276	-0.026171	0.022271	-0.01363	0.000291	-0.006365	-0.001335	0.005416	-0.006337	0.004083	-0.002803	0.002167	0.000479	0.000001	-0.007091	0.004391	0.003264	0.001263	-0.001164	-0.002821	0.001239	-0.005897	0.000581	0.000783	-0.002773	-0.002705	-0.001889	-0.000087	0.000494	-0.000345	-0.00051	-0.000963	0.00007	-0.002089	0.000623	-0.001141	-0.000396	0.000394	0.00028	0.000042	-0.000146	-0.000466
40	496.221	0.374856	0.064928	-0.014773	0.006053	-0.003571	-0.008288	0.007172	0.009567	-0.004908	0.010794	-0.010097	0.013512	0.000606	-0.003375	-0.009468	0.000842	-0.005436	0.00727	-0.004678	0.00287	-0.006497	-0.000683	0.0044	0.00009	0.000361	-0.003212	-0.003299	-0.002221	-0.000378	-0.001988	0.002458	-0.000308	0.002269	-0.001725	-0.000647	-0.000172	0.001378	-0.000361	0.001188	-0.001549	-0.004439	-0.00102	0.000023	-0.000538	0.000278	0.000205	-0.000146	0.000554
40	529.526	0.374244	-0.02449	0.029677	0.019543	0.003389	0.045443	0.01162	-0.001792	-0.002511	-0.008257	0.001938	-0.009545	-0.007737	0.012639	0.013076	-0.005844	0.009893	-0.006708	-0.005264	-0.000936	0.003554	0.000121	-0.007155	-0.001295	-0.003955	0.000014	0.004594	-0.002308	-0.00388	0.000166	0.001486	-0.002016	-0.001992	0.000794	-0.001363	0.000293	0.000419	-0.000299	-0.000119	-0.000915	-0.000546	-0.000419	-0.000517	-0.000592	0.001283	-0.00021	-0.000199	0.000463
40	509.834	0.412637	-0.059213	-0.012155	0.005571	-0.01881	-0.028331	-0.002917	-0.008231	-0.012246	0.00533	0.00199	0.005829	-0.000156	-0.001601	0.002298	0.006413	0.001906	0.00053	-0.004931	0.003446	-0.001132	-0.002638	-0.001248	0.001039	-0.002775	-0.002936	0.004176	0.0017	0.000165	0.001639	0.002232	0.000877	0.001435	-0.000033	-0.002598	0.000643	0.000324	0.000943	-0.000177	0.001909	0.000892	0.0009	0.000745	-0.00038	0.000673	-0.000062	-0.000119	-0.000072
40	500.934	0.399623	-0.045095	-0.021729	-0.005945	-0.000873	-0.031117	0.012341	-0.003981	0.014791	-0.001077	-0.002356	0.000426	0.002882	0.005576	0.003601	-0.000815	-0.002124	-0.007319	-0.000037	-0.003823	0.005193	0.001214	-0.000023	-0.006662	0.006866	-0.004644	-0.000416	0.001271	-0.000052	0.000129	0.001692	-0.003369	0.001718	-0.002943	0.005283	0.001007	-0.00027	-0.001716	0.00124	0.001935	0	-0.003435	-0.000166	-0.000702	-0.000001	0.001925	-0.001015	-0.000394
40	534.579	0.392466	-0.082414	-0.024163	0.00243	0.007613	-0.006618	0.003523	0.003025	0.006794	0.002538	0.009104	-0.001068	-0.002911	-0.010861	-0.006714	0.001095	0.007481	-0.003676	0.002214	-0.006361	0.002112	0.001603	-0.003511	-0.000668	-0.003344	0.000417	0.00244	-0.004961	0.000682	-0.003075	0.000211	-0.002592	-0.001134	0.002048	-0.001426	0.000355	0.000746	-0.001405	-0.000144	-0.001166	0.000331	-0.000363	0.0007	-0.00059	-0.000487	0.000168	-0.000095	-0.000294
40	513.205	0.393879	-0.012517	-0.003799	0.017867	0.01766	-0.009091	0.01664	-0.005382	-0.001689	-0.002447	-0.019735	-0.006535	0.003494	-0.006025	-0.001691	0.008303	0.002079	0.004349	-0.000377	0.007986	0.00217	-0.002116	0.004798	-0.007173	0.001071	-0.002599	0.002221	0.002085	0.000689	-0.002395	0.001027	0.001928	-0.003683	-0.000193	0.000395	0.000879	-0.001379	0.002539	-0.001283	-0.000146	-0.000634	-0.00039	0.001113	0.000425	0.000446	0.00042	-0.000059	-0.000654
40	502.594	0.389648	0.009112	0.013747	0.004806	-0.003725	-0.012207	-0.0095	0.000273	0.004004	-0.021947	0.008787	0.00955	-0.000262	-0.001893	-0.001905	0.003163	-0.004034	-0.000543	0.000789	-0.004916	0.00238	0.003908	-0.006468	-0.00133	0.001651	-0.00018	-0.001797	-0.000566	-0.001323	-0.001058	0.000318	0.002714	-0.000776	0.001823	0.002125	0.001474	0.001549	0.001548	-0.001328	0.002563	0.00157	-0.000305	0.000602	0.000112	0.000313	-0.000378	0.00018	-0.000099
40	480.308	0.401293	0.031372	0.011295	-0.020425	-0.001433	-0.008616	0.007783	-0.002542	0.00896	0.004221	0.004395	0.005253	-0.004788	0.009672	-0.016251	0.001216	-0.001645	-0.001396	-0.001789	-0.00277	-0.003433	-0.000429	0.002762	0.002672	0.000576	-0.001914	0.008333	-0.000385	-0.003823	-0.005512	0.003465	0.000782	-0.000634	-0.00059	-0.002901	0.003107	0.000476	0.000527	0.004254	0.002429	0.000533	0.000442	0.000368	0.000054	0.001114	-0.000425	-0.000017	0.000279
40	502.872	0.385625	0.017314	0.044988	0.0098	-0.018451	0.028991	0.007319	0.006259	0.007415	0.000629	-0.002568	0.000557	-0.009497	0.006474	-0.010268	0.003944	0.001827	-0.000058	0.009164	-0.002806	0.001007	-0.000635	0.007129	-0.007435	0.002078	-0.003398	-0.003159	0.001117	0.000103	0.000991	0.00206	0.003738	0.002351	0.000324	0.00059	0.000972	0.002878	-0.000792	-0.000761	0.000264	-0.000258	0.001019	0.001157	-0.000353	0.000809	-0.0013	0.000093	0.000014
40	550.751	0.409719	-0.011233	-0.004178	-0.010194	0.01592	-0.031	-0.00189	0.007105	0.005433	0.01088	-0.003081	-0.009985	-0.009136	-0.005736	-0.002231	-0.007644	0.013557	0.000164	-0.00125	0.00349	0.001877	0.000582	0.000946	0.004703	-0.001139	0.006009	0.000511	-0.003555	-0.003111	-0.003737	0.00036	0.001302	0.001904	-0.000176	-0.001185	0.00001	-0.001243	0.000255	0.000181	-0.001783	0.000064	-0.000349	-0.000696	0.000117	-0.000785	0.000093	0.000162	-0.000192
40	527.621	0.404884	-0.032949	0.015966	0.036094	0.011064	-0.010013	0.003186	-0.028873	-0.004364	0.002282	0.014713	-0.003718	0.003524	-0.002687	0.000867	-0.004291	-0.004503	-0.001997	-0.003593	0.004999	0.001179	0.004937	0.001136	-0.001318	0.000436	0.000926	0.002194	-0.003112	0.003633	-0.001112	0.000161	0.001511	-0.000092	0.002109	0.001508	0.000878	0.000419	0.000653	0.000867	-0.001128	0.001719	0.000221	-0.000103	0.001884	-0.00008	-0.000865	0.000002	-0.000953
40	516.525	0.409079	-0.00639	-0.0186	-0.022708	0.015617	-0.011102	-0.007516	0.020613	0.008772	-0.018753	0.007685	0.007002	-0.022434	-0.006216	0.010219	0.001808	-0.002622	0.005962	0.000035	0.004069	0.004156	-0.005259	-0.002805	0.000853	-0.003131	0.000877	0.000329	0.004679	0.00082	0.003811	0.001183	-0.001507	0.0038	0.000306	0.000528	-0.001599	-0.002354	-0.00022	-0.001943	-0.00217	-0.000191	0.000474	-0.00104	0.000724	-0.000082	0.000291	-0.000077	-0.000053
40	509.593	0.409235	-0.01979	-0.030933	-0.002634	0.036479	-0.002148	-0.009316	-0.009373	0.011719	-0.000006	0.010328	-0.005605	-0.005222	-0.008768	0.001625	0.006868	-0.000322	0.001701	0.000804	-0.001811	-0.007997	-0.004405	0.002683	0.001488	-0.006383	0.008337	-0.001542	-0.001226	-0.002193	0.00143	-0.000684	0.00611	-0.001616	0.002087	0.002487	0.000781	0.001715	0.000172	0.004214	0.00167	0.000757	-0.000127	0.000182	-0.000234	-0.001089	0.000363	-0.000476	-0.000035
40	532.297	0.394358	0.027346	0.018398	0.015718	-0.00864	0.001581	-0.007179	-0.000153	0.000269	0.009438	-0.008525	0.005376	-0.003216	-0.01327	0.004076	0.007601	0.000526	-0.000555	0.005138	0.002381	-0.001916	0.00216	0.001151	0.00688	-0.000384	0.004523	0.002682	-0.002187	0.002103	-0.00328	-0.003042	-0.001365	0.002038	-0.000647	-0.002653	0.000738	0.001123	-0.000881	-0.00089	0.000889	0.000297	-0.000479	-0.00093	-0.000272	0.000325	0.000348	-0.000132	0.000405
40	522.508	0.40755	-0.005447	0.028712	0.006788	0.004814	0.020932	0.003176	0.010016	0.011267	0.008893	0.003331	0.002024	-0.001602	0.013801	-0.004637	0.00136	-0.003828	0.000852	-0.002533	-0.009044	-0.006617	0.003007	-0.003859	0.000305	-0.001065	-0.000352	0.004976	-0.000526	0.001264	0.001689	0.00119	-0.001999	0.000887	-0.000486	-0.001798	-0.000386	0.000765	0.002247	0.00085	-0.000312	0.001177	-0.000523	-0.000514	0.00046	0.000265	0.000081	0.000082	-0.000368
40	538.405	0.400379	-0.008449	0.005904	0.001698	-0.002998	0.011553	-0.005101	0.002624	-0.009422	-0.007875	-0.005586	-0.007478	-0.009207	-0.00274	-0.011627	0.00188	-0.000143	0.000987	0.000972	-0.00106	-0.002203	-0.003709	0.004175	0.002108	0.003487	0.002621	0.000927	-0.003281	-0.00027	0.002437	0.00123	-0.000723	0.000614	-0.000626	-0.000001	-0.001352	0.000813	-0.00019	-0.000995	0.000502	-0.001174	0.000105	0.000006	0.00036	-0.000218	0.000034	-0.000548	0.000174
40	557.458	0.413302	0.009786	-0.030683	-0.000746	-0.003173	-0.001853	-0.009875	0.004871	0.004978	0.010597	0.012256	0.000627	-0.00163	0.001691	0.001341	0.004978	0.009683	-0.004569	0.004889	-0.001913	0.001238	0.002964	-0.001703	-0.003163	-0.00659	0.000247	-0.001371	0.000079	0.000574	-0.001218	-0.000337	-0.000947	0.001568	0.001395	-0.000254	-0.000371	-0.000514	0.000516	-0.000185	0.00133	-0.002209	-0.000537	0.000825	0.001167	-0.000527	0.000136	-0.000166	0.000165
40	542.025	0.408865	-0.033043	0.005419	-0.004477	0.002935	-0.017212	-0.028083	0.013325	0.000816	-0.009534	-0.001989	0.00113	0.004026	-0.001439	0.008201	-0.014093	0.012197	-0.007607	0.005542	-0.001961	0.001465	-0.001864	-0.001316	0.001424	-0.001623	-0.006159	-0.001463	-0.001324	-0.0043	-0.000182	-0.000444	0.00182	0.001321	-0.002626	0.002907	-0.000931	0.000441	-0.000738	0.002022	-0.00068	0.000667	-0.000616	0.000211	0.001262	0.000503	0.000215	0.000181	-0.000699
40	504.776	0.387569	-0.024813	-0.040156	-0.013867	0.034177	0.014089	0.016208	0.002212	0.002652	-0.002414	-0.012307	-0.002995	0.001152	0.000787	0.001044	-0.000915	0.000566	-0.006352	0.002692	0.004135	0.006004	0.000547	0.004857	0.00035	0.00035	-0.002159	0.004044	0.002289	0.001648	-0.004237	0.000832	-0.003556	-0.001947	0.000022	-0.003548	0.000919	0.000319	-0.001128	0.001247	-0.000705	-0.000985	-0.000461	-0.001117	0.000123	0.000457	0.000307	0.00011	0.000177
40	525.694	0.402277	-0.007079	-0.007361	-0.004198	-0.008025	-0.006143	0.013831	-0.002515	0.001484	-0.013442	0.004892	0.001589	0.006405	0.00331	-0.009492	0.005002	0.000463	0.002211	-0.005538	-0.000603	-0.006421	-0.003895	-0.002812	-0.001881	0.002385	0.001223	0.001308	0.001838	0.00257	-0.002515	0.000264	-0.000441	0.000748	-0.000033	-0.000902	0.000835	-0.000645	-0.000862	-0.001925	0.001666	-0.001311	-0.000818	0.001655	0.000741	-0.000789	-0.000039	-0.000159	0.000325
40	522.747	0.398112	-0.031263	-0.028332	-0.007604	0.002727	-0.005704	-0.023463	-0.013746	0.004373	0.011939	-0.006083	0.007941	0.003784	-0.008813	-0.000268	0.010203	-0.00547	0.001548	-0.000037	-0.005211	-0.00746	0.010641	0.000238	0.001053	-0.001895	-0.004325	-0.00279	0.003155	0.002126	0.001012	-0.003901	-0.001005	-0.0026	0.001403	0.001509	-0.003491	-0.000081	0.001458	0.001941	-0.000859	0.00044	0.000757	-0.000461	-0.000213	-0.001479	-0.000602	-0.001017	0.000623
40	551.545	0.414106	-0.042771	0.002341	0.003432	-0.019241	0.016083	-0.001859	0.005322	-0.00417	0.002022	-0.002145	0.001002	0.000661	-0.001187	0.010986	0.008815	-0.003356	0.00004	0.003066	-0.002557	0.001277	-0.006441	-0.001962	-0.00102	-0.001413	0.001582	0.002767	-0.001023	0.004774	-0.000213	-0.000954	-0.000671	0.000376	0.000948	-0.001893	-0.000553	0.001108	-0.000209	0.000068	-0.000146	0.000093	-0.00151	-0.000415	-0.000299	-0.000501	-0.00014	0.000497	0.000428
40	559.548	0.377849	-0.091509	0.009495	-0.000991	0.013999	0.036864	0.004681	-0.026839	-0.005439	0.014011	-0.008851	-0.002398	0.007648	0.004094	-0.000983	-0.00049	0.008004	-0.003458	0.001699	-0.000452	0.000863	0.004664	-0.004021	0.00007	-0.00046	0.001209	-0.000125	0.001133	-0.003347	-0.001074	0.002513	0.002109	-0.001215	-0.00076	-0.000219	0.000072	0.000663	-0.000505	-0.000249	-0.000549	-0.002718	-0.002241	0.000301	0.00042	-0.000409	0.000955	0.000454	-0.00017
40	552.039	0.38511	-0.012495	-0.037349	-0.006373	0.014983	-0.02035	-0.00264	0.016029	0.006818	-0.000432	0.0052	-0.001822	-0.003921	0.012013	0.002516	0.001299	0.012491	-0.002913	0.000808	-0.000173	-0.002713	0.004819	-0.003696	-0.003558	0.000592	0.000515	-0.000945	-0.00724	-0.000639	0.002211	0.001318	-0.001185	0.001092	-0.002085	-0.001388	0.002083	0.000662	0.000965	-0.000753	-0.001399	-0.000928	-0.000271	-0.000068	0.000167	-0.000954	-0.000572	0.000846	0.000187
40	524.861	0.38101	-0.036367	0.014396	0.003616	-0.011628	0.020162	-0.022701	-0.013083	-0.018223	0.004553	-0.008118	-0.004899	0.00736	-0.001508	-0.000716	0.002321	-0.005287	-0.001837	0.009006	0.003261	-0.003942	-0.004908	-0.003801	-0.002429	0.002201	-0.001207	-0.001361	-0.002375	0.003875	-0.000227	-0.002648	-0.00057	0.000909	-0.000321	-0.001648	-0.000053	0.001478	-0.002583	-0.000012	0.001788	0.00044	0.000299	-0.000279	0.000374	0.000564	-0.000361	0.000016	0.000058
40	554.26	0.390379	-0.023803	0.066624	0.026677	0.015729	0.016873	0.025823	0.026098	-0.007565	-0.005317	0.024377	-0.017915	0.003274	-0.004956	-0.008684	-0.009323	0.001472	-0.003407	-0.005634	0.009496	-0.004086	0.003404	0.004621	0.004244	-0.001005	-0.003523	-0.002605	0.000824	-0.000563	0.001607	-0.000839	-0.000481	0.002031	0.001152	0.000167	-0.001783	0.000173	0.000235	0.000519	0.001274	-0.000374	0.000497	-0.000465	-0.001779	0.000879	-0.0002	-0.000971	-0.000417
40	519.283	0.379256	-0.00475	0.005141	0.001407	0.019778	0.008598	0.006934	0.000472	-0.011852	-0.014522	-0.010542	-0.009527	0.008419	-0.006071	0.006846	0.003438	0.008147	0.002916	0.00342	-0.007438	0.003571	0.005737	-0.006527	-0.001952	0.001468	-0.001341	-0.003051	-0.001323	-0.002633	-0.001317	0.000843	-0.000469	-0.000569	0.00089	-0.003097	-0.000517	-0.002882	0.001903	-0.000391	-0.000963	0.001577	-0.00006	-0.000452	0.000196	0.000121	0.000075	-0.000216	0.00041
40	521.877	0.404082	0.033583	0.006646	-0.010905	-0.016031	0.013832	-0.004437	-0.00822	-0.019183	0.018302	-0.002105	0.008918	-0.003603	0.007159	-0.004026	-0.002567	-0.006928	-0.001648	0.000353	0.00387	0.005296	0.003898	-0.00707	-0.000906	-0.000317	-0.000059	-0.004377	-0.002972	-0.000386	0.00397	0.002915	0.000306	0.000808	-0.001886	0.00155	0.000213	-0.002432	0.001736	0.002653	-0.000177	-0.000734	0.00023	0.000458	-0.000103	-0.000846	0.000637	-0.000051	-0.000232
[truncated: 17 more columns]
