# Supplementary material for: The condition‐dependence of male genital size and shape
Source: Ecol Evol. 2024 Mar 17;14(3):e11180. doi: 10.1002/ece3.11180 (PMC10944674; doi:10.1002/ece3.11180)
Supplement: Supplementary file 1 — Data S1. [file ECE3-14-e11180-s001.zip › Group_Means_Inbreeding_Shape.xlsx]

## Sheet: Pairwise Data
Group	AvgInbCentSize	AvgOutCentSize	AvgInbRW1	AvgOutRW1	AvgInbRW2	AvgOutRW2	AvgInbRW3	AvgOutRW3	AvgInbRW4	AvgOutRW4	AvgInbRW5	AvgOutRW5
1	804.543	828.313	-0.00660983	-0.0219254	0.000116479	-0.000402271	0.00453345	0.0130974	-0.00205454	-0.0075769	-0.00195252	0.00899765
2	808.101	799.294	-0.030244	-0.0541736	-0.00209	-0.0105179	0.0138982	-0.00514922	0.00058584	-0.00798237	-0.00166113	-0.000510368
3	783.271	792.974	0.0120384	-0.0262902	-0.00828932	-0.00601074	-0.0175802	-0.00734566	-0.00194852	-0.00930254	-0.00597696	0.000716573
4	785.95	794.114	0.00331274	0.0271215	0.0228563	0.00662334	0.0163386	0.0132753	0.00197343	0.00606777	0.00538914	-0.00584904
5	766.814	776.118	0.00319384	-0.00961925	0.0144414	0.0164779	-0.0153902	-0.012181	0.00110079	0.00422788	-0.00400627	0.00832724
6	786.934	796.601	0.00307854	0.00440522	-0.0006806	-0.00398305	0.0128796	-0.0154764	7.3343e-05	-0.00943105	-0.00542049	-7.93545e-05
7	753.018	798.742	0.0080856	-0.0213714	-0.0100845	-0.00796869	-0.00701398	0.00646402	-0.00581388	0.0042664	0.000193525	0.00395276
8	778.497	778.794	0.00248167	0.0192164	0.0246734	0.00401788	0.00517467	0.00434189	-0.00394792	-0.000740714	0.00809785	-0.00305242
9	771.913	775.588	0.0114836	0.0198783	0.00211689	-0.00480165	-0.000723644	-0.00435104	0.00402005	-0.0145656	-0.00253601	-0.00663241
10	789.711	802.212	-0.0101039	0.0259915	0.00269812	-0.00843697	0.0217989	0.00493149	-0.00281987	-0.00492174	0.00469365	-0.0103322
11	790.284	790.708	0.00666812	0.0103081	0.00947798	0.013956	-0.00584325	-0.02055	-0.00342513	-0.0109895	-0.0026347	0.00303874
12	791.992	796.91	0.00919003	-0.00202124	0.0349576	-0.00445729	0.00821322	0.0132658	-0.0060246	-0.00417953	-0.0118646	-0.0151734
13	803.078	765.482	0.00377615	-0.0228047	0.00255686	-0.00764213	0.00739298	0.00672765	0.000973474	-0.0132575	0.00591799	0.000628161
14	777.925	751.044	0.0114736	-0.0243275	-0.0134176	0.0064184	-0.00235175	-0.00390744	0.0139338	-0.00120222	0.00294759	-0.00306388
15	764.054	805.781	-0.011599	-0.0119419	0.0118675	0.00831067	0.0144463	0.00111042	-0.003007	-0.0141224	0.0046742	0.00645451
16	786.099	793.222	-0.0157532	-0.000674119	0.00424918	-0.00663072	-0.00569392	0.0198155	-0.00137479	-0.0015811	0.00799368	0.00532546
17	764.658	779.293	-0.00398323	0.00464609	0.0312046	0.00452622	-0.0112381	-0.0125348	0.00278156	0.00718392	-0.0107762	-0.000457055
18	792.347	797.938	0.389062	0.384807	0.389062	0.384807	0.389062	0.384807	0.389062	0.384807	0.389062	0.384807
19	777.815	785.955	-0.0134426	-0.00406881	-0.00677043	-0.00324282	-0.00135192	-0.00950719	0.00568586	-0.000129825	0.0089141	0.010974
20	759.092	735.199	0.0091307	0.018054	0.000254397	-0.0211482	-0.00469983	0.00837771	-0.0187097	-0.000204597	-0.00463464	0.0051598
21	787.703	771.907	0.0158796	0.021363	-0.00188801	0.0161306	0.00897059	-0.01073	0.00120044	0.00312558	0.00152697	0.000516495
22	801.793	778.784	0.0247997	0.000173243	-0.0122028	-0.00609509	0.00560886	0.00512714	0.0171488	-0.00758379	-0.00179669	-0.0147735
23	744.577	777.243	0.0158823	-0.0024971	-0.0215446	-0.00621396	-0.0036962	0.00696937	0.0070742	0.00608804	-0.00889935	-0.0207977
24	780.722	783.323	0.019457	0.0120921	0.0113353	-0.000964052	-0.0156348	0.0095619	0.0121998	0.00714034	-0.0136837	-0.00492778
25	813.574	807.555	-0.00399822	0.00345817	0.00182821	-0.0122555	-0.00658611	0.000228419	-0.00898832	-0.00210602	-0.00983423	-0.00868073
26	781.638	768.506	0.000725216	0.0323833	0.023336	0.0164626	0.00517618	-0.0145494	-0.0104577	0.0198446	0.0138349	-0.00515291
27	806.335	788.797	0.00159104	-0.0173045	0.00668028	0.0074495	-0.00160919	-0.00475678	-0.0101811	-0.00899316	0.00471329	0.00971326
28	786.835	799.005	-0.00786854	0.00956622	-9.16758e-05	0.00606991	-0.0058645	-0.0067611	-0.00391403	-0.00297712	-0.00416135	-0.0109507
29	780.716	775.629	0.0159355	0.0202527	-0.00450392	-0.00825531	-0.0170855	-0.00829765	0.0061761	0.0113688	-0.00487267	-0.000445474
30	779.834	764.68	0.0432512	0.02498	0.0153974	0.00684918	-0.0100675	-0.00835176	-0.00295096	-0.00708979	-0.00052938	0.00762091
31	774.842	776.955	0.0200805	0.0272293	-0.0244885	0.00530819	-0.0050113	0.0101439	0.0140645	0.0126461	-0.00223795	-0.0118752
32	775.275	771.589	-0.000870639	-0.0150693	-0.01464	-0.0107938	-0.014159	-0.00399973	-0.0120945	0.00378396	-0.0063236	0.00271805
33	796.302	763.975	0.044995	0.024946	-0.00239502	-0.00836746	-0.00973876	-0.0126982	-0.00250342	0.0233102	0.00235367	-0.00257493
34	779.463	772.808	0.027276	0.0321687	-0.00590599	0.00645887	-0.00942176	0.00906723	0.0130746	-0.0135009	0.00249171	0.00228366
35	749.855	793.444	-0.0149389	0.0102716	-0.0308641	-0.00818673	0.00609431	0.00762246	0.0168671	0.025343	0.0031027	0.00226449
36	752.572	782.461	0.000742293	-0.00215194	0.0100166	-9.08815e-05	-0.0158819	-0.0186881	-0.0115542	0.00988226	-0.00193733	0.00254031
37	794.894	812.135	-0.018584	0.0120339	-0.0178017	-0.0179411	0.00142475	-0.00839367	0.00737136	0.00160795	-0.000763154	-0.00755193
38	784.338	783.302	-0.0333376	0.000631968	-0.0248447	-0.00153609	0.00505833	-0.0138798	-0.00258555	-0.00303446	0.014534	0.00331807
39	798.483	777.346	-0.0235996	0.0274696	0.000869344	-7.79922e-05	0.0150776	0.00890866	0.00300545	-0.00460324	0.0083881	0.000529846
40	793.099	793.072	-0.00312272	-0.00305852	0.00986475	0.0124248	-0.00289626	0.00334838	0.0061833	0.00917456	0.00405556	-0.00148577
41	796.031	782.416	0.0158563	0.012118	0.00340608	-0.00477674	0.00612627	0.019539	0.00348974	-0.000673121	-0.00449706	0.00654121
42	786.035	792.019	0.0189976	0.00723657	0.00987922	0.0219129	0.0159572	-0.0034035	0.00364757	0.0113569	0.00708164	0.0092798
43	782.261	789.899	-0.018036	0.00108806	0.0140401	0.012205	0.0168873	0.00525655	0.000508993	0.00176136	0.010871	0.0114008
44	803.374	807.059	-0.00528266	0.00277639	-0.00924865	-0.00481824	0.00400002	0.00668332	2.07343e-05	0.00841661	-0.0103267	-0.00395514
45	797.266	780.23	-0.0199362	-0.020986	0.00171978	-0.0191716	0.00691489	-0.00267509	-0.0151059	-0.027542	0.00781977	-0.00479741
46	812.686	781.608	0.00653721	-0.0333037	-0.00736087	-0.00735321	-0.017348	-0.00171073	0.00470232	0.00579348	-0.000892484	0.000230875
47	389.103	777.942	-0.004464	-0.0321437	-0.0109555	-0.00367687	0.00654519	-0.00798162	-0.011483	-0.0107051	-0.00295621	0.00531994
48	1594.27	797.06	-0.0171065	-0.0169385	0.00294769	-0.0135578	0.0126658	0.00466096	-0.00482743	-0.00683081	0.0163453	0.00360624
49	785.433	783	0.00312671	-0.00491058	0.0240324	0.0166236	0.0135651	0.0225744	-0.00134601	0.000802279	-0.00552347	0.00452637
50	780.516	763.934	-0.0176	-0.016879	-0.0111739	0.0150097	0.00426965	0.00149587	0.00576854	0.0146778	-0.0118286	0.000855876
51	801.603	791.317	-0.0312678	-0.0179205	-0.00788421	-0.000542991	-0.0142817	-0.0184353	-0.00520356	-0.0121479	-0.000292886	-0.000511446
52	785.573	811.087	-0.0252209	-0.055651	-0.00551335	0.0111667	-0.000101359	0.000761814	-0.00251347	-0.0139505	-0.0065148	0.00662647
53	803.555	791.755	0.00924129	-0.027105	-0.0103215	-0.000329493	-0.0148983	0.000777133	0.000391779	-0.00332255	0.0088762	0.00293909
