# Supplementary material for: The condition‐dependence of male genital size and shape
Source: Ecol Evol. 2024 Mar 17;14(3):e11180. doi: 10.1002/ece3.11180 (PMC10944674; doi:10.1002/ece3.11180)
Supplement: Supplementary file 1 — Data S1. [file ECE3-14-e11180-s001.zip › Inbreeding_and_Diet_ANOVA_MANOVA_Analyses.R]

############################### INBREEDING ANALYSES


IBDfile <- read.csv("Inbreeding_Data.csv")


#####Model for Scaled centroid size 

install.packages('bestNormalize')
library('bestNormalize')
IBDfile$ScaledCentroidSize=as.numeric(IBDfile$ScaledCentroidSize)
BNobject <- bestNormalize(IBDfile$ScaledCentroidSize)
new<-boxcox(IBDfile$ScaledCentroidSize)
IBDfile$scaled_centsize_transformed<-predict(new)
shapiro.test(IBDfile$scaled_centsize_transformed)

install.packages('carData')
library(car)
bodysizeincl_inbreeding_size_model_normalised=lm(IBDfile$scaled_centsize_transformed~IBDfile$Cross + IBDfile$LegLengthum)
shapiro.test(residuals(bodysizeincl_inbreeding_size_model_normalised))
car::Anova(bodysizeincl_inbreeding_size_model_normalised, type = 3)
install.packages('rstatix')
library('rstatix')
partial_eta_squared(car::Anova(bodysizeincl_inbreeding_size_model_normalised, type = 3))

#calculate the VIF for each predictor variable in the model
vif(bodysizeincl_inbreeding_size_model_normalised) ##Fine

###Model for body size (leg length)

shapiro.test(IBDfile$LegLengthum)##not normally distributed
BNobject <- bestNormalize(IBDfile$LegLengthum)
leg_orderNorm=orderNorm(IBDfile$LegLengthum)
IBDfile$leg_transformed<-predict(leg_orderNorm)
shapiro.test(IBDfile$leg_transformed)

leg=lm(IBDfile$leg_transformed~IBDfile$Cross)
car::Anova(leg, type = 3)
partial_eta_squared(car::Anova(leg, type = 3))


#####Models for shape (RWs)


##normalise
shapiro.test(IBDfile$RW1)
shapiro.test(IBDfile$RW2)
shapiro.test(IBDfile$RW3)
shapiro.test(IBDfile$RW4)
shapiro.test(IBDfile$RW5)


BNobject <- bestNormalize(IBDfile$RW1)

RW1yeo=yeojohnson(IBDfile$RW1)
IBDfile$RW1_transformed<-predict(RW1yeo)
shapiro.test(IBDfile$RW1_transformed)

RW2yeo=yeojohnson(IBDfile$RW2)
IBDfile$RW2_transformed<-predict(RW2yeo)
shapiro.test(IBDfile$RW2_transformed)

RW3yeo=yeojohnson(IBDfile$RW3)
IBDfile$RW3_transformed<-predict(RW3yeo)
shapiro.test(IBDfile$RW3_transformed)

RW4yeo=yeojohnson(IBDfile$RW4)
IBDfile$RW4_transformed<-predict(RW4yeo)
shapiro.test(IBDfile$RW4_transformed) 

RW5yeo=yeojohnson(IBDfile$RW5)
IBDfile$RW5_transformed<-predict(RW5yeo)
shapiro.test(IBDfile$RW5_transformed)


warps_mod_1=lm(cbind(IBDfile$RW1_transformed, IBDfile$RW2_transformed,IBDfile$RW3_transformed,IBDfile$RW4_transformed,IBDfile$RW5_transformed) ~ IBDfile$Cross + IBDfile$LegLengthum + IBDfile$ScaledCentroidSize)
library(heplots)
etasq(Anova(warps_mod_1, type = 3), anova=TRUE, partial = T)


######################## DIET ANALYSES

diet_data <- read.csv("Diet_Restriction_Data.csv")

##Model for scaled centroid size

original_diet_size_model_plus_leg=lm(diet_data$ScaledCentroidSize~diet_data$DietRestriction + diet_data$LegLengthum)
car::Anova(original_diet_size_model_plus_leg, type = 3)
partial_eta_squared(car::Anova(original_diet_size_model_plus_leg, type = 3))


##Model for leg length
shapiro.test(diet_data$LegLengthum)#Normal
leg_diet_model=lm(diet_data$LegLengthum~diet_data$DietRestriction)
car::Anova(leg_diet_model, type = 3)
partial_eta_squared(car::Anova(leg_diet_model, type = 3))


##Model for shape (RWs)


shapiro.test(diet_data$RW1)
shapiro.test(diet_data$RW2)
shapiro.test(diet_data$RW3)
shapiro.test(diet_data$RW4)
shapiro.test(diet_data$RW5)


BNobject <- bestNormalize(diet_data$RW1)

RW1yeo=yeojohnson(diet_data$RW1)
diet_data$RW1_transformed<-predict(RW1yeo)
shapiro.test(diet_data$RW1_transformed)

RW2yeo=yeojohnson(diet_data$RW2)
diet_data$RW2_transformed<-predict(RW2yeo)
shapiro.test(diet_data$RW2_transformed)

RW3yeo=yeojohnson(diet_data$RW3)
diet_data$RW3_transformed<-predict(RW3yeo)
shapiro.test(diet_data$RW3_transformed)

RW4yeo=yeojohnson(diet_data$RW4)
diet_data$RW4_transformed<-predict(RW4yeo)
shapiro.test(diet_data$RW4_transformed) ##almost normal

RW5yeo=yeojohnson(diet_data$RW5)
diet_data$RW5_transformed<-predict(RW5yeo)
shapiro.test(diet_data$RW5_transformed)


diet_warps_mod_1=lm(cbind(diet_data$RW1_transformed, diet_data$RW2_transformed,diet_data$RW3_transformed,diet_data$RW4_transformed,diet_data$RW5_transformed) ~ diet_data$DietRestriction + diet_data$LegLengthum + diet_data$ScaledCentroidSize)
library(heplots)
etasq(Anova(diet_warps_mod_1, type = 3), anova=TRUE,partial=T)

diet_warps_mod_1_simplified=lm(cbind(diet_data$RW1_transformed, diet_data$RW2_transformed,diet_data$RW3_transformed,diet_data$RW4_transformed,diet_data$RW5_transformed) ~ diet_data$DietRestriction + diet_data$ScaledCentroidSize)
library(heplots)
etasq(Anova(diet_warps_mod_1_simplified, type = 3), anova=TRUE,partial=T)


##Post-hoc univariate ANOVA tests 
rw1=lm(diet_data$RW1_transformed~diet_data$DietRestriction + diet_data$ScaledCentroidSize)
car::Anova(rw1, type = 3)
partial_eta_squared(car::Anova(rw1, type = 3))


rw2=lm(diet_data$RW2_transformed~diet_data$DietRestriction + diet_data$ScaledCentroidSize)
car::Anova(rw2, type = 3)
partial_eta_squared(car::Anova(rw2, type = 3))


rw3=lm(diet_data$RW3_transformed~diet_data$DietRestriction + diet_data$ScaledCentroidSize)
car::Anova(rw3, type = 3)
partial_eta_squared(car::Anova(rw3, type = 3))


rw4=lm(diet_data$RW4_transformed~diet_data$DietRestriction + diet_data$ScaledCentroidSize)
car::Anova(rw4, type = 3)
partial_eta_squared(car::Anova(rw4, type = 3))

rw5=lm(diet_data$RW5_transformed~diet_data$DietRestriction + diet_data$ScaledCentroidSize)
car::Anova(rw5, type = 3)
partial_eta_squared(car::Anova(rw5, type = 3))
