# Supplementary material for: The condition‐dependence of male genital size and shape
Source: Ecol Evol. 2024 Mar 17;14(3):e11180. doi: 10.1002/ece3.11180 (PMC10944674; doi:10.1002/ece3.11180)
Supplement: Supplementary file 1 — Data S1. [file ECE3-14-e11180-s001.zip › Inbreeding_Data.csv]

Group	FamilyA	FamilyB	Cross	Treatment	LegLengthum	ScaledCentroidSize	RW1	RW2	RW3	RW4	RW5	RW6	RW7	RW8	RW9	RW10	RW11	RW12	RW13	RW14	RW15	RW16	RW17	RW18	RW19	RW20	RW21	RW22	RW23	RW24	RW25	RW26	RW27	RW28	RW29	RW30	RW31	RW32	RW33	RW34	RW35	RW36	RW37	RW38	RW39	RW40	RW41	RW42	RW43
1	1	1	Inbred	1	514.142	0.411762	-0.000729	0.006153	-0.014019	-0.016011	-0.003368	0.003004	-0.001556	0.011609	0.011966	-0.004652	0.000365	-0.001606	0.003624	-0.010893	0.002392	0.006826	-0.005508	0.003233	0.00784	-0.000093	0.00217	-0.002153	0.000417	-0.002005	0.005342	0.006003	0.005421	0.000705	-0.001685	0.003003	-0.001191	-0.001594	0.000781	0.001389	-0.001895	0.00089	-0.000183	-0.002136	0.001339	-0.002074	0.000088	0.000316	0.000099
1	1	1	Inbred	1	530.562	0.422019	0.032749	-0.018842	0.007164	-0.020241	-0.004893	-0.005864	0.004295	0.004194	-0.01166	-0.013278	-0.006035	0.00177	0.004272	-0.008293	0.000905	-0.001397	-0.001839	0.000129	0.006095	0.003665	0.004427	0.001944	-0.003462	0.007722	-0.000447	0.00122	-0.001522	0.001354	-0.002277	0.000574	-0.002931	0.002173	-0.000014	0.001038	0.00233	0.001065	-0.001218	0.00007	0.000153	-0.002247	-0.00034	-0.00002	-0.001001
1	1	1	Inbred	1	552.611	0.393721	0.013782	0.00019	-0.030738	0.023501	-0.010015	-0.01292	-0.018003	-0.001097	-0.003765	0.017448	0.006387	-0.00072	0.001863	-0.005997	-0.011662	-0.005126	0.002612	0.006162	0.002015	-0.001355	-0.003684	-0.003793	-0.002813	-0.000149	-0.00088	-0.002534	0.000138	0.00118	0.00301	-0.001123	0.001756	-0.000654	0.001709	-0.001254	0.002363	-0.00045	0.002468	-0.001272	-0.000901	-0.001399	-0.001429	-0.000234	-0.000965
1	1	1	Inbred	1	533.879	0.406115	-0.03164	-0.041282	0.04434	-0.003124	-0.028481	0.002347	0.009157	0.001367	-0.001613	0.002745	0.00541	0.000644	0.002801	-0.003496	0.002034	0.002066	0.001423	0.002545	0.004668	-0.001894	0.003606	0.001022	0.000617	0.001441	0.00012	0.002969	-0.000206	0.002272	-0.000468	0.001718	-0.004258	-0.000093	-0.000797	0.000827	0.000522	0.001531	-0.000247	0.001318	-0.000568	-0.000067	0.000157	-0.000207	-0.000182
1	1	1	Inbred	1	524.252	0.416236	-0.013532	0.003455	-0.010625	-0.009543	0.02031	0.023169	0.014721	0.004008	0.001323	0.000975	-0.005516	-0.001939	0.011583	0.003656	0.008019	-0.007809	-0.004966	-0.010513	0.002391	-0.005604	0.004395	0.000909	0.001676	-0.000414	0.004512	-0.001399	-0.001303	0.002261	-0.001044	0.000944	0.002027	-0.003209	0.002139	0.000793	-0.000033	0.001422	0.000529	-0.001834	0.001649	-0.001399	0.000124	0.000842	-0.000702
1	2	2	Inbred	1	505.933	0.41101	-0.031036	-0.002546	-0.001517	-0.011558	-0.005879	0.00424	0.006283	-0.008623	-0.010061	0.00106	0.001418	-0.001878	-0.002575	-0.00385	-0.00425	0.001151	-0.000961	-0.003407	-0.000763	0.001779	-0.001211	0.00387	0.001662	0.004212	0.003232	0.00219	0.000827	0.000878	0.002673	-0.002565	0.001201	0.000911	-0.000999	-0.002163	0.000328	-0.001415	-0.000543	-0.001051	-0.001018	-0.000353	-0.000744	0.000454	0.000645
1	2	2	Inbred	1	530.838	0.408955	0.024146	0.001304	-0.003148	0.01631	0.002107	-0.008041	0.009279	-0.009529	0.007005	-0.003496	-0.001021	0.001016	0.003332	-0.002885	0.007722	0.001117	-0.003867	0.005382	0.000591	-0.00842	-0.005594	-0.000546	0.00413	-0.002336	0.000117	0.002425	-0.001088	-0.000497	-0.000815	0.00052	-0.000324	-0.002435	0.001659	0.000447	0.002515	0.001513	-0.001649	0.000049	0.000566	-0.00083	-0.000394	0.000723	-0.000174
1	2	2	Inbred	1	537.553	0.412978	-0.029371	0.022444	-0.006533	0.001328	-0.007874	0.007822	-0.019387	0.004847	-0.010782	-0.017065	-0.006471	0.000857	-0.011111	-0.005691	0.002698	-0.000992	-0.002707	0.001937	-0.000545	-0.000012	0.000236	-0.001705	-0.000539	0.001965	-0.001648	0.002645	-0.001916	-0.000062	-0.000141	0.000932	-0.000023	-0.001836	-0.001247	-0.000508	-0.000555	0.000344	-0.00072	-0.000763	0.000743	0.001014	-0.000924	0.000087	0.000267
1	2	2	Inbred	1	551.511	0.421065	-0.001106	0.031826	0.030543	0.00289	0.00549	-0.00139	0.024699	-0.008916	0.005221	0.008849	0.005949	0.000399	-0.002525	0.007977	-0.004663	0.001797	-0.000964	0.007402	0.000667	0.001109	0.002653	-0.005996	0.001412	-0.007531	0.002014	-0.00085	-0.003069	-0.001896	0.002102	-0.002005	-0.002349	0.000491	0.002016	0.000551	0.001537	0.00332	0.000614	0.000242	-0.000681	0.00126	-0.000584	0.000078	-0.000691
1	2	2	Inbred	1	553.36	0.425901	-0.029361	-0.001537	0.029868	-0.004097	0.013078	-0.006564	0.000672	-0.000356	-0.016061	-0.000767	-0.004788	-0.008635	0.005372	0.000869	0.003844	-0.010383	0.003479	0.006079	-0.003556	-0.002437	-0.006609	-0.002336	0.003639	-0.008366	0.004605	0.004451	0.005087	-0.002649	0.000677	0.004293	-0.001437	0.002574	-0.001022	-0.000488	0.000786	0.001609	0.000474	0.000933	-0.000723	-0.00261	-0.000416	0.001638	-0.000311
2	5	5	Inbred	1	525.35	0.416727	-0.023173	0.027604	0.021658	-0.006149	0.003955	0.005503	0.003395	0.001984	-0.01333	0.001125	0.000862	0.007059	0.002967	-0.008201	-0.000326	0.000179	0.001158	0.001889	-0.005133	-0.001292	-0.005053	-0.001801	0.003457	-0.000443	0.000412	-0.001595	-0.000041	-0.000613	-0.00013	-0.000166	-0.000151	0.000385	-0.001351	-0.000416	0.000624	-0.000969	0.000661	-0.000391	0.001001	0.000529	-0.001434	-0.000288	-0.000403
2	5	5	Inbred	1	503.798	0.410912	-0.047607	-0.014392	0.021053	-0.014933	0.002073	0.022471	0.005479	-0.001094	-0.005699	-0.011465	-0.000022	0.007871	-0.004193	-0.011697	0.010311	-0.002797	0.002638	0.003158	-0.009766	-0.002561	0.000436	-0.002042	-0.0032	-0.002337	-0.001855	0.002863	-0.002706	-0.002273	0.004032	0.001704	-0.000626	0.000907	-0.000297	0.004576	0.001292	-0.003116	0.000499	-0.001254	0.00065	0.002252	-0.001479	0.000288	-0.000085
2	5	5	Inbred	1	510.861	0.425159	-0.040958	0.015243	-0.007605	0.005102	-0.017079	-0.016527	0.00954	0.013437	0.008359	-0.013881	0.019691	0.009426	-0.000939	-0.006079	0.005497	0.005931	-0.000865	0.006544	0.002572	-0.002604	0.00349	0.000714	-0.000673	-0.004231	-0.001466	0.001429	0.001873	0.000724	-0.000608	-0.003367	0.002293	-0.000307	-0.003631	0.000298	-0.000188	-0.000064	-0.002197	0.001339	0.003217	-0.000716	-0.001006	0.000547	-0.000075
2	5	5	Inbred	1	521.871	0.396949	0.004811	0.013118	0.014091	0.013214	0.000697	-0.00647	0.007998	-0.007645	-0.005385	-0.001548	-0.005237	0.012206	0.001537	0.004471	-0.00725	0.002517	0.003462	0.002363	-0.000486	-0.001971	0.005129	-0.002357	0.000336	-0.000626	-0.00157	0.002036	-0.001399	-0.001328	0.004509	-0.000055	0.001667	0.001179	-0.001118	-0.001241	-0.002793	-0.000439	-0.001429	0.000006	0.001536	0.000094	-0.000682	0.001085	0.000225
2	5	5	Inbred	1	512.864	0.417231	-0.044293	-0.052024	0.020295	0.005694	0.002048	-0.006223	0.015957	0.001021	0.009276	0.006682	0.005048	0.017006	0.00133	0.006354	-0.010916	0.001771	-0.000459	0.009398	0.006528	-0.004977	0.0052	-0.001293	-0.003609	-0.001911	-0.001128	0.004228	-0.001131	0.000289	-0.000882	0.003923	0.000534	-0.002408	-0.000382	0.001064	0.001764	-0.000046	-0.001424	0.000496	-0.001226	-0.000255	0.000461	0.000372	-0.000563
3	6	6	Inbred	1	498.216	0.392176	0.123132	-0.056324	-0.0202	0.002436	-0.005793	-0.014466	-0.008144	-0.011925	0.00297	-0.000012	0.004285	-0.005119	0.001913	-0.005632	-0.001125	0.002414	0.004362	0.005732	0.000825	0.00563	-0.000481	0.001289	0.002737	0.002438	-0.002486	0.005702	0.002666	-0.000148	0.000914	-0.003314	-0.000034	0.002338	0.00066	-0.000912	-0.000277	0.000267	-0.000788	-0.001405	-0.00157	-0.000746	0.001403	-0.000327	0.000577
3	6	6	Inbred	1	500.562	0.41247	0.041425	0.009323	-0.018141	-0.015541	0.005628	-0.003737	0.022415	0.002246	0.005355	0.003384	-0.007261	0.00016	-0.004376	-0.002549	-0.000509	-0.003219	0.00635	0.00445	-0.002538	-0.002007	-0.004236	-0.003126	0.000916	0.004977	-0.000471	0.001981	0.004404	-0.003456	0.002102	0.000612	0.000053	-0.001559	0.002655	-0.000261	-0.000905	-0.001563	-0.001643	-0.000876	0.000945	0.001123	0.000951	0.00046	0.001101
3	6	6	Inbred	1	480.233	0.422487	-0.003497	0.033552	-0.017684	-0.00151	-0.006007	-0.039326	-0.007509	0.001409	0.018388	-0.009473	0.006336	0.002891	0.016085	-0.001069	-0.003114	0.005672	0.006563	-0.004725	-0.006729	0.000831	0.000287	0.003841	-0.002476	0.008467	-0.001984	0.001337	-0.001799	0.00113	0.000222	0.002394	0.000351	0.000255	0.001939	-0.000808	0.00132	0.003108	0.001431	-0.001161	0.000654	0.000266	-0.000552	0.000644	-0.001755
3	6	6	Inbred	1	498.039	0.444578	-0.038784	0.008158	-0.001782	-0.005603	0.027301	-0.003242	0.010107	-0.003962	0.003641	0.008888	-0.000559	-0.007256	0.001659	0.004372	-0.00097	-0.001692	0.006586	-0.003498	-0.001866	-0.00199	-0.001142	0.000763	0.000488	0.000615	-0.002203	0.002456	-0.001032	-0.00127	0.000228	-0.001088	-0.000307	0.000131	-0.000953	-0.001522	-0.000204	-0.000781	0.000496	-0.000498	0.00151	0.000081	-0.000255	-0.000445	0.000103
3	6	6	Inbred	1	512.102	0.409921	0.061123	-0.007498	-0.046148	0.006625	-0.016135	-0.024043	0.010881	-0.007992	0.009035	-0.010547	0.010769	-0.007773	0.010603	-0.011091	-0.007418	0.015375	0.010467	-0.020635	-0.00262	0.010013	-0.001534	0.005854	-0.002347	0.01009	-0.000554	0.007154	0.004016	-0.000542	-0.000425	-0.001196	0.004316	-0.002097	-0.000891	-0.002581	-0.000702	0.00149	0.001374	0.000889	-0.000608	-0.003987	0.002018	-0.000663	0.001352
3	8	8	Inbred	1	516.204	0.405405	-0.040424	-0.053865	-0.047199	-0.00023	-0.005927	-0.012838	0.002486	0.002484	0.021041	0.00759	-0.009719	0.010418	-0.006722	-0.001047	0.016352	-0.002465	-0.001091	0.005688	-0.009648	-0.002657	0.000785	-0.007292	0.000334	0.005196	0.002297	0.002743	0.000167	0.000549	0.000592	-0.00412	0.001842	-0.000948	0.000803	-0.002064	-0.001912	-0.001301	0.001066	-0.000715	-0.000243	-0.002303	0.000633	0.000902	0.000343
3	8	8	Inbred	1	514.077	0.408849	-0.010957	-0.032649	-0.016533	-0.010013	-0.00502	-0.022328	0.000255	-0.001672	0.011405	0.01729	-0.006366	-0.000058	0.003797	-0.00299	-0.000179	-0.004117	-0.003961	0.001033	0.000484	-0.0032	-0.000968	0.001257	-0.000746	0.002845	-0.000067	0.006153	-0.00341	0.00053	-0.00019	-0.001544	0.000597	-0.002868	0.001344	-0.002765	-0.001767	-0.000743	-0.000059	-0.0001	-0.000118	0.000542	-0.001685	0.000365	-0.000292
3	8	8	Inbred	1	523.73	0.410646	-0.004347	0.007469	-0.01057	-0.02292	-0.017001	0.004386	0.009105	0.007052	0.004662	0.009549	0.009832	-0.002157	0.006982	0.004099	0.001429	-0.005816	-0.000751	-0.003173	-0.000335	-0.001906	-0.002168	0.003309	-0.001183	0.007764	-0.000278	0.002812	0.002972	-0.001886	-0.001843	0.002839	-0.004014	0.001563	0.000761	0.002391	0.002008	0.003071	0.001605	0.000198	-0.002968	-0.001816	0.000463	0.00016	-0.001878
3	8	8	Inbred	1	538.163	0.40607	-0.032125	0.014687	-0.004373	0.013225	-0.034943	-0.005674	0.003773	0.004879	0.00743	-0.010592	0.003283	-0.001821	0.000809	0.003484	-0.00744	0.00654	0.003345	0.004588	0.005293	0.003384	-0.00187	0.000216	0.002279	-0.000829	0.003824	-0.002164	-0.000536	0.001035	-0.000373	0.00255	-0.001943	0.001836	-0.000329	0.003347	0.001585	0.001093	-0.001926	0.000251	-0.001714	0.000644	0.001048	-0.001409	-0.00144
3	8	8	Inbred	1	525.751	0.39886	0.024837	-0.005747	0.006828	0.014045	-0.001873	-0.008219	-0.00996	-0.00943	-0.007054	0.007787	0.004147	0.001766	0.003354	-0.003006	-0.000221	0.00594	-0.002122	0.000141	0.000179	-0.001944	-0.004636	0.003504	0.005855	0.005213	0.003494	-0.000565	-0.003762	-0.000063	-0.004577	-0.000969	-0.003324	-0.000628	-0.000602	0.001248	-0.000634	0.002201	-0.000913	0.002521	0.000357	0.001634	-0.0002	-0.001278	-0.000189
4	9	9	Inbred	1	526.226	0.391148	-0.00784	0.033901	0.005568	0.007954	-0.000896	0.009316	0.004433	0.007987	-0.003508	0.003279	0.000212	0.005855	0.003714	0.001273	-0.006983	-0.003071	0.001704	-0.001682	-0.002425	0.002984	-0.001575	0.005072	0.001409	-0.00334	0.005646	0.000619	0.003328	-0.00052	-0.001621	-0.000331	-0.000075	0.001526	-0.000787	0.001006	0.001707	0.000716	-0.000529	0.000348	-0.000765	-0.000183	-0.000402	0.000168	-0.000585
4	9	9	Inbred	1	524.088	0.407882	-0.008143	-0.020595	0.000504	0.026643	-0.001167	0.018488	0.009408	0.003554	-0.002675	-0.014731	-0.006408	0.005461	0.005422	-0.002611	-0.013608	0.007864	-0.004824	0.002205	0.001771	-0.00076	0.00263	0.002556	0.004821	0.001009	0.002467	0.0021	0.005697	-0.001774	-0.000809	-0.001325	-0.000516	0.000123	0.000803	-0.000274	-0.000544	0.001883	-0.001716	-0.000053	0.000985	0.000888	-0.0008	-0.001176	-0.000266
4	9	9	Inbred	1	525.892	0.39625	0.051705	0.004241	0.012429	-0.010382	0.026843	0.026712	-0.001873	-0.014985	-0.002797	-0.000891	-0.00794	-0.005685	-0.010813	0.003413	-0.003984	0.00541	0.000459	0.001365	-0.000377	-0.002551	-0.004238	0.00133	-0.001027	-0.002437	0.004064	0.001397	0.001253	0.000466	-0.001599	-0.001119	-0.002639	-0.002688	-0.003826	0.00213	0.002313	-0.001775	-0.000249	0.000169	0.000841	0.001583	-0.000712	-0.000063	-0.001218
4	9	9	Inbred	1	525.026	0.387331	0.017625	-0.006347	0.02032	0.010679	0.026001	0.011761	-0.005027	-0.00091	-0.000838	0.007208	-0.002018	0.001294	0.006966	-0.001935	0.002783	0.001392	-0.0015	0.003518	0.000052	-0.001396	-0.000232	0.001577	-0.000746	0.000813	0.001952	0.001007	-0.001065	-0.001573	0.00342	0.001118	0.001169	0.002106	0.000893	-0.001509	0.000313	-0.001292	-0.001229	-0.00225	-0.000039	0.00099	0.000299	0.000507	0.000004
4	9	9	Inbred	1	510.528	0.404091	-0.010803	0.007167	0.013535	0.02781	0.010276	0.024348	0.008208	0.005261	-0.004271	0.002043	-0.011787	0.009518	0.002144	0.003112	-0.008852	-0.001448	0.000322	0.00144	-0.005203	-0.005832	0.000648	0.002783	-0.003575	0.00559	-0.000783	0.00081	0.004918	0.001975	-0.000621	0.001495	-0.00169	-0.001696	-0.002271	0.001641	-0.00071	0.00458	-0.002077	-0.00003	-0.000927	-0.001323	0.000116	0.000182	-0.001214
4	10	10	Inbred	1	470.289	0.43046	0.019414	0.033053	0.042263	0.001723	-0.004124	0.000809	0.012548	0.014808	0.001434	-0.000615	-0.005151	-0.002367	0.005501	0.005075	-0.000104	-0.001079	-0.001499	0.002708	0.002175	0.001632	-0.002357	-0.000816	-0.00238	0.001129	0.000702	0.001626	0.001562	-0.001337	-0.001084	0.004084	-0.002189	0.000788	0.001396	-0.002779	-0.001715	0.000395	-0.00029	0.001661	-0.000176	0.000358	-0.000223	-0.000221	-0.000134
4	10	10	Inbred	1	506.581	0.407601	0.011319	0.013911	0.020824	-0.003027	0.008297	-0.00257	-0.007605	0.011879	0.005303	0.009041	0.002951	-0.001398	-0.001368	0.002192	0.005296	-0.005987	0.003908	0.003184	0.00002	0.005915	0.003457	0.001783	-0.000476	-0.004515	-0.002897	0.001295	-0.001029	-0.001081	-0.000669	0.000568	-0.002001	-0.002306	-0.00326	-0.002628	0.00037	-0.000157	-0.000195	-0.001091	0.001549	0.00043	-0.000345	-0.00044	0.000372
4	10	10	Inbred	1	493.458	0.423133	-0.044662	0.051273	0.027607	-0.014515	0.008606	0.004994	-0.006753	0.006129	0.00348	0.000493	-0.002005	0.0045	-0.002705	-0.002994	0.00113	-0.008949	0.008047	0.000607	-0.006427	0.000001	0.004439	-0.002333	-0.004533	0.002605	0.00047	0.002821	0.00421	-0.001381	-0.002159	0.000184	0.002299	0.001544	-0.000328	-0.00234	0.002224	0.002491	0.000825	0.002075	0.000629	-0.00017	-0.000899	0.000864	0.001737
4	10	10	Inbred	1	489.521	0.435201	0.025547	0.063086	0.016862	-0.023907	0.001103	-0.02156	0.002877	0.006794	-0.004581	0.011639	-0.015978	0.009863	0.010046	0.001375	0.002577	-0.004555	-0.001491	0.008987	0.002207	0.000227	0.001903	-0.001818	-0.003109	0.007121	-0.005037	-0.001578	0.001305	0.000714	-0.000857	-0.003184	-0.001111	-0.001141	0.000544	0.000116	-0.000432	0.000218	-0.000726	0.001157	-0.000583	0.000572	-0.001264	-0.000252	-0.000067
4	10	10	Inbred	1	498.09	0.406477	-0.021034	0.048874	0.003472	-0.003244	-0.021048	0.008179	0.003153	0.006068	0.00215	0.008607	0.002013	-0.006432	0.006635	0.007225	0.002799	-0.000272	-0.000859	0.004983	-0.001509	0.003787	0.000182	-0.004898	-0.00204	-0.002735	-0.002925	-0.000691	0.003877	-0.00335	-0.000211	-0.000836	-0.000626	-0.001493	-0.001673	-0.002114	0.001145	0.000313	-0.000111	-0.001607	0.000358	-0.001643	-0.000281	-0.000623	-0.00004
5	11	11	Inbred	1	500.277	0.404246	0.035462	-0.002409	0.01451	0.011917	0.012022	0.019991	0.02119	0.006016	0.016486	0.005278	0.001234	0.000355	-0.001826	-0.003209	0.009384	0.007888	-0.004124	0.003502	0.002658	-0.001655	0.002297	0.002628	0.000443	-0.001189	-0.000664	-0.000881	-0.004774	0.000447	-0.000869	-0.00285	-0.000041	-0.000709	-0.000048	-0.000206	0.001408	-0.002073	0.000694	0.000524	-0.003075	-0.001504	0.00026	-0.000386	0.000824
5	11	11	Inbred	1	507.32	0.406871	0.052065	-0.005784	0.000518	-0.018112	0.003092	-0.007188	0.006666	0.004234	-0.003757	-0.007385	0.006987	-0.000782	0.003967	-0.00223	0.004398	-0.008721	-0.004596	0.00053	-0.002242	0.004593	0.006293	-0.003465	0.002951	0.005568	-0.002902	0.001241	-0.001904	0.002348	-0.003541	0.000109	0.001247	0.002379	-0.001532	0.004885	0.003899	0.000365	-0.000482	-0.001265	0.000252	-0.002356	0.000358	0.001781	0.000455
5	11	11	Inbred	1	437.902	0.412887	0.006471	0.003001	0.025542	0.021868	-0.008147	-0.013513	0.012567	0.007176	0.034028	-0.016627	0.003211	0.000028	0.002112	0.000388	-0.004229	0.000929	-0.001028	-0.003194	-0.001364	-0.001461	0.002888	0.002798	-0.002737	-0.001058	0.003911	0.004798	0.001046	0.000183	0.002373	0.000322	0.000301	-0.001493	-0.001203	-0.000053	-0.000712	-0.001813	0.001118	-0.002702	-0.000969	0.000095	0.001723	0.000182	-0.001282
5	11	11	Inbred	1	510.546	0.41701	-0.062708	-0.001466	-0.034313	0.004846	0.006966	-0.009	-0.003505	-0.018687	0.006622	0.009721	-0.008395	0.001282	0.008243	0.000475	-0.00111	-0.004214	0.000503	-0.006553	-0.005159	-0.001626	-0.001533	0.006353	0.00218	0.00215	-0.00032	-0.002031	0.000712	-0.000848	-0.002956	-0.000944	-0.001466	-0.00172	0.000474	-0.00016	0.001581	0.000833	-0.001877	-0.001845	-0.000935	0.001806	-0.002028	0.000489	-0.000198
5	11	11	Inbred	1	510.711	0.414334	-0.050015	0.004998	-0.020905	-0.033637	-0.013282	0.011691	0.013918	-0.011808	-0.009589	-0.002726	0.003049	-0.008008	-0.007667	-0.005311	0.006144	0.004672	0.001678	-0.001152	-0.001675	-0.000051	-0.005863	0.002555	-0.005256	0.001229	-0.004095	0.002594	0.001355	-0.000144	-0.00125	0.001634	-0.001724	0.001916	0.002493	0.00069	0.000257	-0.00211	0.000569	0.002329	-0.002134	0.000361	0.000536	0.000172	-0.00038
5	12	12	Inbred	1	518.424	0.399841	0.001113	0.033855	-0.02821	0.006974	0.003006	0.015163	0.020569	-0.005526	0.010401	0.006745	0.01253	-0.009319	0.000791	0.002863	0.013041	0.002654	-0.005093	0.004593	-0.001114	0.000874	-0.001484	-0.000184	-0.002636	0.005471	-0.002454	0.001536	-0.001449	-0.003742	0.00354	-0.000141	0.002457	-0.002285	-0.001824	0.000587	0.001621	0.001376	-0.001757	0.001122	0.000626	-0.002351	-0.001009	-0.001202	0.000257
5	12	12	Inbred	1	540.571	0.396109	0.023583	0.03858	-0.025011	-0.004752	-0.014235	-0.005146	-0.009129	-0.010805	0.000217	-0.011662	0.002429	-0.001409	-0.003814	-0.001639	-0.007569	-0.003264	0.004459	-0.006873	0.001805	-0.001568	-0.001919	0.002842	-0.001262	0.002087	-0.002326	0.005999	-0.003017	-0.000421	0.00203	0.001361	0.001105	-0.001401	-0.000317	0.001161	-0.001184	0.001423	0.000153	0.000974	0.00024	-0.001006	0.000087	0.000002	0.000767
5	12	12	Inbred	1	543.769	0.376341	0.036039	0.081653	-0.050823	0.017183	0.005481	-0.027583	-0.007749	-0.002232	-0.001695	-0.003635	-0.00572	-0.00011	-0.005771	0.004341	-0.001623	0.003003	0.000661	-0.002158	-0.002971	0.005234	-0.002274	0.004703	0.004077	-0.000315	-0.0034	0.002378	-0.001112	-0.003401	-0.000614	-0.000861	-0.000855	0.000167	-0.000745	-0.002233	-0.002391	-0.000058	-0.001481	0.001171	-0.00221	-0.000268	-0.001203	0.001043	-0.000071
5	12	12	Inbred	1	491.759	0.40106	-0.017037	-0.011501	-0.035369	0.004431	-0.026703	-0.001726	0.001839	0.013534	0.004247	0.010522	-0.001758	-0.006432	0.007033	-0.007206	-0.000491	0.006675	0.013154	-0.009301	0.00198	-0.003087	0.001865	-0.004462	-0.005341	-0.002041	0.00954	-0.001184	-0.001733	-0.004564	0.000612	-0.000903	0.001676	0.000859	0.003793	-0.001899	-0.000608	-0.000991	0.000975	0.000598	0.001167	-0.000186	0.00276	0.001501	-0.00092
5	12	12	Inbred	1	500.203	0.424901	0.006965	0.003488	0.000159	0.000291	-0.008261	0.005748	0.02485	0.004283	0.015092	0.005967	-0.00208	-0.002711	0.005232	0.002926	-0.001097	-0.001715	-0.005289	-0.00102	0.000729	0.00101	0.003189	-0.000923	-0.001139	0.000383	0.005576	-0.003122	-0.001731	0.003089	-0.00111	0.000892	0.000683	0.00199	0.001018	0.000447	0.000243	-0.00103	0.001198	0.001566	0.001393	0.000559	-0.000581	0.001102	0.000113
6	13	13	Inbred	1	553.712	0.407023	0.062906	0.028412	0.008219	-0.019115	-0.017092	-0.000057	0.007676	0.034303	-0.005418	-0.015963	-0.007112	0.011944	0.007435	-0.014118	0.001237	-0.00191	-0.003666	0.008351	-0.000135	-0.00557	0.002103	-0.004524	-0.002369	0.002991	-0.005824	-0.000864	-0.007798	0.001117	-0.001798	0.00458	0.005033	0.002493	-0.002906	0.001552	0.002178	-0.000903	0.000466	0.000863	-0.001931	-0.002132	0.000534	0.000784	-0.000002
6	13	13	Inbred	1	514.077	0.393535	0.054837	0.091999	0.008601	0.0005	0.017035	-0.017336	0.003154	-0.009129	0.003454	0.003028	-0.010092	0.001887	-0.014523	0.009001	-0.00369	-0.004394	-0.001956	-0.002339	0.001245	0.00101	-0.003226	0.000177	0.00043	0.001105	0.00194	-0.001257	0.002044	-0.000712	-0.001377	-0.002791	0.001274	-0.002348	-0.001151	-0.002382	-0.000486	-0.001476	-0.000109	0.000438	-0.000447	0.000213	-0.000091	-0.001172	0.000219
6	13	13	Inbred	1	500.141	0.401041	0.083714	0.000603	0.029794	-0.003207	0.003963	-0.007852	0.002524	0.019609	0.00691	-0.005141	0.000034	0.001668	0.000299	0.003812	-0.002395	-0.001745	-0.001607	0.002014	0.007108	0.000477	0.000099	0.004438	-0.001236	-0.002747	0.001114	-0.002794	0.005887	-0.001844	-0.001457	-0.001029	-0.003133	0.002837	0.002002	0.000177	0.001889	-0.000273	0.00098	-0.000804	-0.000223	0.001726	0.000396	0.000763	-0.001562
6	13	13	Inbred	1	519.223	0.419424	-0.01883	0.037026	0.034698	0.008048	0.011534	-0.009309	-0.012137	0.009615	-0.009454	-0.006501	0.010347	0.012539	0.008646	0.002704	0.001391	-0.005433	0.003436	0.003721	-0.001936	-0.007972	0.003195	-0.001006	-0.000075	0.001793	-0.001308	-0.002841	-0.001772	-0.001577	-0.000913	-0.001881	0.001777	-0.004242	0.000224	0.000244	0.000569	0.002767	-0.000685	-0.001234	0.001086	0.001377	0.000038	0.000437	-0.000131
6	13	13	Inbred	1	514.701	0.433011	0.018944	0.006599	0.019754	-0.001884	0.023332	-0.011701	0.007631	-0.016552	-0.006544	-0.003125	-0.002188	-0.004617	-0.002223	0.0021	0.000645	-0.012179	0.001498	0.00018	-0.002496	-0.001928	-0.000253	0.001096	0.002675	0.003789	0.001388	-0.000312	0.001465	-0.001367	-0.001559	-0.000059	0.001665	-0.004255	0.001005	-0.00107	0.001582	-0.000619	-0.002195	-0.001263	0.001263	0.000214	0.000251	-0.000275	0.00003
6	14	14	Inbred	1	535.868	0.392855	-0.013517	-0.070871	-0.010315	-0.011328	-0.021695	-0.003384	-0.023407	0.007313	-0.00129	-0.012586	0.005444	0.003989	0.002579	0.004647	0.010234	-0.004322	0.002134	0.003175	0.011345	-0.002724	-0.00089	0.001128	-0.000149	0.001187	0.001795	0.000637	0.002469	0.00468	0.004115	0.000858	0.001593	0.000545	-0.000078	-0.000766	-0.001268	-0.000653	-0.00113	0.00023	-0.001559	0.001194	0.001425	0.001193	0.000833
6	14	14	Inbred	1	500.016	0.420498	-0.095636	-0.049836	0.041326	0.011645	-0.038992	0.014266	-0.003073	0.000001	-0.014785	-0.002358	0.005152	-0.001234	-0.005077	0.001787	0.004599	-0.005679	0.003518	0.001368	-0.005923	0.000435	-0.001582	-0.002376	-0.003847	-0.001208	-0.001621	0.001704	-0.003123	-0.003522	0.005016	0.001865	0.000649	0.000694	-0.00182	0.001292	-0.00163	0.000031	0.000867	0.001745	-0.001746	-0.001157	-0.000984	0.000856	0.000261
6	14	14	Inbred	1	503.956	0.416876	-0.023846	-0.007537	0.012446	-0.006332	-0.014232	0.007573	-0.009913	0.022549	0.002273	0.0061	0.005145	0.000888	-0.004304	0.002426	0.000246	-0.000561	-0.004978	0.00058	-0.000055	-0.000273	-0.00464	0.002613	0.005134	0.003818	0.000634	0.002451	0.002716	-0.002074	-0.001068	-0.00153	0.003081	0.001195	0.000797	-0.000902	0.000626	0.000332	-0.001388	-0.001523	0.002584	-0.000617	-0.002703	-0.000409	0.000631
6	14	14	Inbred	1	498.179	0.413856	-0.046483	-0.013115	-0.011725	0.011165	0.000069	0.011938	-0.001036	0.011078	0.002531	0.000186	-0.009577	0.002582	0.005667	0.001061	0.008787	-0.006242	0.001114	0.004357	-0.002455	-0.002152	0.000177	0.000151	-0.004122	-0.002438	-0.0009	-0.001719	-0.002593	0.000627	0.000826	0.000063	-0.001169	0.000269	-0.005776	-0.000785	0.003948	0.000452	0.000734	0.001132	-0.000371	-0.001441	-0.001321	0.001589	0.000719
6	14	14	Inbred	1	503.105	0.388542	0.008697	-0.030085	-0.004002	0.011242	-0.018128	-0.000729	0.006402	-0.001826	0.007333	0.010078	0.002758	0.007002	-0.016195	-0.013721	0.000073	-0.01248	-0.007146	-0.007694	-0.005623	-0.008525	0.000923	0.000727	-0.004875	-0.006726	-0.000951	-0.003216	0.004226	0.010375	0.002044	0.004159	0.000758	0.002811	0.000468	-0.000456	-0.002669	0.000342	-0.000535	-0.001613	0.001203	-0.000026	-0.002227	-0.001334	-0.001686
7	15	15	Inbred	1	502.447	0.38361	0.039189	-0.048156	0.009072	0.025212	0.010314	-0.002914	-0.005219	-0.012311	0.004758	0.006794	-0.001299	-0.003641	0.002056	-0.000959	0.001937	0.008559	-0.002294	0.001066	-0.002117	-0.000374	-0.000301	-0.001668	-0.000168	0.003013	-0.001097	-0.001062	0.001596	-0.00171	0.00131	0.002901	-0.001633	0.00112	0.001803	-0.00148	-0.00039	0.000759	-0.000152	0.000881	0.000987	0.001449	0.000163	-0.000074	-0.000438
7	15	15	Inbred	1	494.975	0.390813	-0.009007	-0.015146	-0.020266	0.003	0.007855	0.001068	0.00122	-0.002448	-0.000503	-0.000332	0.000037	-0.00595	-0.002262	-0.000505	0.006481	-0.003401	-0.000456	0.001985	-0.004418	0.003924	0.007357	-0.004069	0.000874	0.001837	0.001394	-0.004263	0.005611	0.000705	-0.000624	0.000891	0.001416	-0.000757	-0.004832	-0.002011	0.000251	0.000161	-0.000504	0.000772	0.001597	-0.000212	-0.000379	-0.000545	0.000163
7	15	15	Inbred	1	529.445	0.399935	-0.004743	-0.045552	-0.044553	-0.002809	0.012987	0.00522	-0.010515	-0.007049	0.018206	0.007804	-0.007846	0.001893	0.004851	0.002048	-0.003194	-0.0036	0.001436	0.010421	0.000582	-0.0001	0.001415	-0.006397	-0.000912	0.001328	-0.000859	0.004986	-0.000148	-0.000488	0.004674	-0.003515	-0.002063	-0.00052	-0.00114	0.001296	-0.000418	-0.000578	-0.000693	0.001139	-0.001497	-0.001743	0.002645	-0.000477	-0.001331
7	15	15	Inbred	1	518.318	0.398408	0.046377	-0.039972	-0.005406	-0.005041	0.013104	-0.004994	0.012288	0.003004	-0.00694	-0.001367	-0.003841	-0.002649	-0.004343	0.001947	0.004129	0.006584	-0.001778	-0.00396	0.000564	0.001777	-0.001262	-0.001563	0.001397	-0.002272	-0.001065	0.001421	-0.002669	-0.000274	0.004055	0.000763	-0.003146	0.000858	-0.001911	-0.000129	-0.002979	-0.001064	-0.001007	0.001378	0.000351	-0.000458	-0.000293	0.000283	0.000325
7	15	15	Inbred	1	515.488	0.403307	0.010992	-0.044703	-0.021448	-0.049068	0.003694	-0.007656	0.012429	-0.006781	0.000187	0.010304	-0.009585	-0.005116	0.008298	-0.006245	-0.000115	-0.001154	0.000676	0.002773	0.000861	-0.004264	0.002165	-0.003627	-0.000299	0.001394	0.002703	-0.003007	0.003305	-0.002353	-0.000936	0.001564	0.000639	-0.000768	0.00118	-0.000386	0.000519	-0.001153	-0.000356	0.000534	0.001697	0.000318	0.000034	0.001267	0.000279
7	16	16	Inbred	1	513.008	0.431898	-0.011671	0.034677	0.029448	-0.00902	0.004124	-0.010985	0.014721	-0.003264	-0.004064	-0.01017	0.004494	-0.003231	0.001217	-0.00457	-0.003316	-0.003226	0.001037	-0.003637	0.004866	-0.006793	0.000301	-0.005087	0.000451	0.004962	-0.001624	0.002259	-0.001194	0.000342	0.002918	-0.000391	0.003087	0.000747	0.000768	-0.001022	0.002204	0.003172	-0.000782	-0.001835	0.001276	-0.001323	0.000368	0.000975	-0.000598
7	16	16	Inbred	1	545.347	0.417194	-0.036572	0.012944	0.019818	-0.000196	-0.018071	0.007446	0.005103	0.009099	0.013264	-0.01078	0.003264	-0.002768	0.00325	-0.010441	-0.005896	0.000004	0.002509	0.0056	-0.003246	-0.002822	0.000297	-0.000682	-0.002552	-0.000286	-0.000203	-0.003488	0.002833	0.001625	0.001052	0.000085	-0.004749	-0.000992	0.001685	-0.002158	0.002832	-0.001645	-0.000372	-0.000058	-0.00175	-0.003088	0.001591	-0.000691	0.000165
7	16	16	Inbred	1	499.869	0.40962	0.037325	0.01397	-0.030938	-0.053888	0.001492	0.00216	0.000315	-0.000794	-0.0079	-0.007915	-0.001954	-0.014001	-0.003354	-0.008573	0.007066	-0.00392	0.000053	0.001111	-0.003591	0.001075	0.000715	-0.006036	0.003113	0.005085	-0.00111	0.000774	0.002818	-0.000544	0.003901	-0.002497	-0.001732	-0.001465	-0.003319	-0.001612	-0.002243	-0.000449	-0.003011	0.001593	-0.002861	-0.002214	-0.00042	0.000657	0.000444
7	16	16	Inbred	1	538.682	0.417528	-0.046547	0.010534	0.008065	0.007653	-0.006823	0.010188	0.009824	0.010204	-0.011787	-0.008532	0.004891	-0.005002	-0.008339	-0.003829	-0.004349	-0.000642	0.001733	-0.001037	0.003084	0.00246	-0.000705	0.005518	0.00245	-0.00421	0.001761	0.001412	0.003032	-0.000697	0.001183	0.002742	0.005251	0.00026	0.000313	0.0028	-0.00023	-0.000321	0.000268	-0.000264	-0.001366	-0.002346	0.000822	0.000465	0.001473
7	16	16	Inbred	1	517.705	0.384297	0.055514	0.020557	-0.013932	0.026019	-0.02674	-0.011011	-0.007114	-0.008256	-0.010948	-0.000653	-0.003272	-0.001863	-0.001885	0.000564	-0.006759	0.0017	-0.000267	0.003519	-0.000769	-0.002025	-0.000897	-0.006109	0.001705	-0.000992	0.002735	0.000552	-0.003205	-0.001546	0.001673	0.002414	0.001684	0.000231	-0.000658	-0.001229	-0.000867	-0.000479	-0.001901	-0.000543	-0.000787	0.00014	-0.000228	-0.00013	0.000966
8	17	17	Inbred	1	515.736	0.405359	-0.041246	-0.010091	-0.01004	0.001561	-0.004846	-0.007323	0.000793	-0.001444	0.003669	0.01075	-0.002789	0.007411	-0.010738	-0.005532	-0.000253	0.001205	-0.003327	0.002278	0.007231	0.001218	0.001199	-0.001584	-0.007199	-0.001897	-0.00402	0.004806	0.000198	-0.001006	-0.000866	0.001446	-0.00216	0.00149	-0.000857	0.003805	0.00172	-0.001966	0.000711	-0.000287	0.000128	0.000183	-0.000128	0.000593	0.000133
8	17	17	Inbred	1	510.177	0.397885	-0.069688	0.015275	-0.023534	0.003871	0.007783	0.010188	0.001737	0.001066	0.000599	-0.00897	-0.005708	-0.005496	0.000335	-0.006328	-0.002013	-0.004062	-0.004552	-0.001913	0.004219	-0.001346	0.002667	-0.00086	-0.000262	0.002491	-0.002969	-0.002441	-0.000874	-0.000181	-0.001946	0.000142	-0.001424	0.000038	0.000019	-0.000081	0.000834	-0.000291	0.001121	0.001051	-0.000534	-0.000505	-0.000803	0.000036	0.000661
8	17	17	Inbred	1	485.674	0.390999	0.027903	0.009889	0.010001	-0.032006	-0.002945	-0.029257	-0.003627	-0.033603	0.011408	-0.002137	0.01547	0.008884	-0.001896	0.003033	0.007765	0.006046	-0.001207	0.00088	-0.005636	0.008486	0.000962	0.002753	-0.003807	-0.009832	0.001764	0.009315	-0.00015	-0.000153	-0.007035	0.000069	0.002841	-0.00313	0.002276	0.001467	0.000784	0.000258	0.003209	-0.000034	0.000755	-0.002612	0.001532	-0.001753	0.001354
8	17	17	Inbred	1	521.365	0.411492	-0.008606	0.041478	0.022928	0.017686	-0.011504	0.004013	-0.002246	0.002196	0.009964	0.000969	0.006137	0.007517	0.004052	0.008032	-0.00367	-0.010272	0.011149	-0.00147	-0.003703	0.002853	-0.003507	-0.001123	0.001601	0.000502	0.000988	0.00151	-0.003633	-0.001083	-0.000046	0.001907	-0.00057	0.000655	0.000486	-0.001135	-0.001002	-0.001448	0.000575	-0.000039	-0.000489	0.000638	-0.000164	-0.000069	-0.000018
8	17	17	Inbred	1	511.433	0.402594	-0.014773	0.050109	0.006994	0.018961	0.009447	0.009817	-0.001348	-0.013006	0.003796	-0.004442	0.012286	-0.003142	-0.002241	-0.010045	0.005679	-0.002466	0.001109	0.008983	-0.003588	0.002448	-0.003871	0.007357	0.002329	-0.002662	0.001424	-0.002778	0.000658	-0.002775	-0.00105	0.000702	0.004573	0.002506	0.000376	0.002261	0.000075	-0.000024	0.002113	0.001922	0.000764	0.000523	0.000247	-0.000881	0.001348
8	18	18	Inbred	1	521.811	0.41413	0.017806	0.005908	-0.006522	-0.008815	0.029687	-0.002611	0.007417	0.00745	0.014498	-0.000522	-0.014891	-0.006769	-0.011503	-0.009961	-0.00027	0.006911	0.004853	0.005629	0.00187	-0.000415	0.003905	-0.004811	-0.001581	-0.000319	0.001931	-0.002644	-0.004169	-0.002132	-0.001328	-0.004137	-0.001752	-0.00051	-0.004262	-0.002114	-0.000658	0.00015	-0.000417	-0.000908	-0.00248	-0.000058	0.0008	0.000424	0.000619
8	18	18	Inbred	1	484.183	0.385011	0.009205	0.027639	-0.036259	-0.012843	0.003418	-0.003578	-0.003682	0.008187	-0.008584	-0.004884	-0.003755	-0.006371	0.002308	-0.002029	0.010913	-0.009955	0.006212	0.006419	-0.009048	-0.000884	0.002103	0.000992	-0.0052	-0.004154	-0.002467	-0.001972	0.000447	-0.00293	0.00177	-0.000873	0.000454	0.000798	0.004713	0.002009	0.00058	-0.000002	0.001012	-0.000929	-0.000377	0.000478	0.001143	-0.000639	-0.001339
8	18	18	Inbred	1	518.172	0.423859	0.015891	0.019102	0.024464	-0.015375	0.015241	-0.010321	0.00693	0.003948	0.001599	0.002347	-0.006749	-0.003335	-0.003439	-0.004518	0.007439	-0.001799	0.002087	0.005223	-0.009858	0.005164	-0.004071	0.005214	-0.002749	-0.004526	-0.001012	0.00348	0.001565	-0.001766	-0.004862	0.000735	-0.000328	-0.001349	0.002072	-0.001114	-0.003533	-0.000846	0.002091	0.001461	0.001216	-0.001195	-0.000183	-0.000738	0.001245
8	18	18	Inbred	1	525.717	0.429001	0.046503	0.030627	0.041786	0.007269	0.0325	-0.003413	0.011587	-0.00179	-0.001116	0.000144	-0.005076	-0.00835	-0.006242	-0.004689	-0.002069	0.006223	-0.003036	0.008071	0.003047	0.003393	0.001568	0.003058	-0.003499	-0.001626	0.001686	-0.001699	0.000339	-0.002237	-0.001522	-0.001888	0.000634	0.00331	-0.001362	-0.001228	0.000292	0.001386	0.001186	0.000514	0.001599	0.000754	0.000366	-0.000122	-0.000594
8	18	18	Inbred	1	500.747	0.426209	0.04182	0.056797	0.021929	-0.019786	0.002197	0.001582	0.001468	-0.013484	0.00223	0.005208	0.001507	-0.0133	0.002795	-0.002476	0.006544	-0.007786	-0.005873	0.002805	-0.004536	-0.001588	-0.004467	-0.000864	-0.002423	0.003105	0.001396	-0.001708	-0.002291	0.001793	0.001581	0.001618	-0.000666	0.000253	-0.00011	-0.002793	0.001207	-0.001477	-0.001058	0.001038	-0.000123	-0.001435	0.000639	-0.000964	0.000041
9	20	20	Inbred	1	503.281	0.418175	-0.016854	0.018637	-0.008038	0.019882	0.020039	0.00191	0.004587	0.008448	-0.000782	0.004101	-0.006561	0.001908	-0.006174	0.013542	-0.00297	-0.001862	0.00254	0.003181	-0.005841	-0.001712	0.001662	0.001552	-0.004884	0.000752	-0.001187	0.005307	-0.001464	0.000472	0.000661	-0.000699	-0.002343	-0.001443	-0.000596	0.001291	-0.000027	-0.001548	0.000495	0.000018	-0.000361	0.00012	0.000513	-0.000694	0.000365
9	20	20	Inbred	1	514.523	0.394266	0.046088	0.046593	-0.005291	-0.015042	0.01627	0.002372	-0.006129	0.005406	0.006704	0.005789	0.001299	-0.006736	-0.005659	0.009018	0.000537	0.000515	0.000147	-0.001973	0.00222	0.003558	0.001895	0.001538	-0.002843	-0.003436	0.000255	0.00278	0.000286	-0.000722	-0.000292	-0.000617	0.000476	0.000438	0.000098	-0.000478	-0.001108	-0.000169	-0.001904	-0.002397	-0.001709	-0.000022	-0.000367	-0.000013	0.000004
9	20	20	Inbred	1	509.199	0.40287	0.006121	-0.006429	-0.030412	0.016221	0.020307	0.000054	-0.013597	0.011025	0.005139	-0.012263	-0.009385	0.010558	0.003869	-0.002596	0.006014	-0.004378	-0.000504	0.001765	0.001361	-0.000853	0.0002	0.003242	-0.003709	0.000591	-0.003389	0.006132	0.002093	-0.000898	-0.001568	-0.000978	0.000502	0.000316	-0.001695	-0.001018	0.001347	0.004393	0.000097	-0.000589	0.000303	0.000318	0.000283	-0.000303	0.000151
9	20	20	Inbred	1	523.446	0.407528	0.019142	0.050267	-0.041617	0.012888	0.006524	0.00186	0.008345	0.00614	-0.007882	-0.010695	-0.004714	-0.002481	-0.006173	0.002773	0.002254	-0.002784	-0.001811	0.001324	-0.004418	0.001238	0.002227	0.00142	-0.00171	-0.003269	-0.00101	-0.004073	0.001102	-0.001902	0.000231	-0.000193	-0.001521	0.001116	-0.001317	-0.000558	-0.000272	-0.000323	0.000261	-0.000032	0.000049	-0.000578	0.000758	0.00019	-0.000699
9	20	20	Inbred	1	496.171	0.409794	0.000934	-0.015608	0.022777	0.009688	0.004293	0.000679	0.007597	0.011763	-0.010527	0.005932	-0.006754	0.01327	0.003313	-0.000032	-0.002513	0.002833	0.009035	-0.003927	-0.003953	0.004927	0.007183	0.002778	-0.000486	-0.003562	0.003836	0.001371	0.000731	-0.00137	-0.002069	-0.00267	0.001723	-0.0004	0.000468	-0.000585	-0.001064	0.000501	-0.001344	0.00127	0.000148	0.000361	-0.001837	0.000656	0.000401
9	21	21	Inbred	1	514.996	0.378131	0.02138	-0.002164	0.001126	-0.003804	-0.016419	0.01795	-0.00818	-0.018404	0.003587	0.000764	-0.007305	-0.003187	0.000651	-0.009493	-0.002216	-0.000487	0.000996	-0.004154	0.004077	0.000478	0.004061	0.001158	-0.002834	0.003974	-0.001864	0.004523	-0.001148	-0.001179	0.003397	-0.000883	-0.00147	0.002619	0.002049	0.000849	0.001303	-0.001258	-0.000453	0.001674	0.000046	0.001256	-0.000488	-0.000192	-0.000042
9	21	21	Inbred	1	536.815	0.396354	-0.012769	-0.010973	0.02811	-0.001032	-0.011693	0.006688	-0.000995	-0.00571	0.009868	0.00419	-0.003883	-0.007111	-0.003131	-0.007981	-0.003217	0.009856	0.002043	-0.00137	0.003002	-0.00069	-0.000048	0.003551	-0.000386	0.00782	-0.00142	0.00228	0.003565	0.002536	0.001231	-0.002136	0.002857	-0.001672	-0.001257	-0.000828	0.003901	0.001578	0.00281	-0.000513	-0.003154	0.002935	-0.001733	0.000064	-0.000221
9	21	21	Inbred	1	503.807	0.378615	0.000814	-0.01592	-0.004499	-0.000669	-0.022871	0.020384	0.008459	-0.000261	0.008553	-0.015498	-0.009083	-0.006005	0.008846	0.004807	-0.004259	0.000476	0.008156	0.007086	-0.000183	0.002909	-0.003916	-0.001841	-0.003438	-0.000669	0.001084	0.001352	-0.001233	0.000279	-0.002054	0.001417	-0.000057	-0.000807	-0.001145	0.000482	0.001082	-0.001514	0.001582	0.000932	-0.000106	0.001007	0.000256	0.000125	0.000264
9	21	21	Inbred	1	506.436	0.38694	0.001839	-0.030046	0.014527	-0.006023	-0.019437	0.017547	0.011165	-0.001566	0.004233	0.004936	0.003837	0.002688	-0.000327	-0.009657	0.002366	0.000451	0.006333	-0.003268	0.002742	0.004723	0.003169	0.005646	0.006592	-0.002223	-0.005264	0.000594	0.001	0.000742	0.000172	0.000576	0.001435	0.000214	0.0008	-0.002394	-0.001501	-0.001036	0.001197	0.000617	-0.00029	-0.000801	-0.000616	-0.001	0.000469
9	21	21	Inbred	1	487.788	0.399323	0.048141	-0.01319	0.01608	0.008089	-0.022373	0.011173	0.020567	-0.018974	-0.010081	-0.005366	-0.010139	0.004379	0.002227	-0.012211	0.001721	-0.003611	-0.007561	0.000888	-0.000615	-0.001268	0.002572	0.00253	-0.003085	-0.000175	-0.003913	-0.00319	0.000336	-0.001623	0.002514	0.004364	0.001995	0.000548	-0.000113	-0.002007	0.001583	-0.000953	0.000059	-0.000064	0.001139	0.001143	0.000664	-0.000088	0.00012
10	22	22	Inbred	1	534.133	0.406478	0.000901	0.02045	0.043038	0.009815	-0.01948	0.008161	0.02338	-0.000594	0.014558	0.009372	-0.006281	-0.000887	0.010684	-0.012461	0.004656	-0.003632	0.003668	0.001821	0.001121	-0.000079	0.001115	-0.007689	-0.000087	0.00438	-0.002694	-0.002562	0.00525	-0.001859	0.000329	-0.001889	-0.002261	-0.001469	-0.002136	0.001036	-0.002821	-0.000615	-0.003919	-0.000334	-0.001932	-0.001413	-0.001203	0.000647	0.000076
10	22	22	Inbred	1	516.981	0.436075	-0.088535	0.012669	0.030812	-0.012301	-0.000305	-0.013701	-0.006083	0.021779	-0.003711	0.013303	0.015024	-0.005934	0.016971	0.001413	0.00469	0.000949	-0.004234	-0.00008	0.00781	0.004087	0.001152	-0.007228	-0.000462	0.001008	-0.002199	0.00179	0.001702	-0.001382	-0.000607	0.000324	0.000569	-0.001224	0.000256	0.000055	0.000944	0.00188	-0.002383	-0.000411	-0.003412	-0.000639	-0.001781	-0.00046	-0.000907
10	22	22	Inbred	1	507.855	0.411477	-0.044539	0.021421	0.007963	0.01207	-0.009074	0.013186	-0.018259	0.008188	0.015862	0.006195	0.000403	-0.001714	0.00202	-0.003416	-0.00152	-0.001878	-0.001041	0.000875	0.002205	-0.002645	-0.000065	-0.004524	0.003672	0.001156	-0.000316	0.00367	-0.002477	-0.000288	0.001242	0.001437	-0.001212	0.002655	-0.001337	-0.001618	0.00226	0.000182	0.001534	0.002525	0.000996	0.000753	-0.00124	-0.000207	0.00035
10	22	22	Inbred	1	547.886	0.417565	-0.028864	0.012874	0.02931	0.015868	-0.012624	0.015884	0.018415	0.002292	0.005271	-0.001802	0.000466	-0.003271	0.001467	-0.004944	-0.002074	-0.000578	0.002743	-0.006268	-0.001652	0.003615	-0.000723	-0.003433	0.000576	-0.003896	0.00971	-0.002052	-0.000397	-0.001307	0.001586	0.003369	-0.001333	-0.000443	-0.000536	-0.001016	0.000997	0.000811	0.000153	0.000293	0.002763	-0.000626	-0.000252	0.000621	0.000814
10	22	22	Inbred	1	488.516	0.407197	-0.039881	-0.01463	0.03099	-0.028545	-0.007018	0.007524	-0.003231	0.006801	0.006892	-0.008978	0.000958	-0.001196	-0.003182	-0.006131	0.003361	0.003548	-0.005204	-0.002298	-0.007053	-0.005273	-0.000063	0.002642	0.007337	0.000408	0.001074	-0.00132	0.001762	-0.002081	-0.002478	-0.002049	-0.000436	0.001709	-0.002503	-0.001654	-0.000054	-0.001972	-0.001153	0.000848	-0.000523	-0.001704	-0.000055	-0.000669	-0.000228
10	23	23	Inbred	1	514.33	0.403048	0.026398	-0.000031	0.024755	-0.024266	0.021831	0.01053	0.010481	0.010355	-0.030103	0.005119	0.003601	-0.000798	-0.000416	0.003425	-0.004092	-0.003275	0.00008	0.003103	-0.002589	0.000975	-0.002834	0.000046	-0.000049	0.004534	-0.000844	0.000618	0.003712	0.000101	-0.004211	-0.001236	0.000383	-0.000145	-0.000402	-0.002244	-0.000288	0.000722	0.000932	-0.00369	-0.000452	-0.000403	0.000219	-0.000148	0.000951
10	23	23	Inbred	1	539.394	0.403673	0.010097	-0.019983	-0.002023	-0.010969	0.021661	0.000683	0.000025	0.015795	0.004806	0.003874	-0.007561	-0.002143	0.000833	-0.000879	-0.002856	0.002545	-0.003227	0.001497	0.002496	0.001668	0.004301	-0.003543	0.004384	0.003437	0.000727	0.003913	-0.001379	0.000107	-0.001679	-0.002163	0.003192	0.001783	0.00111	0.002137	0.00171	-0.000688	-0.000437	-0.000516	-0.00196	-0.000226	0.000401	-0.000488	0.00025
10	23	23	Inbred	1	538.007	0.41306	0.056001	0.020793	0.035833	0.020756	-0.004247	-0.011929	0.023772	-0.001943	-0.012402	0.00641	-0.000104	0.002278	0.006784	0.002164	-0.00296	0.0005	-0.000298	0.00128	0.000687	-0.006089	0.001639	-0.001169	0.002462	0.001526	-0.002173	0.005348	-0.002828	-0.001813	-0.002778	-0.002431	0.000094	-0.000673	-0.00104	0.001935	-0.00066	-0.000431	0.001184	-0.001512	0.003259	0.000148	-0.000751	-0.000281	-0.000323
10	23	23	Inbred	1	509.686	0.398668	0.024038	-0.006147	0.009693	-0.009935	0.043946	0.027637	0.001299	0.011213	-0.022657	0.009214	-0.00766	-0.000975	-0.001856	0.009465	-0.000032	-0.006872	0.004168	-0.000017	-0.005639	0.010123	-0.002281	0.003971	-0.000866	0.00288	-0.00081	-0.001003	-0.005315	0.001742	0.000778	0.003678	-0.001667	-0.004009	0.000215	-0.00107	-0.00168	-0.000112	0.000296	0.001672	0.000675	0.001585	-0.000057	-0.000121	-0.000962
10	23	23	Inbred	1	461.799	0.389375	-0.016655	-0.020433	0.007617	-0.000692	0.012247	0.019131	0.032001	-0.027639	-0.017873	0.009888	0.005729	0.006631	0.013826	-0.005308	-0.004276	0.00559	0.006909	-0.014874	-0.005495	0.000489	-0.00863	-0.002051	0.00577	0.005405	0.000056	0.000638	-0.00295	-0.006227	-0.001912	0.004349	0.001258	0.001894	-0.001486	-0.000021	0.00109	0.000826	0.001249	0.001549	0.000981	-0.002393	-0.000494	-0.000596	-0.000525
11	25	25	Inbred	1	503.209	0.408126	0.084968	-0.037655	-0.008374	0.01775	-0.004949	-0.002648	-0.004828	0.009581	0.001671	0.009436	0.005872	-0.000955	-0.009978	0.001486	-0.002373	0.003836	-0.002841	0.011425	-0.001511	0.004812	-0.0011	-0.003787	-0.001994	0.006864	-0.003076	0.006308	-0.002618	-0.000035	-0.001034	0.003243	0.000954	-0.000279	0.002164	-0.003556	0.002928	0.000567	-0.00128	-0.000676	0.000037	-0.000295	0.000605	0.000928	0.000168
11	25	25	Inbred	1	506.432	0.429527	-0.06622	0.032248	0.038938	-0.015368	-0.025595	0.014907	-0.013765	0.003006	-0.001084	-0.002249	0.013426	-0.009071	0.000453	0.000908	-0.001032	0.001721	-0.000875	0.005585	-0.007142	0.000276	0.001011	0.00297	0.000564	0.000481	0.004015	0.000604	-0.001009	0.000437	-0.000472	0.000062	-0.000034	0.00159	0.000378	-0.001226	-0.000687	-0.000939	-0.002369	-0.000026	0.002118	-0.000061	-0.000007	-0.000159	-0.000168
11	25	25	Inbred	1	497.23	0.403587	0.032263	0.04129	0.002152	0.010747	-0.017326	-0.008308	0.008235	0.019191	0.009571	0.006061	-0.008132	-0.006868	0.001786	-0.005462	0.000656	-0.007243	0.004291	0.008471	-0.000075	0.00437	0.006808	0.003374	0.003561	-0.007734	-0.00358	0.003461	-0.001277	-0.000267	-0.000927	-0.001977	-0.000847	-0.001531	-0.000492	-0.006156	-0.000007	0.000638	0.000027	-0.0008	0.00144	0.000259	0.001467	-0.001307	0.001069
11	25	25	Inbred	1	493.292	0.406237	-0.023109	0.034433	-0.015268	0.025148	0.0203	0.011966	-0.005828	-0.001031	-0.003023	0.018049	0.01232	0.002508	-0.002025	0.006298	0.00554	0.005252	-0.003077	0.000579	0.002917	0.002761	0.001835	-0.001986	0.000792	-0.003182	-0.000612	-0.003191	-0.004276	-0.002417	-0.00255	0.000787	0.000575	0.003416	0.001771	0.001986	0.001712	-0.001719	0.000932	-0.000884	0.001866	-0.000731	-0.000856	0.00012	0.000477
11	25	25	Inbred	1	471.396	0.405351	-0.033297	0.024552	-0.022543	0.001144	0.000239	0.022533	-0.001785	-0.003216	-0.000831	0.008455	-0.003766	-0.001694	0.005508	0.003626	0.000653	0.000688	0.003906	0.001927	-0.003598	-0.002246	-0.001388	-0.001274	-0.004247	-0.001832	-0.002313	0.001662	0.003361	-0.000609	-0.003171	-0.002251	-0.000514	-0.00056	-0.000053	0.001191	0.003554	0.002801	0.001132	-0.001066	0.000536	-0.001603	0.000548	0.001017	-0.000586
11	26	26	Inbred	1	509.088	0.384895	0.027199	-0.024952	-0.014136	-0.023237	0.006454	0.015547	-0.021259	-0.023487	0.018129	0.005485	-0.005799	0.001285	-0.008828	0.002702	0.00336	-0.001789	-0.001135	-0.00317	0.003093	0.00625	0.001538	-0.004079	-0.000165	-0.001891	-0.00112	-0.002674	-0.004165	0.000307	-0.001116	-0.002675	-0.000408	0.000433	-0.002585	-0.0001	-0.000402	-0.000539	0.000813	0.00054	0.00221	-0.000248	-0.00021	0.00087	-0.001567
11	26	26	Inbred	1	467.005	0.386089	0.029327	0.0188	0.00206	-0.003303	-0.023471	0.012982	-0.007291	-0.00244	-0.01085	-0.011989	-0.007116	0.004386	-0.000004	-0.00452	0.000443	0.006792	0.001786	-0.009753	0.003041	-0.001816	-0.002018	-0.002039	-0.003943	-0.003954	-0.003294	0.001758	0.0022	-0.001142	-0.003279	0.001726	0.002428	-0.001241	0.001536	0.001594	0.001875	-0.000667	-0.002892	-0.000129	-0.001299	-0.001308	0.000759	-0.000448	0.000652
11	26	26	Inbred	1	484.783	0.38841	0.085408	-0.012129	-0.022465	-0.001901	-0.005583	0.041457	0.00427	0.003987	-0.002211	-0.001279	-0.001284	-0.00222	0.000974	0.004903	0.005189	0.00325	-0.001049	-0.005796	-0.003153	0.003952	-0.005398	-0.003876	0.000618	-0.00086	-0.008095	-0.003474	0.003068	-0.002005	-0.002743	-0.001905	0.000057	0.002658	0.001738	-0.001469	-0.001706	-0.001111	-0.000178	-0.001808	-0.000022	-0.000628	-0.001135	0.000228	-0.000736
11	26	26	Inbred	1	492.01	0.400014	-0.036206	-0.003456	-0.012994	-0.000517	0.013854	0.027396	-0.030981	0.01059	0.014941	-0.001475	-0.014399	-0.005541	0.001014	-0.003709	0.003937	-0.005111	0.0053	0.002117	-0.006136	0.0025	0.001697	0.004636	-0.001429	-0.00133	0.007636	-0.004525	-0.000224	-0.001487	-0.000814	-0.003283	0.00161	0.000041	-0.002044	0.000124	0.003203	0.000558	-0.00023	0.001552	0.000567	-0.000173	0.000771	-0.002026	-0.001187
11	26	26	Inbred	1	501.53	0.41527	-0.033652	0.021648	-0.005803	-0.044713	0.00973	-0.003228	0.008678	-0.012677	-0.009338	-0.001156	-0.008256	0.009251	-0.005334	0.002185	-0.002331	-0.001887	-0.006364	-0.00789	0.004352	0.000191	0.00729	0.006713	-0.003418	-0.005968	-0.003234	-0.002009	0.001746	-0.000378	0.001845	-0.006299	0.000769	-0.00001	0.000215	-0.002848	-0.000789	-0.001363	-0.000342	0.001008	0.000499	0.000373	0.000951	0.000161	-0.000163
12	27	27	Inbred	1	509.077	0.409074	0.00698	0.077559	-0.00052	0.008889	-0.019235	-0.017843	-0.002998	0.001523	0.019818	0.001396	-0.002514	-0.013339	0.004013	0.005102	-0.000937	-0.00374	0.00205	-0.001219	0.004332	-0.006876	-0.00518	0.004625	0.001569	0.005034	0.001304	-0.002237	-0.000792	0.00104	0.002943	-0.00167	-0.001615	-0.000208	-0.00122	-0.005743	-0.00171	0.001107	-0.000431	0.001145	-0.00085	-0.002223	0.001771	-0.000829	0.000662
12	27	27	Inbred	1	535.428	0.400554	0.079959	0.085661	0.01185	-0.029738	-0.029348	0.01546	-0.004852	-0.001875	0.015009	0.004577	-0.009455	-0.012066	0.004764	-0.003498	-0.000234	-0.000042	0.002123	-0.007485	-0.001935	0.00263	-0.007721	0.000013	0.002049	-0.002565	0.004862	0.001451	-0.003902	-0.001221	0.001078	-0.000869	0.000269	-0.000998	-0.001199	0.002607	0.000253	-0.001009	-0.000245	-0.002337	-0.001759	-0.001288	0.001543	-0.000035	0.000621
12	27	27	Inbred	1	537.15	0.399061	0.005644	-0.001791	-0.031182	0.02206	0.005359	-0.006086	-0.007074	0.008509	0.004651	-0.005559	-0.002697	-0.013139	-0.012752	-0.002507	0.002199	0.004574	0.003405	0.00711	-0.005059	-0.003495	0.000932	0.00337	0.002612	-0.001015	0.005212	-0.003615	-0.000469	-0.003018	-0.001736	0.000082	-0.000226	0.005417	-0.000765	-0.000118	0.001433	0.004538	-0.000477	0.000789	-0.0007	0.000171	-0.000375	0.000607	-0.000535
12	27	27	Inbred	1	504.186	0.41644	-0.033403	0.000802	-0.006618	-0.000278	0.004568	0.012176	0.017971	0.010233	0.009709	-0.008293	-0.002355	-0.002175	0.000502	0.004404	-0.002243	-0.002072	0.00417	-0.005288	-0.004063	-0.000443	-0.001974	0.003661	0.005382	-0.005212	-0.001314	0.001338	0.002294	-0.004934	0.002346	-0.001507	-0.002486	-0.000264	-0.001525	-0.000254	0.000047	-0.001061	0.000322	-0.00056	-0.001805	-0.000723	-0.000814	0.000027	0.000102
12	27	27	Inbred	1	535.681	0.405262	0.004172	-0.027348	0.001172	0.023387	-0.008124	0.010958	0.003006	0.006616	0.010938	-0.002387	-0.008024	0.004888	0.002698	0.002675	-0.008263	-0.003377	-0.00089	-0.006167	0.004808	0.003548	0.003542	0.004246	0.000271	-0.002252	-0.00148	-0.001574	-0.000668	-0.001379	-0.000211	0.000202	-0.000172	0.001926	-0.000208	0.001357	-0.00225	-0.000972	-0.000168	-0.000082	-0.003413	0.000113	-0.000849	0.000342	0.000425
12	28	28	Inbred	1	504.556	0.390475	0.052247	0.08754	0.008197	-0.045968	-0.016104	-0.00384	-0.003438	-0.00122	0.025208	0.003587	-0.016938	-0.005927	-0.001001	0.005646	0.009113	-0.007999	-0.012394	0.003825	0.000234	-0.00353	0.014352	-0.008912	0.001455	-0.00599	-0.005662	-0.002037	0.003908	0.002058	-0.00176	-0.002289	0.004556	0.001718	0.001151	0.00086	-0.002033	0.001457	-0.000278	0.000189	-0.001138	0.002651	0.000976	0.001272	-0.000933
12	28	28	Inbred	1	496.158	0.388916	0.044452	0.028715	0.010436	-0.019323	0.001894	-0.001889	-0.019376	-0.004992	-0.005051	-0.01127	0.014132	-0.007629	-0.010124	-0.001798	0.007386	0.015269	0.009196	0.004251	-0.002758	-0.005577	0.00302	0.002515	-0.008924	0.007696	0.001259	-0.002077	-0.003409	0.002332	0.001075	-0.000327	0.0021	-0.000552	0.004481	0.003224	-0.001594	0.000085	-0.000342	-0.002954	-0.001464	-0.001677	-0.001269	0.001792	-0.000366
12	28	28	Inbred	1	497.473	0.411226	-0.064317	0.053763	0.034574	-0.039923	-0.013789	-0.021607	-0.02478	-0.009557	-0.002958	-0.001084	0.006102	-0.014864	-0.003934	-0.006521	-0.001825	-0.00267	-0.000373	0.001844	-0.000645	-0.004929	-0.005697	0.005236	0.00009	0.008761	0.002977	-0.001835	-0.004089	0.001978	-0.001837	0.001412	0.000782	0.002343	0.000097	0.000379	0.000776	0.000768	0.001565	-0.001594	0.0011	0.001215	-0.000388	-0.001505	0.001018
12	28	28	Inbred	1	527.951	0.400041	0.042072	0.036046	0.038568	0.016665	-0.027538	0.005019	-0.014645	0.009488	-0.007466	-0.014754	0.007182	-0.012929	-0.009969	0.00802	-0.007588	-0.000859	0.009155	0.003477	-0.004524	-0.001314	0.00322	0.007098	-0.006288	0.003428	0.001379	-0.005936	-0.000179	-0.002473	0.000856	0.001839	-0.003053	-0.000488	0.0005	-0.001195	-0.00177	-0.000313	0.001185	-0.000445	-0.000066	-0.000409	0.001001	0.001744	-0.000314
12	28	28	Inbred	1	494.755	0.389808	-0.045905	0.008629	0.015655	0.003983	-0.016329	-0.007884	-0.005887	-0.019237	-0.008295	0.00707	0.007094	-0.006322	-0.007201	0.001102	0.000523	0.004703	-0.001488	0.005806	0.00222	0.000435	0.004737	-0.003205	0.005845	-0.00078	-0.00351	-0.005692	-0.003195	-0.00213	-0.00056	-0.002924	0.00412	0.000078	-0.002365	-0.000528	-0.000529	-0.000295	0.002741	-0.000846	0.002542	-0.002318	0.002701	-0.000729	-0.001542
13	29	29	Inbred	1	484.606	0.404373	0.005488	0.030085	0.016462	0.006252	0.00932	0.020159	-0.016488	-0.028249	0.007423	-0.002644	0.006658	-0.026038	-0.00553	-0.008789	0.002845	0.003952	-0.004815	0.005728	-0.006267	-0.004169	0.002447	-0.001536	0.002454	0.004067	0.000386	0.001949	0.002208	-0.001143	-0.000675	0.000999	-0.000587	0.001608	-0.000317	0.002649	0.00136	-0.000802	-0.000104	0.003935	0.000033	0.001536	0.000428	0.000612	-0.002047
13	29	29	Inbred	1	474.204	0.401881	0.021004	0.038593	-0.018162	0.007745	0.008951	-0.001225	-0.00426	-0.008977	0.008509	-0.006199	0.005907	-0.013287	-0.014249	-0.010496	0.001724	0.003812	-0.004344	0.004219	0.00492	-0.000351	0.000521	0.005294	-0.004245	-0.004356	-0.000654	-0.002105	0.002018	-0.005253	0.00115	-0.001171	0.000121	0.006843	-0.000848	0.001141	0.000789	0.00258	-0.000201	-0.000124	-0.000472	-0.000066	0.000192	0.001043	0.000257
13	29	29	Inbred	1	495.363	0.413124	-0.012403	0.01155	0.007168	0.030423	0.005069	0.018283	0.008084	-0.011262	0.012624	-0.007948	0.00188	0.000106	-0.006659	-0.005177	0.001226	-0.001422	0.002625	-0.002129	0.000788	0.005087	-0.002745	0.004991	0.001463	-0.002343	-0.003158	0.001905	-0.002843	-0.001625	-0.000387	0.000306	0.00439	0.000466	0.000961	-0.000938	0.000758	-0.00059	-0.000465	-0.00335	0.000858	0.000492	0.000294	0.000446	0.001015
13	29	29	Inbred	1	513.446	0.403717	0.028509	-0.049991	0.028618	0.007685	-0.003419	0.004118	-0.0072	-0.014565	-0.009515	-0.012104	-0.002186	-0.010446	-0.003634	0.001736	0.003337	-0.006941	0.006067	0.004916	-0.003155	-0.000673	0.000812	0.003956	-0.007043	0.003966	0.000661	0.001552	0.002284	-0.000354	-0.002317	0.002873	-0.003179	-0.003953	0.000286	-0.001325	0.001315	-0.001639	-0.00253	-0.004237	0.002515	-0.000435	0.000088	0.000009	0.000497
13	29	29	Inbred	1	517.569	0.395266	-0.019787	-0.05904	0.001568	-0.00116	-0.01124	0.014349	0.012118	-0.004871	-0.001695	0.007579	-0.004242	-0.012241	-0.009683	-0.005052	0.00145	0.001385	0.00096	0.004889	0.003671	-0.000379	-0.002478	0.000806	0.004414	-0.003218	-0.001351	0.000661	-0.001217	-0.000291	-0.004665	0.001392	0.001015	0.000662	-0.000585	-0.001157	0.001047	-0.000723	0.002016	0.000301	-0.001945	0.000577	-0.001313	0.000924	-0.000843
13	30	30	Inbred	1	502.486	0.406641	-0.006415	0.008704	0.027848	-0.00688	0.00619	-0.006457	-0.004009	0.003695	-0.001406	0.008024	0.002638	-0.002584	0.000473	0.001996	-0.002568	-0.007486	0.001143	0.007671	-0.00041	0.001808	-0.002266	-0.002378	0.002105	0.000956	0.001132	-0.003811	0.000056	-0.001912	-0.001046	0.001147	0.003502	0.003034	0.000064	0.001084	-0.000535	-0.001814	0.000328	-0.000536	-0.000581	-0.000611	0.001136	-0.000324	-0.000156
13	30	30	Inbred	1	513.853	0.414489	-0.00659	0.001259	-0.00721	-0.005995	-0.013734	0.024315	0.005116	-0.004804	0.006654	0.00107	0.004601	0.005495	-0.000739	-0.0024	0.013623	-0.003216	-0.002326	-0.00206	0.000652	0.000832	0.001345	-0.00059	-0.003315	0.001028	-0.000004	-0.000416	-0.000642	-0.001737	-0.001036	0.001712	0.00027	0.000228	-0.003089	-0.002542	-0.000972	-0.001018	-0.00116	-0.001882	-0.001783	0.001192	0.000264	-0.000511	-0.000858
13	30	30	Inbred	1	515.01	0.39436	-0.00144	0.004133	-0.011709	0.003686	0.024458	0.022166	0.00117	0.016689	-0.010325	-0.001061	0.003975	-0.002327	0.013781	0.00166	0.00239	-0.001543	-0.000076	0.001921	-0.004669	-0.006	0.002372	-0.007604	0.001462	-0.001153	0.001975	0.002274	-0.000434	-0.000126	0.0007	0.00192	0.003308	0.003995	0.003726	-0.00057	-0.000644	-0.000353	0.000193	-0.00011	0.000556	-0.000213	0.000506	0.000509	-0.002476
13	30	30	Inbred	1	525.821	0.407315	-0.031999	0.007009	0.036756	-0.002656	0.023892	0.003246	0.004088	0.016455	0.000043	0.002445	0.00414	0.005733	0.008533	-0.006013	0.00412	0.002898	-0.003941	0.001003	-0.00272	0.003506	-0.002811	0.002674	-0.001054	-0.003605	-0.000499	-0.003916	-0.001385	-0.00002	0.00412	-0.003837	0.000369	-0.000249	-0.001171	-0.000166	-0.000737	-0.001279	0.00005	-0.001507	-0.001435	-0.000721	0.000764	0.000051	0.000126
13	30	30	Inbred	1	509.136	0.400242	0.061394	0.033269	-0.007409	-0.029366	0.009693	0.016779	-0.003349	-0.010203	0.007428	0.002588	0.003787	-0.002281	0.008233	-0.004044	-0.001431	-0.010111	0.003107	0.005457	-0.000711	0.002878	0.00014	-0.011229	-0.001745	0.001364	0.001504	0.005388	0.001467	0.000683	-0.003586	0.003709	-0.00612	0.004033	-0.003077	0.002107	-0.003406	-0.001977	0.002415	-0.001317	0.000571	0.001341	-0.000388	0.000181	0.000049
14	32	32	Inbred	1	522.426	0.401992	-0.019255	-0.017409	-0.011865	0.033286	0.006177	0.002767	0.002502	-0.004609	-0.004452	-0.010323	-0.000851	0.005509	0.005646	0.004454	-0.001431	-0.00162	0.002388	-0.002277	-0.003902	-0.000319	0.002848	0.000709	-0.002901	0.000789	-0.002491	-0.000537	-0.000274	-0.001274	-0.000953	0.000787	-0.001372	0.001597	-0.001719	-0.000154	0.00212	0.001289	-0.000229	-0.001924	-0.001817	-0.001248	0.000412	-0.000072	-0.000349
14	32	32	Inbred	1	527.324	0.396777	0.007651	-0.055072	0.027508	0.027561	-0.015786	0.01396	-0.005424	-0.025106	-0.012579	-0.000166	-0.000156	-0.00894	0.007634	0.006896	0.004053	-0.005265	-0.007851	-0.003516	-0.006424	0.003585	0.003241	-0.001307	-0.004005	-0.001448	0.001801	0.001789	0.002077	0.002285	-0.004646	-0.000719	-0.000291	0.001533	0.00086	0.000271	-0.003493	0.002192	-0.000892	0.001099	0.000444	0.002229	0.000863	-0.00039	0.001322
14	32	32	Inbred	1	518.231	0.418443	-0.008801	0.015921	0.025612	0.022108	-0.001632	0.001768	0.023437	0.00638	0.001681	0.006175	-0.003265	-0.001831	0.008399	0.014038	-0.002806	0.000208	-0.003023	0.003384	-0.002377	0.001775	0.004742	-0.000258	-0.003631	0.003936	-0.001407	0.000508	-0.001153	-0.000022	-0.000816	0.000533	0.00035	0.001816	0.001324	0.001696	0.002639	-0.000642	-0.000758	0.000384	-0.001912	-0.000341	0.000611	0.00044	0.000058
14	32	32	Inbred	1	527.646	0.387698	0.048098	-0.017277	-0.02964	0.024608	0.018096	0.002856	-0.011375	0.000533	-0.017302	0.007109	0.001335	-0.006229	-0.005574	0.002669	0.001704	0.001012	-0.005863	0.003161	-0.002755	0.004984	-0.003534	0.00054	0.002257	0.007455	0.002657	-0.001055	-0.001008	0.001481	-0.00077	-0.001584	-0.00224	0.001251	0.000812	0.001335	-0.000322	-0.001765	-0.001082	0.000278	0.002522	0.000163	0.000176	0.000046	0.000512
14	32	32	Inbred	1	486.699	0.393722	0.005621	-0.007141	-0.001835	0.03223	0.004078	-0.003897	-0.002194	0.006537	0.004029	0.017337	-0.002677	0.004503	-0.000292	-0.000935	-0.002197	-0.00421	-0.005066	0.01024	0.004943	-0.006124	0.000806	-0.00586	-0.000487	0.000942	-0.001887	-0.000848	-0.001325	-0.001153	0.000567	-0.003107	-0.002222	0.000404	0.001401	-0.003266	0.000446	-0.001629	0.001466	-0.000599	0.000742	-0.00043	0.000662	-0.000201	0.00035
14	34	34	Inbred	1	526.084	0.413233	0.005779	-0.005609	-0.021998	-0.013622	-0.012382	-0.006479	0.006203	0.01228	0.013044	-0.000725	-0.0064	-0.011497	0.002153	-0.001326	0.006603	0.002858	-0.000976	-0.000814	0.001028	-0.006905	-0.001164	0.004307	0.001449	0.001439	0.000185	-0.003435	-0.000647	-0.000018	0.001139	0.001169	-0.000767	-0.001695	-0.001217	-0.000385	0.000944	0.000037	0.001662	-0.001793	-0.000305	-0.001305	0.001169	0.000401	0.000165
14	34	34	Inbred	1	535.841	0.426765	0.006706	0.000004	-0.013533	-0.008944	0.002654	-0.003965	0.007216	0.00833	0.024926	-0.004918	-0.002623	-0.009571	-0.006422	-0.001145	0.010263	-0.000535	-0.007856	-0.002658	-0.000382	-0.004506	0.001321	0.005098	-0.003939	0.005427	-0.000912	0.001958	-0.003886	0.001146	0.00442	0.000514	0.002072	-0.000369	-0.00177	-0.001051	0.000311	0.000733	0.000649	0.002687	0.000324	-0.000718	0.001135	-0.000273	0.000453
14	34	34	Inbred	1	529.446	0.399935	0.029948	0.017162	-0.010048	0.007876	0.013523	-0.016765	0.016865	0.005208	0.006888	0.007066	-0.000537	0.004024	-0.007384	0.000591	-0.000816	0.00345	0.005406	-0.005531	-0.007031	0.000529	0.003078	-0.004785	0.003809	-0.002448	0.008618	-0.004037	-0.004329	-0.004793	-0.000796	-0.00559	-0.002176	0.001806	-0.001874	-0.001727	0.00123	0.000113	-0.000831	0.000817	0.002084	0.002243	0.000035	0.000786	0.001752
14	34	34	Inbred	1	526.993	0.402467	0.044186	-0.039683	0.012628	0.021776	-0.003359	-0.012115	0.013815	0.009442	0.021415	-0.009048	-0.009127	-0.004574	-0.001511	-0.001809	0.001041	-0.002487	0.001328	0.003922	0.000212	-0.005934	0.000812	0.000832	-0.001186	-0.000295	-0.002159	0.003557	-0.000192	-0.000739	-0.000157	0.001428	-0.001389	-0.004637	0.001262	-0.000436	0.00074	-0.00081	0.000425	-0.001386	-0.001004	0.00076	0.001655	-0.000282	-0.000806
15	35	35	Inbred	1	467.701	0.406751	-0.009007	0.034957	-0.007766	-0.031528	0.016456	0.001217	0.014226	0.000558	0.03016	-0.003901	0.000063	0.009059	0.014585	-0.015197	0.012297	0.000191	-0.007337	0.008788	-0.005631	0.015002	0.004855	0.013628	-0.000826	-0.000467	0.00009	-0.008976	-0.007564	0.001702	0.004235	0.00077	0.006851	-0.005269	0.002008	0.002526	0.001394	0.002637	0.004612	0.000732	-0.000272	0.003059	-0.002206	-0.001424	0.000547
15	35	35	Inbred	1	495.09	0.381862	-0.018704	-0.001541	0.020057	0.011376	0.00942	-0.0031	-0.011294	0.00014	-0.000075	0.020968	0.0034	-0.001377	0.004626	-0.003996	0.000219	0.001651	-0.001776	-0.004786	0.003628	0.001141	-0.003413	0.00196	-0.00302	0.003003	-0.002417	-0.000701	-0.005748	-0.001065	0.000705	-0.003968	-0.00277	0.00081	0.00152	-0.002899	0.00041	0.000654	-0.003383	-0.000021	0.00106	0.000775	-0.001117	-0.000223	0.000876
15	35	35	Inbred	1	507.865	0.402631	-0.053109	-0.009407	-0.023617	-0.005513	0.000319	-0.034583	0.010611	-0.013626	0.001142	0.00053	-0.000058	0.001161	-0.009123	-0.004275	-0.001385	-0.004459	-0.003682	-0.0042	-0.004325	0.0163	-0.000973	0.006797	0.003269	-0.000046	-0.005364	0.007513	-0.004186	-0.002283	-0.001372	0.000726	0.001911	0.000665	-0.004413	-0.004423	-0.003612	-0.002987	0.00028	-0.00205	-0.000731	-0.001691	0.000439	0.002443	-0.002178
15	35	35	Inbred	1	485.617	0.402728	0.023738	0.03186	0.019509	0.003296	-0.010642	-0.000081	0.013373	-0.010687	0.009314	0.004754	-0.001902	-0.000699	-0.009008	-0.000126	0.004045	0.008592	-0.004211	-0.000436	0.00161	0.00214	0.002097	0.002966	-0.0008	0.001642	0.000938	0.002092	-0.001737	0.000031	0.004128	-0.002533	-0.002189	0.000235	-0.002636	0.000113	-0.001327	0.003424	0.002194	0.001602	-0.000238	0.000737	-0.000645	0.000574	-0.000289
15	35	35	Inbred	1	510.392	0.403896	0.020175	-0.037477	-0.007224	0.003171	-0.024971	-0.012938	0.010616	-0.007678	0.01916	0.002284	-0.011875	0.00635	0.000912	0.001081	-0.003011	-0.00342	0.00453	0.004319	-0.00008	0.006043	0.005334	0.003377	-0.001655	0.000955	0.002426	-0.002166	-0.000443	-0.001327	-0.00226	0.002301	0.000146	-0.001025	0.0005	0.000025	-0.000776	-0.000139	-0.000004	0.000483	-0.001017	-0.000761	0.000707	-0.000364	0.000237
15	36	36	Inbred	1	518.236	0.419227	-0.020679	0.02804	0.023263	0.03019	0.002883	0.004317	0.002695	0.004502	-0.02071	0.006676	-0.003009	0.003267	-0.001494	0.000292	-0.001949	-0.000378	0.004852	-0.003856	0.012011	0.003384	0.005091	0.006123	-0.006461	-0.001988	-0.002126	0.000195	0.002985	0.005495	-0.001292	0.000002	0.000559	-0.001045	-0.001711	0.000915	-0.001201	0.000558	-0.000397	-0.000471	0.000274	0.000945	0.001192	-0.000904	-0.000844
15	36	36	Inbred	1	547.518	0.431769	-0.009998	0.06517	0.045581	-0.004166	0.020493	-0.012444	0.003224	0.000872	-0.008419	-0.001469	-0.014674	0.000931	0.006791	-0.005823	-0.008863	-0.002965	-0.000448	-0.005545	-0.002288	0.000107	0.001777	0.003094	0.003554	0.002704	-0.001167	-0.000439	0.003424	0.000723	0.000554	0.002176	0.000689	0.002005	-0.001722	0.000464	0.001435	0.002451	0.000081	0.001278	-0.003035	-0.000389	0.00095	0.000751	0.001006
15	36	36	Inbred	1	553.749	0.435506	-0.001784	0.008305	0.022982	0.003107	0.013228	0.015698	-0.003633	-0.009267	-0.017903	0.002894	-0.001699	0.002237	-0.003119	-0.010284	0.002016	0.002861	0.000299	-0.007538	0.003809	0.003819	0.001156	0.000053	0.000593	0.002112	-0.001567	0.000354	-0.002438	-0.001051	-0.002789	0.000708	0.002769	-0.00125	-0.001605	-0.000186	-0.000533	-0.000415	-0.001056	0.000071	-0.000623	0.001324	0.000339	0.000057	0.000039
15	36	36	Inbred	1	529.469	0.428812	-0.060788	0.010978	0.025313	-0.012277	0.012411	0.007061	-0.011151	-0.009358	-0.011171	-0.005094	0.005122	-0.000436	0.007341	-0.008886	0.00009	0.000334	-0.005072	-0.00601	0.000244	-0.001907	0.00474	-0.005424	0.001571	-0.005766	-0.003695	-0.002132	0.001302	-0.002821	-0.002957	0.001295	-0.000358	0.000882	-0.000378	0.000834	0.002661	-0.000475	-0.000791	0.0015	0.000843	0.000771	0.000589	0.000478	0.000404
15	36	36	Inbred	1	545.108	0.409475	0.014165	-0.012211	0.026365	-0.027725	0.007143	0.00783	-0.005614	-0.011569	-0.000698	-0.000883	-0.001731	0.002034	0.005305	-0.003888	0.002289	0.004595	-0.003117	-0.007127	-0.003235	-0.003106	-0.003268	-0.003754	-0.002434	-0.00024	-0.003062	-0.002698	0.000273	0.001111	-0.000597	-0.001754	0.001727	-0.000263	0.000415	0.000338	-0.000415	-0.001281	0.000757	0.001856	0.001582	-0.001084	-0.00014	-0.000103	-0.000727
16	37	37	Inbred	1	530.525	0.416258	0.00885	0.047683	-0.014894	-0.039757	-0.012643	0.016017	-0.006747	0.00883	0.001215	0.01305	-0.003391	0.002079	0.005407	0.005963	0.002699	0.000957	-0.002193	0.000694	0.002377	0.000679	0.005809	0.004734	-0.006865	0.001789	0.000545	0.004778	0.000974	0.000219	-0.000306	0.003469	-0.001119	-0.000088	0.000053	0.001954	0.000723	0.000321	-0.000575	-0.000656	-0.000394	0.00046	-0.000045	-0.000238	-0.000641
16	37	37	Inbred	1	531.438	0.397809	0.000407	0.028695	-0.045824	0.045355	0.02344	-0.004879	0.013658	-0.009913	-0.004507	0.008774	0.006588	0.010106	-0.013048	0.001054	0.012445	-0.000485	0.002584	0.010105	0.001406	0.002997	0.002293	-0.007974	0.004329	0.00248	0.000198	-0.003684	0.001094	0.001252	0.001672	-0.003124	-0.001771	-0.000459	-0.002636	0.002872	0.000991	0.0025	-0.002775	0.000942	-0.000114	-0.003167	0.000128	0.001299	-0.000408
16	37	37	Inbred	1	527.659	0.432444	0.018687	0.043351	-0.01776	0.012586	0.014589	-0.008612	0.010113	0.011805	0.009059	0.003473	-0.005456	0.013126	-0.005749	0.007586	0.001898	0.001968	-0.002338	0.000751	0.001069	0.000474	0.001352	0.001666	0.001826	-0.001052	-0.000559	0.002808	-0.00138	-0.001041	-0.000454	0.007884	0.000053	0.000404	-0.003626	-0.001588	0.000673	-0.001373	-0.000572	-0.002069	0.000416	-0.000597	0.000386	0.000799	0.000406
16	37	37	Inbred	1	530.76	0.405111	-0.066646	0.028531	-0.005867	0.004616	0.019537	0.031528	-0.003315	0.006307	0.009121	-0.009955	0.010058	0.018959	-0.0001	-0.00076	0.000526	-0.001756	0.007806	-0.000319	0.005766	0.002391	0.004318	-0.001766	-0.000246	0.000212	0.002239	-0.003689	0.001439	0.002279	0.000821	0.000468	-0.000637	-0.000644	-0.002782	-0.000763	-0.000896	-0.001196	0.002736	-0.001053	0.000269	0.000722	-0.000355	-0.001064	-0.000306
16	37	37	Inbred	1	495.071	0.408573	0.008157	-0.001059	0.030643	-0.000229	0.021929	0.01201	0.007419	-0.009362	0.015861	-0.004707	0.002913	0.004163	-0.008962	-0.003528	-0.002446	0.000732	0.00049	0.000673	0.000776	0.001934	-0.001034	0.000856	0.001256	-0.006069	0.00109	-0.000898	0.004679	-0.002131	0.000252	-0.000945	-0.003987	0.001105	0.0008	-0.002552	-0.002192	-0.000879	-0.000595	-0.000682	0.001212	0.001451	-0.000087	0.000595	-0.000817
16	38	38	Inbred	1	508.519	0.361544	0.043489	0.027553	-0.031658	0.022706	-0.001265	-0.041286	-0.008314	0.028132	-0.011825	0.004417	0.024546	-0.011844	0.000905	-0.010844	-0.004773	0.010035	-0.009294	-0.007183	-0.004968	0.007554	-0.000065	-0.004805	0.004593	-0.008787	0.003834	-0.002281	-0.002968	0.001712	0.006921	-0.004664	-0.001178	-0.008907	0.003829	-0.001766	0.001511	-0.003293	0.001821	0.001036	-0.000342	0.004018	-0.002249	0.001683	-0.004362
16	38	38	Inbred	1	524.774	0.417458	-0.107134	-0.029401	0.03032	-0.015321	-0.006359	-0.010477	-0.00327	0.010781	0.000335	-0.02078	0.001695	0.001379	-0.008217	-0.002107	-0.005023	-0.000012	0.00536	0.007308	-0.000842	-0.002321	0.003554	-0.004878	-0.004653	0.003784	-0.001541	-0.00033	0.000149	0.001217	0.002298	0.002489	-0.005331	-0.000594	-0.000173	-0.000419	0.001203	-0.001858	0.000324	0.000987	-0.00028	-0.000485	-0.00011	-0.00024	0.000985
16	38	38	Inbred	1	524.825	0.403352	-0.03282	-0.030874	0.014081	-0.021714	0.006044	-0.029493	-0.025354	0.019742	-0.018379	-0.000882	-0.012581	0.006415	-0.007072	0.000245	0.004286	0.00018	-0.001139	0.003375	-0.004667	-0.001344	0.001542	-0.00014	0.00378	-0.000977	0.001074	-0.003053	0.000706	-0.001922	-0.001558	-0.000653	0.000956	-0.001163	-0.000054	-0.00031	-0.002095	0.00112	0.000624	0.000217	0.001658	-0.001193	0.000869	0.000519	0.000069
16	38	38	Inbred	1	524.848	0.39972	-0.016449	-0.056434	0.012539	-0.014126	-0.004369	-0.01983	-0.010686	-0.00013	-0.001736	0.000391	-0.010646	0.003501	-0.002991	0.00631	-0.000715	-0.003113	0.006131	0.003199	0.009272	-0.000493	0.00741	-0.007711	-0.000018	0.000695	0.003352	-0.006808	-0.003629	0.001707	0.000169	0.001266	0.000879	-0.001426	0.002889	0.001254	-0.000649	0.000767	-0.001311	-0.002867	-0.000039	-0.001061	-0.000234	-0.001368	0.000155
16	38	38	Inbred	1	530.908	0.34264	-0.014073	-0.015554	-0.028519	-0.007865	0.019034	0.012675	-0.035411	0.010336	-0.012244	-0.007802	0.011447	-0.004137	0.002495	-0.005924	0.006895	-0.005819	0.015855	0.011962	-0.006335	0.002268	0.007307	-0.001564	0.000481	-0.004729	-0.005232	-0.000198	-0.002035	0.003435	0.002681	0.000693	0.001266	-0.002145	-0.003959	-0.000836	0.001481	0.001975	0.00192	0.000023	-0.002199	0.001143	-0.001904	0.000211	-0.001719
17	40	40	Inbred	1	512.962	0.402638	0.071719	0.025389	-0.008254	-0.004082	-0.007914	-0.021764	-0.012886	0.011247	-0.00516	0.006315	-0.00428	-0.000878	0.008836	0.00591	-0.008036	0.000569	0.005773	0.003543	-0.001814	-0.001225	0.003428	-0.00008	0.002057	0.000856	0.001035	0.001183	0.001807	-0.001551	-0.002336	0.001612	-0.00141	0.003355	0.002897	0.000802	-0.001687	-0.000073	0.000019	-0.000198	-0.000674	0.000556	0.000954	-0.00021	-0.000819
17	40	40	Inbred	1	508.646	0.416772	-0.007711	0.034404	-0.006693	0.013683	-0.000277	-0.003821	-0.012481	-0.01482	-0.006817	-0.010035	-0.002791	0.005661	0.004182	0.000538	-0.004983	0.010834	-0.002134	0.00132	0.002394	0.001322	0.002998	-0.00343	-0.003582	0.000475	-0.001268	0.003472	-0.000814	-0.002006	0.003301	-0.001298	-0.000543	0.000121	-0.00197	0.002327	-0.000247	0.00068	-0.00002	-0.000834	0.000238	-0.002696	-0.000549	-0.000675	-0.000342
17	40	40	Inbred	1	515.064	0.408594	-0.004793	0.011321	-0.014647	0.030049	-0.009282	-0.003607	0.002959	0.009761	-0.002123	-0.023142	-0.002118	0.005018	-0.004652	0.01633	-0.003485	0.003436	-0.005907	0.004142	-0.002522	0.000493	0.005326	0.006338	-0.002787	0.008373	0.006707	0.003744	0.001517	-0.000277	-0.002518	0.00209	0.000277	-0.003695	-0.000147	0.000207	-0.000855	-0.001296	0.000705	-0.000277	-0.000202	-0.002114	-0.001566	-0.001525	-0.001125
17	40	40	Inbred	1	512.064	0.436136	-0.043756	0.028556	0.003	-0.008858	-0.015933	-0.027421	0.016003	0.010647	-0.013159	-0.006391	-0.000014	-0.000126	-0.00325	-0.005587	0.001937	0.00606	-0.000873	-0.004579	0.000507	-0.006712	-0.00197	0.000503	-0.001467	-0.002197	-0.002625	-0.000618	0.002644	-0.003105	0.000048	0.000135	0.001173	0.000363	-0.000135	0.001199	0.000838	0.000792	-0.002017	-0.001387	-0.000798	-0.000203	0.001934	-0.00145	-0.000121
17	40	40	Inbred	1	500.602	0.408513	-0.035375	0.056353	-0.029596	-0.016884	-0.020475	0.004348	0.013567	-0.002814	-0.016191	-0.001343	0.009437	0.005716	-0.011068	-0.00641	0.000863	-0.002073	0.003151	-0.002228	-0.001875	0.005472	-0.003746	0.007283	-0.003059	-0.000044	-0.001997	-0.002216	0.000972	-0.003897	0.005255	0.000436	-0.000975	-0.001005	0.000401	0.001977	0.001257	0.000564	-0.002795	-0.001722	-0.002433	0.001766	0.002073	-0.000757	-0.001384
18	41	41	Inbred	1	484.258	0.393305	-0.061612	-0.027297	0.020027	0.009335	0.000988	0.017208	0.00328	0.000858	-0.003844	0.002851	-0.009845	-0.005143	0.011055	0.001413	-0.00472	0.001262	-0.002548	0.002947	-0.006667	-0.002898	0.007354	-0.004617	0.00242	-0.000477	-0.004252	0.002097	0.006116	-0.000234	0.004284	-0.001301	-0.002017	0.000436	0.001561	0.00004	-0.001317	0.000807	0.001413	0.001932	0.001746	0.000567	0.001997	0.000149	-0.00055
18	41	41	Inbred	1	488.773	0.375929	-0.05363	0.010937	-0.049344	0.044323	-0.014908	0.030611	-0.010694	-0.004155	-0.006945	-0.015655	-0.004984	0.006248	-0.007607	0.004269	-0.00284	0.00706	-0.005675	0.00814	-0.00056	0.00084	0.001975	-0.000879	-0.002387	-0.002298	-0.002702	0.000209	0.002346	-0.003327	0.000755	0.000749	0.000854	-0.00117	0.003051	0.000447	-0.001532	-0.000796	0.000785	-0.001132	0.000444	-0.001171	-0.000552	-0.000536	-0.000964
18	41	41	Inbred	1	471.063	0.394654	-0.02041	-0.017933	0.018272	0.020541	-0.00634	0.011655	-0.004339	0.001628	-0.002198	0.00959	-0.021066	-0.003602	0.005162	-0.009183	-0.001622	-0.00021	-0.00054	0.002674	0.00412	-0.003091	-0.002423	0.002461	-0.004571	-0.000136	-0.001384	-0.000204	0.002582	0.001879	-0.00261	-0.001932	-0.003441	0.001394	0.000653	-0.003133	-0.002954	0.001725	0.00148	-0.001348	-0.001601	0.000042	-0.000625	-0.000972	0.000378
18	41	41	Inbred	1	491.482	0.385391	-0.042121	-0.024571	0.00529	0.026592	0.017948	0.004674	-0.007384	0.006125	-0.003042	0.002879	-0.00827	-0.004533	0.009515	-0.005137	-0.004606	0.005941	-0.003084	-0.001428	-0.002242	0.00506	0.004162	-0.000797	0.003832	0.002622	0.000514	0.001537	-0.002043	0.001003	0.001715	0.002143	0.000203	-0.002546	0.00043	0.002247	0.001325	0.000632	-0.001739	-0.000833	0.00088	0.002772	-0.0017	0.000114	-0.000526
18	41	41	Inbred	1	478.796	0.378801	0.024983	-0.01125	0.002999	0.030177	-0.020632	0.018687	0.006725	-0.012725	-0.012632	-0.020296	-0.005263	-0.009103	0.01303	0.002666	-0.010862	0.00115	-0.003093	0.005445	-0.000805	-0.004766	0.009441	-0.005242	-0.001056	0.004023	-0.002204	0.000153	-0.004015	0.000488	0.002881	-0.00197	0.002459	-0.001729	0.001102	0.000543	-0.001692	-0.002133	0.000344	-0.000303	-0.000324	-0.000632	0.000223	0.000878	-0.001246
18	42	42	Inbred	1	529.629	0.387705	0.028686	0.009875	-0.006547	0.038801	0.011885	-0.024524	0.000965	-0.006195	-0.019831	0.006627	-0.009043	0.009116	-0.002806	-0.010245	0.011762	0.006854	0.009994	-0.005004	-0.000343	-0.000206	0.002331	0.000184	-0.000054	0.001339	0.002191	-0.002063	0.001071	0.00355	0.00134	-0.002371	0.000069	0.003028	0.00048	0.001314	0.001086	-0.002643	0.001987	-0.000624	0.001818	0.001809	-0.002301	0.001257	0.000488
18	42	42	Inbred	1	476.607	0.388352	0.04639	0.000893	0.008749	0.024273	0.003154	-0.021669	-0.014354	-0.006154	-0.006255	0.00408	-0.002662	0.008736	-0.001528	-0.004538	0.008119	0.00104	0.011733	0.002942	-0.000564	-0.007354	0.005622	-0.000753	-0.00358	0.002131	-0.002079	0.00323	-0.000625	0.003776	-0.001174	-0.002693	0.000018	0.001759	0.002502	0.001865	-0.000854	0.003923	0.001733	-0.000402	-0.00016	0.000818	0.000357	-0.000286	0.000134
18	42	42	Inbred	1	527.536	0.388275	0.012769	-0.024906	-0.038189	-0.00968	-0.007844	-0.027672	-0.024216	0.00646	-0.004909	-0.006852	-0.011658	-0.008676	0.007823	-0.002462	-0.003299	-0.001449	0.005243	-0.001178	0.003463	0.000271	0.001584	0.000021	0.002422	-0.001914	0.004821	0.000854	0.000911	-0.00031	-0.004774	-0.00287	0.002958	0.000067	0.000515	-0.001159	-0.001777	-0.000258	0.000329	0.00098	-0.001011	-0.000211	-0.001179	-0.001018	-0.001043
18	42	42	Inbred	1	482.124	0.398913	0.009344	-0.026767	0.025391	0.011894	-0.016825	-0.009198	0.014982	-0.011442	0.001131	-0.008811	0.002126	0.003774	-0.000261	0.004222	0.003738	-0.002876	-0.004759	0.000939	-0.007374	0.000023	0.002688	-0.003104	0.003257	-0.005012	-0.005346	0.000808	-0.004509	-0.004351	-0.002152	-0.000943	0.001748	-0.000065	-0.002256	0.000761	-0.00016	0.000531	-0.000545	-0.000794	0.001648	-0.000447	-0.001384	-0.001232	0.000451
18	42	42	Inbred	1	522.142	0.399301	-0.011049	-0.001077	0.024604	0.02212	-0.017369	-0.000848	0.00699	-0.014066	0.009955	0.001421	-0.006745	0.00432	-0.001398	0.004676	-0.000041	-0.007004	0.000867	-0.001234	0.001597	-0.003039	-0.009929	-0.00199	0.001968	-0.001554	-0.000005	-0.002283	0.000958	0.000544	0.001571	-0.000691	0.003664	-0.00157	-0.000459	-0.000039	-0.000208	0.000072	-0.000027	0.000206	-0.000084	-0.001483	-0.000092	-0.000221	-0.000557
19	43	43	Inbred	1	516.42	0.407527	-0.012765	-0.015503	-0.011577	0.017096	0.012281	0.008873	0.028811	-0.009497	-0.011204	0.009324	-0.001626	-0.011114	0.003385	-0.002924	-0.000743	-0.003758	-0.002055	-0.001684	-0.005488	-0.002858	0.00157	0.000919	0.00057	-0.003525	0.001382	-0.001496	0.002219	0.000614	-0.001541	0.001259	-0.002427	0.000224	-0.000795	0.000324	0.000215	-0.001136	-0.000805	-0.000965	0.000471	0.000717	0.001119	0.000731	0.000653
19	43	43	Inbred	1	636.639	0.403538	-0.026594	-0.021551	0.018948	0.031538	0.0151	-0.00088	0.019094	0.004146	-0.006741	-0.000462	0.008072	-0.006556	-0.004599	-0.000055	0.002097	0.007683	0.00675	0.001799	-0.001566	-0.006679	0.002148	0.005255	-0.004855	0.000271	-0.00605	-0.000565	0.001005	-0.00181	0.000614	0.000663	0.000093	0.00126	-0.000474	-0.002545	0.000849	-0.000743	0.000013	0.000306	-0.000391	0.000217	-0.000226	0.000673	0.000757
19	43	43	Inbred	1	531.327	0.413282	-0.082231	0.027962	-0.007767	-0.005297	0.020903	0.023304	0.004116	0.022797	-0.00839	0.003965	0.010531	-0.002015	0.00404	-0.003824	-0.005923	0.006275	0.004796	-0.00306	-0.000194	-0.001469	-0.00372	0.005494	0.003881	0.004629	-0.000315	-0.005272	-0.002451	0.000778	-0.00012	0.000494	-0.002609	0.001231	0.000774	-0.000004	-0.001701	-0.001042	-0.002109	-0.000528	-0.002675	-0.000378	0.002067	-0.001052	0.000685
19	43	43	Inbred	1	515.841	0.399275	-0.047958	-0.011609	-0.015002	-0.011679	0.008242	0.006597	0.000597	-0.015788	0.005689	0.000559	0.00512	-0.008845	-0.001623	-0.000523	-0.009241	0.005002	0.005121	-0.004686	-0.004013	-0.000366	-0.00141	-0.003245	-0.001284	0.002496	-0.001483	0.001987	-0.001418	0.001125	0.003037	0.003447	0.000276	-0.001323	-0.001479	0.000669	-0.001702	-0.002015	-0.000847	-0.001659	-0.00013	0.00086	-0.000707	0.0001	0.000548
19	43	43	Inbred	1	489.36	0.405589	-0.000541	-0.003418	-0.015866	0.00141	0.015452	0.018616	-0.000097	-0.000372	-0.023765	-0.005465	-0.000023	-0.013881	-0.005331	-0.001373	-0.003859	0.005009	-0.001111	0.007013	-0.006994	-0.012627	-0.008846	0.003457	-0.002647	-0.002131	0.002796	0.002067	0.001346	0.002287	0.007488	-0.002908	0.003105	0.002432	-0.003146	-0.001172	0.000631	-0.00123	-0.00153	-0.002355	-0.000129	-0.000869	0.001133	-0.001128	0.001387
19	45	45	Inbred	1	483.668	0.401059	0.025111	-0.041114	-0.003388	0.002415	-0.004713	0.024318	-0.028155	-0.016995	0.000161	-0.006279	-0.002024	0.000706	0.0031	0.004362	0.003853	0.001855	-0.001457	-0.005241	-0.001628	0.003136	-0.001663	-0.001039	-0.00428	0.009586	0.005375	-0.000726	-0.003846	0.001394	-0.001532	-0.002706	0.001992	-0.000097	-0.002133	0.001004	-0.002594	-0.000923	-0.00113	-0.002788	0.000638	0.000852	0.000744	-0.000167	-0.001943
19	45	45	Inbred	1	475.271	0.425921	-0.015152	0.03277	0.001214	0.016988	0.01308	-0.005474	-0.005212	-0.010438	0.014622	0.004436	0.002475	0.000675	0.005398	-0.011958	0.00552	-0.002932	-0.00346	-0.004098	-0.000667	0.004217	-0.003256	-0.001246	-0.006961	0.003122	0.000193	0.003003	0.00076	-0.000243	0.002249	-0.00479	0.001557	-0.002604	-0.000931	0.00158	-0.003934	0.001215	-0.000001	0.001041	-0.001067	-0.001523	0.000372	0.000758	-0.000917
19	45	45	Inbred	1	490.286	0.399938	0.008592	0.01288	0.002546	-0.008258	0.003494	-0.000536	0.00736	-0.01124	-0.003757	-0.022887	-0.010004	-0.003483	0.002247	0.001864	-0.005788	-0.0025	-0.003294	-0.005081	0.002113	-0.002845	0.007075	0.001094	0.003637	0.001418	0.005629	0.000913	-0.00448	-0.000749	-0.000639	0.002629	-0.002632	-0.001855	0.000256	-0.001306	0.000748	0.001179	-0.000991	-0.000697	0.000725	0.000293	-0.000318	-0.000975	0.000835
19	45	45	Inbred	1	505.036	0.406791	0.036676	-0.006597	0.014162	0.006885	0.006	-0.009963	0.013308	-0.019164	-0.000882	-0.006533	-0.00895	-0.005357	0.001703	-0.00805	-0.015243	-0.010271	0.0018	-0.003869	0.005296	-0.002184	0.001192	-0.00638	0.000847	-0.003858	-0.000702	-0.000165	-0.000462	-0.001439	0.001958	0.00062	0.001164	0.000795	0.004405	-0.000343	-0.002172	0.000092	0.000238	-0.000043	0.000348	-0.001619	-0.000318	-0.000129	-0.000914
19	45	45	Inbred	1	509.325	0.41156	-0.019565	-0.041525	0.00321	0.00576	-0.000698	0.002233	0.014687	0.003874	-0.002111	-0.00633	0.002713	0.006229	-0.015069	0.006647	0.002758	0.0033	0.000744	-0.004117	0.001264	0.001757	-0.000988	0.007859	-0.004075	-0.001665	-0.001857	0.003985	0.000805	0.000366	-0.001539	-0.000119	-0.004855	-0.000472	0.001262	0.001591	0.000783	0.001762	0.001593	0.000521	-0.001022	0.001113	-0.000249	0.000921	-0.000894
20	47	47	Inbred	1	518.479	0.39474	-0.003124	0.006979	-0.003836	-0.030251	-0.011215	0.010046	-0.016796	-0.001005	0.013363	-0.00692	-0.001755	0.014086	0.002849	0.01178	-0.002965	0.00562	0.000149	-0.002885	0.005767	0.002777	-0.001401	0.003333	-0.001625	-0.000567	-0.000219	-0.000315	0.001433	0.001238	-0.002956	0.000085	0.00097	0.0009	0.001877	0.001374	0.000879	-0.000806	-0.000175	-0.003706	-0.000045	-0.000476	0.000729	-0.000033	-0.000519
20	47	47	Inbred	1	519.45	0.368057	0.074276	-0.048943	-0.018236	-0.027218	0.006799	-0.0058	-0.009957	0.001093	0.010692	0.004197	0.00185	0.002905	0.011821	-0.00235	-0.000183	-0.000371	0.000267	-0.000418	0.008316	-0.000495	0.001323	0.004684	0.002759	-0.004999	0.002629	-0.000204	-0.004105	0.000812	0.001397	-0.002921	-0.001409	0.000029	0.000219	-0.000325	-0.000923	0.000371	-0.003073	0.000504	0.001721	0.000092	0.000736	-0.001569	0.000515
20	47	47	Inbred	1	395.701	0.3981	-0.035185	0.022713	-0.016147	0.010067	-0.007526	0.002613	-0.004423	0.015095	0.008318	-0.00599	0.003474	0.004877	0.00748	-0.000991	0.009283	0.001548	-0.006014	-0.003993	0.003349	-0.011485	0.002683	0.002674	-0.001181	-0.002256	0.005415	0.00268	-0.001636	-0.000931	0.000525	0.000179	0.003665	0.001136	0.003031	0.00072	0.000129	0.00007	0.002061	0.001986	-0.000473	-0.000155	-0.000543	0.000227	-0.000652
20	47	47	Inbred	1	516.229	0.397719	-0.026115	-0.016483	0.015509	-0.015798	0.018871	-0.002976	-0.005914	-0.004383	0.023034	-0.005154	0.005514	-0.00044	-0.005206	0.000823	0.001396	0.000634	-0.007659	-0.001715	-0.004637	-0.002337	0.000735	-0.001761	-0.002529	-0.0018	0.002834	0.001606	-0.000031	0.004398	0.001847	0.00252	-0.001029	0.00365	0.000908	-0.000234	0.000511	-0.001596	0.000529	0.000561	0.00044	0.002409	0.000844	-0.000945	-0.000315
20	47	47	Inbred	1	532.55	0.398506	0.035801	0.037005	-0.000789	-0.030349	-0.030102	0.01645	-0.000835	-0.005473	0.003023	0.002135	-0.00254	0.002522	0.02112	0.006304	0.001703	0.00171	-0.001934	-0.000393	0.011033	0.000192	-0.005193	0.001758	-0.000072	-0.004149	-0.002533	-0.001337	0.00257	0.00225	-0.001079	0.000959	0.000564	-0.002139	-0.000357	0.001005	-0.000951	0.000414	-0.003208	0.000487	0.00291	0.000829	-0.00078	0.000615	0.001074
21	49	49	Inbred	1	502.651	0.410302	-0.003047	0.003217	-0.007759	-0.022527	-0.017815	-0.017585	0.000665	0.004639	0.011676	-0.010541	0.005114	0.001685	-0.007629	0.006158	-0.002746	-0.013077	0.006054	-0.000199	0.005002	0.001661	-0.000588	0.003456	0.007304	0.000801	0.000747	-0.00273	0.00075	-0.000163	-0.000482	0.005569	-0.000005	0.003236	-0.000517	-0.003089	-0.001664	-0.002223	0.000029	0.000534	0.000661	-0.000097	-0.000155	0.000898	-0.000818
21	49	49	Inbred	1	510.628	0.405166	0.018618	-0.01386	-0.025507	0.008797	-0.011002	0.002355	-0.01021	0.006588	0.00982	-0.015147	0.00221	0.002429	-0.011487	-0.00299	0.007311	-0.008236	-0.002596	0.000107	-0.002125	0.009481	-0.007397	-0.000001	0.006726	0.001513	0.000641	-0.002978	0.001999	0.00241	-0.003302	0.001126	-0.00269	0.000007	-0.001432	0.001163	-0.000367	-0.002354	-0.001671	-0.003588	0.001659	-0.000203	0.000391	0.000712	0.001096
21	49	49	Inbred	1	528.059	0.412702	-0.040193	0.02324	-0.023283	0.022468	0.015751	-0.014127	-0.003042	-0.012931	0.005548	-0.010652	0.008956	0.007146	-0.006142	-0.009855	0.00702	-0.007549	-0.002678	0.001609	-0.001825	0.005317	-0.005559	-0.000735	0.002438	-0.001646	0.001134	0.003484	0.000377	0.000999	-0.004458	0.001887	-0.002521	-0.002311	0.002196	0.002906	-0.000079	0.00146	0.001512	-0.001476	-0.001928	0.001071	0.000472	-0.000466	0.000926
21	49	49	Inbred	1	513.387	0.426829	0.013446	-0.007013	-0.004459	0.010498	-0.00275	-0.017451	0.008854	-0.00385	0.001223	-0.001991	0.002876	0.002758	-0.010799	0.012393	-0.002674	-0.007549	-0.002134	-0.000599	-0.001322	0.002273	-0.002446	-0.00234	0.002046	0.005679	-0.00089	0.005269	-0.003065	0.001848	0.000303	0.000729	0.000451	0.000593	0.00309	0.000744	-0.001389	0.000857	0.000008	0.002079	-0.000914	-0.001694	-0.000792	0.00041	0.000258
21	49	49	Inbred	1	504.074	0.388506	-0.03387	-0.023823	0.024179	0.044026	0.002473	-0.000697	0.009271	-0.027422	0.004431	0.011171	0.004364	0.00194	-0.013803	-0.007618	0.018319	0.000512	0.011876	-0.005006	0.003655	-0.001131	0.006176	0.004601	0.002826	0.001226	-0.003781	-0.004271	0.002059	0.006804	0.003153	0.00072	-0.000126	-0.001804	0.003152	0.00109	0.000066	-0.001407	-0.002166	-0.0002	0.000172	-0.000902	-0.000441	0.000323	-0.000071
21	51	51	Inbred	1	542.809	0.370151	0.020286	0.020215	0.008392	-0.012277	0.038701	-0.007067	0.013191	-0.002772	-0.010069	0.021666	0.024198	-0.007021	-0.016056	0.000354	-0.012431	0.000376	-0.001456	-0.002802	-0.00399	-0.000075	-0.004107	-0.003127	-0.004383	0.000478	0.000469	-0.00276	-0.000105	0.007536	-0.000559	-0.000083	-0.004008	-0.001524	0.000658	-0.000316	-0.000458	0.002861	-0.000317	-0.002401	0.002597	0.000683	-0.001845	-0.000246	-0.000033
21	51	51	Inbred	1	534.431	0.383421	0.058182	-0.028081	0.024457	-0.006989	0.010576	-0.000184	0.01148	-0.008937	0.000892	-0.021386	-0.005261	0.008745	0.00285	-0.005635	-0.008992	0.004017	0.002539	0.001539	0.000314	-0.002315	-0.001579	0.007646	0.002584	-0.003717	0.003579	-0.00436	0.001892	-0.001952	0.000277	0.000974	0.000378	0.001943	-0.000429	0.002358	-0.001081	-0.001122	0.000692	-0.00081	0.001563	-0.001116	-0.000942	0.000232	0.000424
21	51	51	Inbred	1	520.927	0.399405	0.029981	0.011496	0.03337	0.012434	0.004397	0.001832	0.019182	-0.002738	0.003057	-0.001374	0.003108	0.009982	-0.006518	0.004239	-0.004385	-0.001013	-0.00031	-0.010353	-0.002741	-0.002711	-0.003314	-0.000368	-0.002007	0.003937	-0.000772	0.002075	0.005065	0.00159	0.003594	0.001634	0.002448	-0.000682	-0.001994	-0.000593	-0.002278	-0.000773	-0.000552	-0.002187	-0.001432	0.000382	-0.000342	-0.000569	0.000128
21	51	51	Inbred	1	618.543	0.379164	0.019971	-0.016759	0.043674	0.01363	0.004078	0.003587	-0.004459	-0.001808	-0.003301	0.013357	-0.005287	0.00202	0.004628	-0.005711	-0.014779	0.00303	-0.001263	-0.003144	0.004786	0.002704	-0.003655	-0.003499	-0.006917	-0.003874	0.004745	0.00141	0.000029	0.000368	-0.001914	0.000299	-0.000966	0.001783	0.001597	0.001874	-0.000172	-0.000714	-0.000491	-0.00122	0.000983	-0.001008	-0.001533	-0.00223	-0.000942
21	51	51	Inbred	1	651.158	0.376864	0.075423	0.012487	0.016642	-0.058056	-0.029139	-0.004464	-0.016563	-0.004662	0.002183	0.01151	-0.012381	-0.004582	0.002976	0.010554	-0.003498	-0.006775	0.007247	0.000652	-0.003036	-0.004395	0.002005	-0.008702	-0.001336	0.003657	0.001802	0.001011	-0.00035	-0.001709	-0.00051	-0.003828	0.000955	0.00055	0.001958	-0.000531	-0.001184	-0.004581	0.00365	0.001683	-0.001718	0.002255	-0.000114	-0.000004	-0.000307
22	52	52	Inbred	1	516.192	0.410218	0.044286	-0.024217	0.008611	0.022715	0.030181	-0.00474	0.014429	-0.00062	0.017119	-0.0049	0.009748	-0.00263	-0.008888	0.000941	-0.001807	-0.001989	-0.001006	-0.004103	0.004436	-0.001118	-0.003167	-0.00103	-0.00026	0.002227	-0.005424	0.000239	0.000555	-0.003311	-0.000669	-0.001789	-0.000379	-0.004068	-0.002681	0.001074	-0.000872	-0.001358	0.003132	-0.00032	0.000425	0.00216	0.000114	0.001331	-0.000912
22	52	52	Inbred	1	530.615	0.419704	0.048727	-0.024008	-0.009703	0.013024	0.001	-0.005045	0.003362	0.019984	0.014952	-0.019107	-0.004285	-0.016885	-0.004656	0.008779	0.00529	-0.000283	0.001359	-0.003305	-0.00638	-0.0105	-0.009053	-0.001971	0.001783	-0.001014	0.001834	-0.002097	-0.00115	0.002458	0.003965	-0.00027	0.002521	-0.007567	0.005329	-0.001679	-0.001189	0.001346	0.000743	0.002377	0.001781	0.000657	0.000496	0.000366	-0.001659
22	52	52	Inbred	1	509.488	0.406701	0.02538	0.000936	-0.005326	0.007154	0.016165	-0.009066	0.003565	-0.0069	0.010711	-0.004133	0.002129	-0.022056	-0.00242	0.008474	0.011288	-0.007884	-0.003046	-0.00272	-0.000523	-0.006808	-0.000364	-0.002818	-0.001986	-0.004196	0.000473	-0.001515	0.001283	-0.001496	0.002432	0.002592	-0.002433	-0.003426	-0.001858	-0.000123	0.001079	0.00327	0.002787	0.001251	0.000872	0.000024	-0.000385	0.00105	-0.002045
22	52	52	Inbred	1	530.263	0.412697	0.05803	-0.025305	-0.009104	0.015986	0.000134	-0.012989	0.011863	-0.012702	-0.003188	-0.011325	-0.020387	-0.006317	-0.002455	-0.001096	0.000619	-0.004544	-0.003308	0.002983	0.006428	-0.007024	-0.005422	-0.003317	-0.000908	0.000639	0.000465	-0.001913	-0.002611	0.001925	-0.001328	0.001374	-0.003011	-0.002513	-0.003065	-0.000812	-0.000826	0.000305	0.002044	-0.001397	-0.003429	0.001873	-0.001828	-0.000873	0.000925
22	52	52	Inbred	1	529.566	0.395072	0.064963	0.01601	0.028129	0.015061	-0.003447	0.016089	0.009715	0.010605	0.013006	-0.004551	0.019083	0.011593	-0.002251	-0.002362	0.00356	-0.007045	-0.002111	0.002342	0.007324	0.005359	0.003951	-0.003439	0.000504	-0.000373	-0.002929	0.000392	0.00115	-0.002124	-0.006356	-0.002618	-0.003586	-0.002441	0.000395	-0.001477	-0.000934	0.000671	0.003253	-0.000468	0.000371	0.000464	0.001915	-0.000746	0.001235
22	54	54	Inbred	1	513.158	0.39213	0.041626	-0.028161	0.000824	0.017412	-0.017109	-0.003076	0.015106	-0.002115	0.001326	0.000818	0.007502	-0.00793	0.001063	-0.018315	0.007077	-0.000925	0.002158	0.007037	0.000219	0.009768	0.002489	0.002796	0.006348	-0.000854	0.001068	-0.004412	0.00252	0.000397	0.003796	-0.001442	0.000272	-0.003781	-0.002828	-0.004272	0.002521	0.00113	0.000921	-0.002934	-0.000521	0.000188	0.001407	-0.001457	0.001845
22	54	54	Inbred	1	530.798	0.427593	-0.036739	0.008323	0.022996	0.026057	0.003881	-0.020784	0.009916	-0.007545	0.011737	-0.00448	0.004744	-0.012357	0.00013	-0.013004	0.005004	0.000586	-0.002175	0.000727	-0.005861	0.006417	0.000905	0.000103	-0.000659	-0.006418	-0.00263	0.001618	-0.000754	-0.000688	-0.002052	0.000328	-0.002453	-0.002459	0.003472	-0.001009	-0.001804	-0.001309	0.002536	0.001563	0.000652	-0.000998	0.00002	-0.001873	0.002927
22	54	54	Inbred	1	505.733	0.403287	0.012583	-0.041527	0.022291	0.017771	-0.014841	0.008363	-0.013584	-0.008599	-0.001594	0.002867	-0.005471	-0.007338	-0.003737	-0.004583	0.003197	0.000351	-0.004153	0.001679	0.001746	0.000455	0.003729	-0.000794	-0.001074	-0.002427	0.002466	-0.001597	0.002818	-0.003223	-0.00037	0.00527	-0.000151	-0.000005	-0.001847	0.000849	0.000051	0.000322	-0.001397	-0.000058	0.000726	0.000415	0.000968	0.001238	-0.000069
22	54	54	Inbred	1	486.877	0.374845	0.01544	-0.00468	0.005658	0.027551	-0.019775	-0.013956	0.00162	-0.009759	0.001792	0.00776	-0.005403	-0.007688	-0.002808	0.003999	0.001461	0.004949	0.003501	0.001972	0.001028	-0.00188	-0.000308	-0.002738	-0.001983	-0.003608	0.000357	-0.002423	0.003804	-0.002545	0.0018	-0.001613	0.001042	-0.001572	-0.004476	0.001504	-0.000369	0.001213	-0.000128	-0.000558	-0.000644	-0.000482	0.000305	0.000697	0.000437
22	54	54	Inbred	1	518.626	0.405111	-0.0263	0.000602	-0.008288	0.008757	-0.014156	-0.001415	0.01462	-0.000429	-0.006667	-0.007005	-0.000444	-0.016603	0.00509	0.00244	0.004825	0.002749	-0.000337	0.003963	0.006672	0.000877	-0.006274	-0.000027	0.004461	-0.00108	0.001274	-0.000058	-0.002609	0.005914	0.003134	0.000204	-0.003602	0.00303	0.002006	0.000313	-0.000949	-0.002225	-0.001109	0.002151	0.001578	-0.000846	0.000077	0.001213	0.001325
23	55	55	Inbred	1	533.208	0.38859	-0.005092	0.010772	-0.02962	0.014493	-0.015138	0.011838	-0.004124	-0.002257	0.003513	0.010644	0.005773	-0.003174	0.010315	0.001664	-0.003905	-0.000325	-0.002509	-0.003419	-0.006552	-0.001194	-0.000992	0.000693	0.002534	0.004441	-0.002778	-0.003538	0.004861	0.000653	0.000214	-0.0031	-0.000277	0.00162	0.002497	0.001744	-0.001767	-0.000139	-0.001913	0.000822	-0.000265	-0.000882	-0.000865	0.000243	0.000424
23	55	55	Inbred	1	524.556	0.403117	-0.01137	-0.036167	0.014943	0.024591	0.015693	0.000831	-0.004365	0.00388	-0.017253	-0.009794	-0.005978	-0.00847	-0.000922	-0.000529	-0.001534	-0.001821	0.001638	0.000154	-0.001049	0.000183	0.001387	-0.001579	-0.00049	0.002088	0.004436	0.000878	0.002944	-0.001484	-0.000007	0.000562	-0.000482	0.00036	-0.000848	-0.002378	0.002802	0.002524	-0.000093	-0.002062	-0.000208	-0.000239	-0.000261	-0.00063	0.000036
23	55	55	Inbred	1	543.905	0.404139	-0.025657	-0.050367	-0.026087	-0.00314	-0.006621	-0.019063	0.01407	-0.002005	-0.01073	-0.008019	0.020622	0.002223	0.003341	0.007362	-0.006121	-0.003916	0.005749	0.006376	-0.005413	-0.000197	-0.002666	-0.004836	0.000074	-0.002069	-0.000852	0.002335	-0.004075	-0.000802	-0.00447	-0.00727	0.001064	-0.000098	-0.003025	0.00319	0.000522	-0.000352	0.000492	0.000063	-0.000293	-0.00109	0.001815	0.000051	0.000034
23	55	55	Inbred	1	518.172	0.37619	0.078679	0.009596	-0.007933	0.002409	-0.013758	0.011004	-0.016186	-0.005397	-0.013926	-0.002485	0.003234	0.000272	-0.006109	0.009856	0.001574	-0.002204	0.00015	0.000954	-0.002936	0.00446	-0.001904	-0.002702	0.002812	-0.001744	-0.000904	-0.000502	0.000948	-0.001763	0.002936	0.001572	0.000029	0.001953	0.00077	-0.000689	-0.000892	0.001419	-0.001423	0.000182	-0.002525	-0.000476	-0.000866	0.000479	0.000346
23	55	55	Inbred	1	532.596	0.406006	0.020362	0.039185	-0.001534	0.006763	0.005695	-0.010827	-0.00228	0.005293	0.005018	0.005763	0.002721	-0.009317	-0.000542	0.010729	0.005649	-0.008764	-0.001321	0.00352	0.003528	0.001659	-0.00195	0.00467	-0.000533	-0.003618	0.000666	-0.002243	-0.005252	-0.001728	-0.003057	-0.001054	-0.000948	0.001923	-0.000393	0.001739	-0.000086	-0.000855	-0.001293	-0.001718	0.000772	-0.001024	0.000477	-0.000275	0.001
23	56	56	Inbred	1	505.439	0.413571	-0.027628	-0.042602	0.020878	0.000195	-0.010848	-0.017926	-0.010053	-0.017087	0.003593	-0.007107	-0.000718	0.002032	-0.006725	0.001177	-0.006535	0.001425	0.002568	-0.001464	-0.002426	-0.002266	-0.003324	-0.000545	0.002323	0.001666	0.003901	-0.004194	0.003771	0.000132	-0.002391	0.003741	-0.001412	-0.001489	-0.001243	0.002101	0.000457	-0.000517	-0.000571	0.000595	-0.000617	0.000595	-0.001042	-0.000318	-0.000325
23	56	56	Inbred	1	481.549	0.396243	0.071514	-0.007368	-0.004981	-0.005781	-0.016243	0.00337	-0.005264	-0.013807	0.000539	-0.017529	0.000615	0.006276	-0.005251	0.010505	-0.000818	0.004543	0.000021	-0.007729	-0.000736	0.00265	0.000311	-0.001601	-0.004502	-0.003561	0.00025	0.003196	-0.000699	-0.000827	0.004034	-0.003117	0.000394	0.001211	-0.001178	0.001764	-0.001921	-0.000123	-0.000424	-0.001043	-0.00131	0.001178	-0.001511	-0.000817	-0.000302
23	56	56	Inbred	1	523.803	0.379673	-0.019109	-0.041253	-0.03707	0.049551	0.010509	-0.007761	-0.009727	-0.006192	-0.003924	0.010769	0.004147	0.011292	-0.003145	-0.00112	-0.007048	0.001099	-0.004845	-0.004501	0.005143	0.000384	-0.000302	0.001221	-0.005272	-0.000705	0.003545	-0.001567	0.001381	-0.004678	0.000338	0.001972	0.003409	-0.001047	-0.002432	0.002744	-0.000427	-0.002922	0.002535	0.000145	-0.000474	-0.000826	-0.00094	0.000271	0.000726
23	56	56	Inbred	1	497.989	0.381524	0.026311	-0.060151	0.016306	0.005908	-0.016622	-0.000899	-0.00204	-0.001988	0.006302	0.00057	0.001035	0.008335	-0.003945	0.009387	-0.005548	0.004129	-0.000954	-0.002555	0.002345	0.000457	0.00404	0.002932	-0.000269	-0.00026	-0.006651	0.001701	0.000208	-0.002909	0.000692	0.001162	0.001804	-0.001033	0.000123	0.000573	-0.00089	-0.00031	0.00151	-0.00137	0.000555	0.001533	-0.000221	0.000668	-0.000852
23	56	56	Inbred	1	497.12	0.374795	0.050813	-0.037092	0.018136	-0.024248	-0.04166	-0.001106	0.009752	-0.00327	0.008479	-0.004089	-0.003387	0.007523	0.013105	0.00062	-0.0058	0.001134	-0.005028	-0.000284	0.004135	0.002574	-0.002104	-0.002064	-0.002905	-0.00253	0.001978	-0.003054	-0.000931	0.000132	0.000972	0.005589	0.000149	0.000255	-0.002027	0.000112	-0.002646	0.00012	0.000119	0.000005	-0.001734	-0.000162	-0.000943	-0.000049	0.000842
24	57	57	Inbred	1	462.665	0.401879	-0.019788	-0.002585	-0.025367	0.01859	0.003408	-0.004208	-0.008211	-0.005424	0.004359	0.010308	0.010306	-0.006606	0.007232	0.001853	-0.002749	0.00197	-0.00023	-0.003289	-0.000842	0.000842	-0.000482	-0.002747	0.001505	0.002762	0.002166	-0.001519	0.003108	-0.001229	0.000834	0.000993	0.001779	0.000536	0.000621	0.00036	-0.000542	0.000407	0.000243	0.001259	-0.000578	-0.000101	-0.000066	-0.000236	0.000246
24	57	57	Inbred	1	472.686	0.388132	0.028089	0.01638	-0.000558	0.011991	-0.026362	0.008679	0.001249	-0.001304	0.015102	-0.001228	-0.001793	0.013083	-0.006646	0.002567	-0.008385	0.005606	0.005245	-0.003089	-0.009567	-0.001379	0.003353	0.00063	-0.002524	-0.003971	0.004199	-0.002379	0	-0.000061	-0.002283	0.000167	-0.002757	-0.000059	-0.000317	-0.002486	0.000781	0.001184	-0.000178	0.00105	-0.001512	0.001087	-0.000342	0.001491	0.000905
24	57	57	Inbred	1	489.758	0.40968	0.034168	0.013215	0.009553	0.019163	-0.026143	0.023402	0.002788	-0.011987	0.000742	-0.014487	-0.001737	-0.002459	-0.001876	0.000172	0.001404	-0.012755	-0.000147	-0.006929	-0.004808	0.000351	0.00582	-0.000784	0.00096	-0.000337	0.003766	0.00139	0.003428	0.004276	-0.000189	-0.000711	0.000306	-0.001566	0.000383	0.000492	-0.000666	0.000818	0.00099	0.000988	0.001261	-0.000367	0.00107	0.001358	0.000062
24	57	57	Inbred	1	490.222	0.41269	0.016377	0.023061	0.009676	0.008167	-0.020261	0.005565	-0.002182	-0.006574	-0.001642	-0.015742	0.00446	-0.002245	-0.002724	0.000341	-0.013478	0.008265	-0.003294	0.007377	0.001272	0.0014	0.003048	-0.001384	-0.000341	0.000171	0.003473	0.001357	-0.000209	-0.000286	0.001497	-0.002519	0.00214	0.000516	0.000793	0.003366	-0.000592	0.000855	-0.001775	-0.003073	-0.00135	-0.000997	-0.000996	-0.000173	-0.000095
24	57	57	Inbred	1	475.676	0.400492	0.02906	-0.03706	0.007656	0.012652	-0.011596	0.016327	-0.007022	-0.011197	0.007517	0.004098	0.005111	0.002352	0.005343	0.003069	0.000763	-0.003051	-0.007471	-0.008816	0.002573	0.002729	-0.001423	-0.006352	0.009145	0.003927	-0.0037	-0.002375	0.002472	-0.006775	0.000456	0.001536	0.001357	-0.00063	-0.000036	0.001113	0.002378	0.001496	0.000375	0.000633	-0.000696	-0.002185	0.0004	0.000073	-0.00002
24	58	58	Inbred	1	505.439	0.396225	0.028186	0.018195	-0.035523	0.011718	-0.011559	-0.009915	0.010671	0.003861	-0.012486	-0.00078	0.01371	0.009046	-0.005391	-0.002574	-0.005624	-0.008887	0.005173	-0.004464	0.007965	-0.008709	-0.010279	0.000142	-0.004933	-0.001673	0.001176	-0.000668	-0.002133	0.000158	-0.000834	-0.003197	0.002826	-0.00192	-0.000243	-0.000194	0.000286	0.000645	-0.000489	0.000376	0.001998	0.000491	0.001016	0.00046	-0.00057
24	58	58	Inbred	1	509.156	0.390799	-0.003622	0.078455	-0.033457	0.008349	-0.027126	-0.008514	0.000164	-0.016275	-0.024071	-0.007232	0.005014	-0.006933	-0.006765	0.010555	-0.002334	0.000173	-0.01131	-0.003976	-0.001775	0.001026	0.003323	0.005353	0.001674	0.000806	0.003208	-0.002044	0.001853	0.003929	0.000494	-0.001873	-0.000281	0.001077	0.001471	-0.000275	0.00321	0.000033	0.00178	-0.002204	0.00258	0.00159	0.002479	-0.000876	0.001201
24	58	58	Inbred	1	507.113	0.384159	0.039435	-0.036445	-0.025405	0.010794	0.005155	0.002448	-0.007454	0.00327	-0.008212	-0.007551	-0.01117	0.006321	-0.004493	-0.001771	0.001473	0.002279	-0.005255	0.00008	0.003775	-0.003353	-0.004772	-0.000803	-0.003288	-0.000463	-0.002461	0.000993	0.000537	0.000318	0.00086	-0.001381	-0.002521	-0.000914	-0.003527	-0.004115	-0.002233	0.001755	-0.000924	0.000119	-0.002153	0.001317	0.000152	-0.000567	0.000528
25	59	59	Inbred	1	512.96	0.404061	-0.008116	0.031292	-0.030455	0.00395	-0.004737	-0.027152	-0.005861	-0.007002	-0.021032	-0.000257	0.009499	-0.000774	-0.005571	-0.001023	-0.007872	-0.010157	-0.000501	0.000425	-0.002853	0.006665	-0.000641	-0.004312	0.006171	0.002448	0.001561	0.001279	-0.000686	-0.000621	0.001809	-0.000982	-0.000678	-0.000475	-0.00186	0.000079	-0.000309	-0.00182	-0.000234	-0.003162	0.000478	0.000664	-0.001088	0.001863	0.000084
25	59	59	Inbred	1	550.909	0.409492	0.011654	0.022042	-0.011287	0.008236	0.006255	0.004287	-0.002176	-0.022698	-0.010502	0.008803	-0.000522	-0.000066	0.004212	0.001936	-0.001849	-0.006633	0.002446	0.001525	0.004061	0.001712	0.00775	0.007089	0.000137	0.000684	0.000635	-0.001118	0.00129	-0.000589	0.000718	0.004661	-0.000368	-0.001523	0.000766	-0.001617	-0.001745	0.000594	-0.001607	-0.001085	-0.0002	0.000667	-0.001092	-0.000107	0.000269
25	59	59	Inbred	1	517.676	0.408071	0.034843	-0.005882	-0.010584	-0.006044	-0.000398	-0.013475	-0.000482	0.008639	-0.007194	0.001018	0.014487	-0.009017	-0.005039	0.002775	-0.0091	-0.007004	-0.001311	0.000339	0.004549	0.00764	-0.002437	-0.001338	-0.003341	-0.002226	0.004276	-0.001842	-0.004931	-0.001083	-0.000328	0.001582	0.000267	-0.000324	0.000077	0.001041	-0.001028	0.000462	-0.00136	0.000064	0.002675	-0.000667	-0.001302	-0.000362	0.001021
25	59	59	Inbred	1	546.202	0.412174	0.016574	0.002409	0.018282	0.027155	-0.020107	0.012348	0.014224	-0.005028	0.00119	0.007526	0.003908	-0.000467	-0.022169	0.002453	0.001228	-0.00277	0.017225	-0.003022	0.00076	0.000402	0.004409	-0.001078	-0.004018	0.001724	-0.000144	-0.000602	-0.003088	0.000906	-0.002009	0.001416	0.000586	-0.004101	0.001772	0.002364	-0.000224	-0.003184	0.002425	0.002318	0.000244	-0.000144	-0.002058	0.002135	0.00102
25	62	62	Inbred	1	502.672	0.41876	0.008551	0.004907	-0.008358	-0.028971	-0.014641	-0.013091	-0.010712	-0.003598	0.003452	0.016883	0.020254	0.004386	-0.013068	0.00196	-0.006914	-0.004004	-0.002902	-0.002995	-0.002277	-0.002763	0.001824	-0.00027	-0.003024	0.008687	-0.001085	-0.003534	0.001077	0.00214	0.000882	0.003593	-0.003276	-0.001992	-0.00063	0.000393	0.000426	-0.000605	-0.000345	0.00173	0.000747	0.000306	-0.000596	0.001421	0.001543
25	62	62	Inbred	1	492.801	0.400526	-0.016126	-0.013877	-0.019651	-0.018099	-0.022154	0.000016	-0.020283	0.009088	0.001327	0.002863	0.008473	-0.001586	-0.014643	0.001935	-0.013936	0.000319	-0.004613	-0.001637	0.000133	0.000508	0.003267	-0.000153	-0.001511	0.000723	0.000331	-0.001072	0.002044	0.003219	0.001932	0.000825	0.000421	-0.001314	0.001303	-0.000726	0.002665	0.002266	0.00028	0.000457	0.002283	0.000572	-0.000619	0.000495	0.001166
25	62	62	Inbred	1	518.88	0.412628	-0.007656	-0.019722	0.041386	-0.033418	-0.022244	0.019188	-0.038128	-0.006475	-0.023922	-0.002174	0.009065	0.017858	-0.010271	0.005045	0.002627	0.006128	0.007158	0.00159	0.003497	-0.009207	0.006053	0.004428	0.002589	-0.001792	-0.001274	-0.001831	-0.004761	0.004206	-0.002599	0.000718	-0.002934	0.003184	0.001989	-0.004196	0.001197	-0.000611	0.000456	0.001159	0.000964	0.000075	0.000359	-0.000822	-0.000866
25	62	62	Inbred	1	520.084	0.414708	-0.070515	0.015408	-0.013601	-0.014289	-0.018852	-0.010316	0.015298	-0.003362	-0.011308	-0.00771	0.005589	-0.0045	-0.004836	0.007569	-0.00032	-0.001	0.001552	0.009329	0.009966	0.00075	-0.003017	-0.004355	0.002439	0.002461	0.000363	0.001858	-0.00075	0.007316	0.000613	-0.001467	0.001464	0.000811	0.001524	-0.002861	0.001363	-0.000536	0.001538	0.002292	0.000513	0.00012	0.000536	-0.000132	-0.00026
25	62	62	Inbred	1	541.501	0.382848	-0.022929	-0.030761	-0.023082	-0.036728	0.003284	-0.021673	-0.007056	0.003966	0.00837	-0.00692	0.00839	0.008799	-0.012337	0.004176	-0.015517	-0.005149	-0.01195	-0.002357	0.000222	-0.00466	0.003717	-0.000237	0.002411	-0.00285	-0.005344	-0.000498	-0.001408	0.001573	-0.000635	-0.002095	0.001063	0.001617	0.002074	-0.002218	0.003465	0.000855	0.002592	0.000067	-0.001428	-0.000712	-0.000761	0.000712	0.000136
26	63	63	Inbred	1	522.734	0.427857	0.005593	0.070349	0.02715	0.010659	0.005491	0.007221	0.00683	-0.000409	0.000762	0.006848	-0.006552	0.001318	0.002885	0.001011	0.001694	-0.000307	-0.000359	-0.013388	-0.004764	-0.000945	0.004413	-0.011718	0.001236	0.000874	0.001667	-0.002238	0.00018	0.001469	0.003195	-0.000786	0.000226	0.001111	0.002106	0.000415	0.00154	0.002394	-0.002295	0.001515	0.000709	-0.000286	0.000556	0.000566	0.001976
26	63	63	Inbred	1	538.412	0.440498	-0.015505	0.058982	0.014266	-0.003586	0.020542	0.005659	-0.004566	-0.010331	0.008994	0.006192	0.002493	0.012177	0.004729	-0.006596	-0.011569	-0.000365	0.00451	0.006279	-0.000619	-0.001529	-0.002199	-0.002978	0.007806	0.003593	0.001284	0.001036	-0.000331	0.000358	0.004195	-0.000038	0.000687	0.000417	-0.000248	-0.000854	-0.000134	0.00132	-0.000656	-0.000611	-0.000294	-0.000406	0.001036	0.000021	-0.000326
26	63	63	Inbred	1	530.475	0.43198	0.067067	0.062437	0.015623	-0.04477	-0.000638	-0.004811	0.004372	-0.016656	0.000585	0.015072	-0.013327	0.005397	0.001821	0.001159	-0.00274	-0.003293	0.002258	-0.00142	0.001754	-0.00124	0.000128	0.004406	0.000811	-0.000512	0.000456	0.001849	0.00116	-0.001663	0.000429	0.002287	-0.002003	-0.001231	0.002327	0.00064	-0.000621	-0.000495	-0.001213	-0.000283	0.000614	0.000221	0.000594	-0.000301	-0.000187
26	63	63	Inbred	1	514.93	0.435802	-0.000646	0.035944	0.032775	-0.009013	-0.000935	0.004342	-0.006097	-0.021819	0.002245	0.001578	-0.003228	-0.000566	-0.000772	0.003281	0.003238	0.01043	-0.001043	0.011749	0.00172	-0.009734	-0.00396	0.003603	-0.001875	-0.006778	-0.003777	0.001285	-0.002999	0.001183	-0.000964	-0.001943	0.000978	0.001806	0.000063	-0.00217	-0.001152	-0.000762	-0.000912	0.001147	-0.000634	-0.000173	0.002133	0.000569	0.000324
26	63	63	Inbred	1	521.288	0.421617	0.029937	0.074782	0.025229	0.000506	0.024806	-0.006581	0.002748	-0.004624	0.009539	0.023715	-0.011235	-0.004359	0.003072	0.000539	-0.001184	0.000711	-0.002476	-0.000314	0.005155	0.001911	0.002246	0.001993	0.001924	-0.001006	-0.000521	0.000265	-0.000981	-0.000981	0.002862	0.002429	-0.001626	0.001186	-0.000159	-0.00202	-0.001029	0.000687	-0.000196	0.002845	-0.002548	-0.000684	0.001329	-0.000593	-0.000203
26	64	64	Inbred	1	484.647	0.414386	-0.02158	-0.046707	0.027824	-0.011861	0.019365	0.019176	0.006342	0.012978	-0.007893	0.002598	0.002872	0.001415	0.007802	-0.000719	0.003268	0.002116	-0.001696	0.003687	0.004147	-0.001282	-0.000779	-0.001406	0.001343	-0.001944	0.003149	0.001814	0.001193	0.000473	0.002343	0.001956	-0.000894	-0.000473	-0.003197	-0.000849	-0.000121	-0.00155	0.000874	-0.000817	-0.00002	0.000418	0.000203	0.000682	0.00033
26	64	64	Inbred	1	470.931	0.402465	-0.04865	-0.028798	-0.03714	0.012315	0.014979	-0.012703	0.010841	-0.016991	0.007234	-0.00079	-0.000505	-0.019159	-0.009096	-0.003091	-0.004969	0.00194	-0.00079	0.000115	0.001959	0.000188	-0.00132	-0.001298	-0.000515	0.003166	0.000884	-0.005258	0.003164	-0.002223	-0.000201	0.004933	0.001438	0.00312	-0.000416	0.003398	0.002379	0.001707	0.00141	-0.000681	-0.00129	0.001228	-0.00156	-0.000122	-0.000216
26	64	64	Inbred	1	479.392	0.389285	0.003071	-0.02589	-0.057862	-0.034589	0.048825	0.03187	0.0289	0.005059	-0.019604	-0.01061	-0.007447	0.005092	0.003741	-0.010177	0.007726	-0.00138	-0.006415	-0.007861	0.011316	-0.005597	0.005718	-0.004146	-0.006858	0.002777	0.000044	0.001383	-0.001451	-0.004438	0.000269	0.000395	-0.000888	-0.00268	-0.001149	0.003007	0.00022	0.000879	0.001292	0.001845	0.000665	0.000366	0.001074	-0.003065	-0.000975
26	64	64	Inbred	1	472.792	0.41892	0.000373	0.028589	-0.019514	-0.038509	0.01105	-0.004526	-0.007353	-0.006459	-0.001796	-0.005167	-0.000045	0.009683	0.007153	0.000519	0.000883	0.006507	-0.005453	-0.002688	0.003855	0.007261	-0.003289	-0.00118	-0.003449	0.000245	0.000225	0.002106	-0.000379	0.000992	0.001565	-0.000873	-0.001197	-0.001462	-0.000436	-0.002968	0.00121	-0.000093	-0.000373	-0.001559	-0.001343	0.000326	-0.000529	0.000163	-0.00067
26	64	64	Inbred	1	468.817	0.404997	-0.012408	0.003673	0.02341	0.01427	-0.005136	0.00436	-0.002762	-0.010912	0.001822	-0.019904	-0.005668	-0.006113	-0.003191	-0.011947	-0.006856	-0.004093	0.00627	-0.006521	0.006207	-0.005703	-0.004419	-0.006393	0.005165	0.000595	-0.004913	-0.001331	-0.004542	0.003567	0.001706	0.002496	-0.001339	-0.000694	0.000904	0.004244	0.001058	-0.000458	0.000387	0.000121	-0.001634	0.000021	0.001644	-0.00029	-0.00073
27	65	65	Inbred	1	516.545	0.406246	0.044948	-0.021477	-0.006178	0.002623	0.005396	-0.017437	0.000597	-0.007103	0.010878	-0.018386	-0.005629	-0.002269	0.002789	0.006245	0.000406	-0.005154	-0.007768	0.003932	-0.000003	0.010287	0.010495	-0.002222	-0.002058	-0.000356	0.00104	-0.000527	0.001181	0.000306	-0.002512	0.002079	-0.004143	-0.000799	-0.002203	0.0009	-0.00067	-0.000578	-0.000639	0.00131	-0.002513	-0.00171	-0.000251	-0.001567	-0.000362
27	65	65	Inbred	1	446.721	0.420329	-0.040443	-0.025782	0.00273	-0.011028	-0.000351	-0.009901	-0.001282	0.005227	0.013269	0.001982	-0.001114	-0.005117	0.000669	-0.003388	0.001237	-0.003178	0.002167	-0.003516	0.006418	-0.002336	0.000053	0.001199	0.000614	0.003426	-0.000057	-0.002908	0.001526	0.000513	-0.000109	0.000604	0.003084	0.00382	0.001653	-0.00147	0.000172	0.001076	-0.002832	0.000672	0.001189	0.000131	-0.001909	0.000155	0.000472
27	65	65	Inbred	1	544.305	0.409547	-0.002658	0.012672	-0.047609	-0.025778	-0.01945	0.016768	0.016416	0.000679	-0.011826	-0.008826	0.009629	0.002439	-0.003318	-0.013972	0.001326	0.000758	-0.000294	-0.000571	0.000891	-0.00578	-0.002017	-0.006701	-0.003172	-0.003146	-0.00266	0.000376	-0.002993	-0.002992	-0.001351	0.000897	-0.005107	0.000311	-0.00082	-0.001312	-0.000686	-0.000888	-0.000151	0.00224	-0.001122	0.000843	0.000868	-0.000338	0.000298
27	65	65	Inbred	1	524.729	0.421386	-0.040359	0.000644	0.033987	-0.013113	0.000002	-0.008171	0.014238	-0.011477	-0.014935	-0.000877	-0.002057	-0.003282	0.000545	-0.003656	-0.003498	0.001217	-0.003565	0.003546	-0.004572	-0.009351	-0.000155	0.002433	0.002463	0.000265	0.003696	0.000667	0.005033	0.000499	0.000987	0.00522	-0.005333	-0.000896	-0.002633	-0.00297	0.001435	-0.000178	-0.001013	-0.002018	0.001062	-0.001198	-0.000935	0.002037	0.000415
27	65	65	Inbred	1	525.268	0.3837	0.008846	0.01495	-0.011689	-0.007905	0.006556	0.001398	-0.012436	0.026023	-0.003731	-0.003271	-0.01022	-0.013502	-0.008546	-0.006205	-0.001486	0.007618	-0.000782	-0.003425	0.006404	-0.001031	-0.002181	-0.003878	0.000188	-0.004076	-0.000723	-0.000721	0.006317	-0.001344	-0.005525	0.000665	0.002923	-0.000398	-0.004303	-0.003176	0.002787	-0.00213	-0.000405	0.001114	0.002974	0.000391	0.002603	-0.001342	-0.001288
27	66	66	Inbred	1	516.379	0.388441	0.074596	0.026388	0.016413	0.014471	-0.017224	0.003267	0.008253	-0.012897	0.009771	0.017954	0.0027	0.00042	0.001986	-0.015944	-0.006788	-0.001235	-0.005036	-0.005946	-0.003075	0.005319	0.003447	-0.002465	-0.005318	-0.003901	-0.001654	-0.002458	-0.002086	0.005411	0.001548	0.001946	0.004593	0.000062	0.002302	0.001848	0.001744	0.001276	-0.002014	-0.000185	0.000439	-0.001661	0.000268	0.000344	0.000545
27	66	66	Inbred	1	519.666	0.409209	-0.022593	0.037467	0.009146	-0.04451	0.0181	0.007274	-0.012663	0.003922	0.008616	0.000377	0.000176	-0.007004	-0.011502	0.002023	-0.001313	0.001446	0.010538	-0.006531	0.005573	-0.003507	-0.004764	0.000108	0.005919	-0.000979	-0.009602	-0.002671	0.001275	0.004437	-0.002095	0.001218	0.001618	0.000798	0.00111	0.005559	0.004076	-0.00081	-0.000125	0.001277	-0.000675	0.000717	-0.000126	-0.000463	0.001156
27	66	66	Inbred	1	491.989	0.422426	0.001117	0.043196	-0.051504	-0.030997	0.016348	0.018612	0.001266	0.004128	0.008346	0.005555	0.006026	0.0026	0.001081	-0.005977	-0.007272	0.005782	0.003583	0.002162	0.000645	-0.001114	0.000521	0.00027	-0.001263	0.003881	-0.00304	-0.000322	0.002607	-0.003047	-0.00218	0.000146	0.000067	0.001156	0.001193	-0.001041	-0.001033	0.000329	-0.000476	0.001545	-0.000053	0.000146	-0.000164	0.000842	0.000415
27	66	66	Inbred	1	490.286	0.422577	-0.014766	-0.019724	0.019429	0.012214	0.019331	0.009015	0.001992	-0.020605	0.026733	0.009734	0.001262	-0.003291	-0.002137	0.007982	0.001139	-0.001844	0.004483	-0.009756	-0.004502	0.000204	-0.000722	-0.000467	-0.002139	0.003728	-0.002228	-0.004792	-0.001178	-0.000402	0.00143	0.00108	-0.002467	-0.000227	0.000339	-0.000188	0.001234	-0.001524	-0.001677	0.000255	-0.000299	0.000057	0.001037	-0.000411	-0.000884
27	66	66	Inbred	1	503.825	0.408153	0.007221	-0.00153	0.019183	0.002212	0.018424	0.003109	-0.009136	-0.008836	0.003009	0.005793	0.007385	-0.013094	0.013249	0.003091	-0.006594	0.001844	0.014925	-0.008328	-0.00393	-0.005541	0.001714	0.005678	-0.003428	-0.004809	-0.007915	0.002912	0.000325	-0.002147	0.003584	0.001037	-0.001626	-0.000789	0.001197	0.000271	-0.001248	-0.000154	0.00192	0.002495	-0.001698	-0.000454	0.001551	-0.001047	-0.001665
28	68	68	Inbred	1	539.71	0.403774	-0.019788	0.000822	-0.017983	-0.021965	-0.011366	0.007469	-0.019791	-0.01276	0.0046	-0.003002	-0.002788	0.010075	0.001747	0.006325	-0.000545	-0.002918	0.003018	-0.006011	-0.003356	-0.006169	-0.002147	0.003752	0.002617	0.000821	-0.000193	0.000224	-0.001636	-0.000572	0.002153	-0.004035	-0.000593	0.000506	-0.00052	-0.000321	-0.002519	-0.001554	-0.001803	0.000076	-0.00376	-0.000206	-0.000806	-0.001184	0.002292
28	68	68	Inbred	1	515.398	0.412522	-0.015307	-0.001513	0.006912	-0.011787	0.012669	0.013272	-0.013806	-0.00253	0.003106	-0.000804	-0.001683	0.009239	0.003821	0.004848	0.00447	-0.000714	0.004647	0.002094	-0.005452	-0.006756	-0.003955	-0.001413	-0.001004	0.00109	-0.001574	0.00415	-0.001114	-0.000465	-0.000324	-0.001453	0.000363	0.002335	0.00028	-0.001415	-0.000306	0.002187	-0.000347	0.002032	-0.001316	0.000825	-0.000845	-0.000278	0.000974
28	68	68	Inbred	1	518.184	0.392094	0.006434	-0.002202	-0.013719	0.005642	0.000684	0.010603	-0.036004	0.016048	0.012689	-0.000146	-0.010007	-0.004566	-0.000339	-0.003593	-0.000042	-0.010756	-0.000502	-0.003103	0.000377	0.000071	-0.003048	0.00411	-0.000776	-0.001804	-0.00078	-0.001771	-0.001079	-0.000648	-0.001688	0.003541	0.002325	0.001137	0.000671	-0.000726	-0.000144	-0.000414	-0.000361	-0.000356	0.00329	0.000155	0.000136	0.00048	-0.000731
28	68	68	Inbred	1	501.253	0.391658	0.013336	0.019303	-0.005181	0.011115	-0.00301	-0.021403	-0.014678	-0.001141	0.01194	0.011655	-0.001046	-0.003369	0.008875	0.001719	-0.001365	-0.004711	-0.005967	-0.001889	0.007468	0.00785	-0.008361	0.000977	-0.009959	-0.003655	0.003344	-0.000222	-0.000344	-0.00464	0.001543	-0.001066	-0.004411	-0.000895	0.000704	0.00092	0.000078	0.000982	-0.002383	0.001168	-0.000141	-0.000523	-0.000545	0.001228	0.00084
28	68	68	Inbred	1	496.192	0.420809	-0.017868	0.054033	-0.038547	-0.037637	-0.012001	-0.00029	-0.019658	-0.005331	0.02142	-0.007163	0.000202	0.009884	-0.008911	0.004939	-0.00539	0.009705	0.006671	-0.008445	-0.006382	-0.001452	0.00159	0.003609	-0.002154	0.004135	0.003832	-0.004301	-0.000935	-0.000692	-0.000459	-0.000802	-0.001643	0.002326	-0.000299	-0.001777	-0.002796	-0.001302	0.000399	0.000906	0.001379	-0.00094	-0.000423	0.000708	0.000591
28	70	70	Inbred	1	537.949	0.415384	0.048419	-0.016501	-0.004747	0.01378	0.012399	0.005569	-0.023192	-0.009863	-0.010911	0.008725	-0.002409	-0.00091	-0.006853	-0.00031	0.000781	-0.000277	0.004419	-0.00464	0.010981	-0.005722	0.004825	0.007204	-0.00464	0.005207	0.00225	-0.004272	-0.001177	-0.00025	-0.000197	0.001675	0.001573	0.003319	-0.002586	-0.001687	0.000022	0.000842	0.000097	0.001558	0.00103	0.001481	-0.000423	-0.000697	0.000197
28	70	70	Inbred	1	535.815	0.428104	0.008825	0.020015	0.011436	-0.001953	-0.003338	0.000568	-0.008638	0.0006	-0.007804	0.007124	-0.006639	0.014462	0.00579	-0.004482	0.007095	0.006378	-0.011582	-0.003704	0.006639	0.003309	-0.006138	-0.000992	-0.006291	0.001146	0.00352	0.005509	-0.002758	-0.002716	-0.00079	0.003163	-0.000225	0.002729	-0.000231	0.000631	0.001316	0.000931	0.000374	-0.000983	-0.001625	0.001859	0.001576	0.000351	0.000285
28	70	70	Inbred	1	558.266	0.405385	0.002269	-0.027344	-0.022736	-0.010952	-0.008299	0.00915	0.001517	-0.00886	-0.002733	0.003346	0.001197	-0.005017	-0.002149	-0.008686	0.00422	0.000893	-0.00306	0.004606	0.011581	0.004464	0.004083	0.000412	-0.004206	-0.000591	0.001748	-0.000084	-0.001597	0.000115	0.001444	0.001276	0.000607	0.00247	-0.000749	-0.000099	0.002093	-0.000158	0.000632	0.000592	-0.000366	-0.001041	-0.000952	-0.000453	0.000062
28	70	70	Inbred	1	532.609	0.410211	-0.040885	-0.01264	0.022804	0.022277	-0.019533	0.008129	-0.007931	0.005918	0.01519	-0.000931	-0.004922	-0.001746	-0.005883	0.004401	-0.00311	-0.003323	0.004437	-0.006904	0.001862	-0.000643	-0.004105	-0.000054	0.004746	-0.007173	-0.007116	0.005126	-0.001565	-0.002229	0.001848	-0.003492	-0.001617	-0.001249	-0.003956	-0.000811	-0.002858	0.001649	-0.001649	0.002737	0.000355	-0.000008	-0.002737	0.000215	-0.000093
28	70	70	Inbred	1	549.664	0.432735	-0.06412	-0.03489	0.003117	-0.00766	-0.009819	0.001152	0.017979	0.004139	0.015373	-0.001504	0.014914	-0.007076	-0.003575	-0.000719	-0.004029	-0.000029	0.004444	-0.000865	0.001806	0.001803	-0.000325	0.000869	-0.000473	-0.002229	-0.001955	-0.004061	-0.002017	-0.00054	-0.000303	0.000756	0.002376	-0.000358	-0.00185	0.00068	-0.001308	0.001733	0.000086	0.000208	0.001696	0.001665	-0.001352	-0.00015	0.000308
29	72	72	Inbred	1	481.274	0.395335	-0.012609	-0.008597	-0.023752	0.014248	0.005041	-0.007304	-0.005984	-0.007969	-0.010215	-0.005496	-0.006874	-0.005258	0.001998	-0.008922	0.000851	-0.004108	-0.002115	0.004541	-0.001445	-0.004739	-0.002569	0.001714	0.003053	-0.000764	-0.003688	-0.002008	-0.000224	-0.00277	-0.004446	-0.001945	-0.000983	-0.000424	0.002911	-0.000859	-0.001323	0.000059	-0.001477	-0.000896	0.000911	0.000114	-0.000176	0.000206	-0.000286
29	72	72	Inbred	1	516.634	0.353201	-0.007901	0.003921	-0.070509	0.063217	-0.036499	-0.02742	-0.033142	0.007718	-0.007618	-0.005017	0.006752	0.005266	0.004566	-0.001255	0.001509	0.012205	-0.002775	-0.003533	-0.004283	0.006531	-0.005829	-0.002495	0.006956	0.003531	0.001468	-0.002572	0.002834	-0.000672	0.000875	0.00134	0.000809	-0.000677	0.000859	0.002331	-0.002024	0.002216	-0.001026	0.000748	0.000799	0.002434	0.000236	-0.001053	-0.000381
29	72	72	Inbred	1	501.253	0.390885	0.064573	-0.014168	0.011179	0.012987	-0.001759	0.01062	0.003418	0.012699	-0.008609	0.012965	0.002376	0.010788	-0.010324	0.003878	0.014643	0.012121	0.008819	0.004394	0.001431	-0.00714	0.00594	-0.000227	-0.000522	-0.00083	-0.004719	-0.001653	-0.001506	0.003788	0.00224	-0.001993	0.000582	0.002931	0.001928	-0.002248	0.002957	0.000293	0.001383	0.000185	0.000575	-0.001239	-0.001575	-0.001537	0.000052
29	72	72	Inbred	1	485.013	0.387679	-0.017321	-0.015196	-0.061943	0.029712	-0.017568	-0.022098	-0.009149	0.006421	-0.01272	-0.005087	0.004518	-0.006207	0.003305	-0.003544	0.002846	0.003438	0.000726	-0.004595	0.004348	-0.003729	0.004926	-0.006747	-0.001145	0.000586	-0.005178	-0.000024	-0.000361	-0.000207	-0.002405	0.002257	-0.001504	-0.002422	-0.00268	0.00063	-0.001607	0.001533	0.002144	0.000059	0.000831	-0.000419	0.00056	-0.001201	0.0003
29	72	72	Inbred	1	511.9	0.395799	0.050715	-0.029301	-0.001526	0.005207	-0.013309	0.00055	-0.004747	0.006431	-0.001995	0.012489	0.009098	0.011117	-0.002769	-0.008098	-0.005363	0.005157	-0.003631	-0.003652	0.001823	-0.003506	-0.00486	-0.000596	-0.005192	-0.001586	0.003047	-0.003479	0.010962	0.000226	0.001926	-0.000154	-0.00082	0.000795	-0.000272	0.001998	0.000333	-0.000451	-0.000859	-0.001121	0.000283	-0.001318	-0.001464	0.000342	-0.000025
29	73	73	Inbred	1	507.761	0.410971	0.104485	-0.007351	0.005381	-0.006635	-0.003636	-0.018868	0.009144	0.019803	-0.000755	-0.000893	-0.012668	-0.009861	-0.006677	0.003232	0.001322	0.004269	-0.003387	0.006717	-0.002389	0.005418	-0.001299	-0.002749	-0.001138	0.000924	-0.000441	-0.000834	0.000521	-0.000359	-0.002421	-0.000271	-0.001655	0.000187	-0.001208	-0.00018	-0.000671	0.001168	0.002305	0.00208	-0.001591	0.001897	-0.000878	-0.000092	0.000165
29	73	73	Inbred	1	512.802	0.423973	-0.033203	0.034291	0.002296	-0.020783	-0.000569	-0.022801	0.000906	0.015313	0.00017	-0.004895	-0.006774	0.00549	-0.005538	0.004624	-0.000516	-0.00092	0.000809	0.000578	0.000862	0.001597	-0.001235	-0.003751	0.002505	0.003715	0.005945	-0.000948	-0.000073	-0.000083	0.001126	-0.00014	0.000419	0.001489	0.000206	-0.001483	0.000605	0.000546	0.000976	0.000498	0.001342	-0.000565	-0.000369	0.000038	0.001241
29	73	73	Inbred	1	520.915	0.414605	0.025323	-0.013318	-0.009184	-0.026636	-0.007989	-0.004498	0.008115	0.001383	0.000544	-0.004461	-0.008042	0.005375	0.00767	-0.002188	0.011235	0.008107	0.000903	0.000546	0.000296	0.004491	-0.00306	0.004359	0.00011	-0.002395	-0.000753	-0.005028	0.000015	0.0021	0.002952	0.000601	0.001523	-0.000192	-0.000984	-0.002728	0.001742	0.001556	-0.003418	0.002402	0.000342	-0.000171	-0.000034	0.000457	0.001722
29	73	73	Inbred	1	499.897	0.392512	-0.002561	-0.018432	-0.02613	-0.016369	0.010906	-0.018236	-0.010276	0.015101	-0.016251	0.000919	-0.016544	-0.00668	-0.001683	-0.001373	0.001846	-0.006734	0.004514	0.000435	0.002963	0.004064	0.002612	0.006116	-0.000914	0.000817	-0.002165	-0.000758	0.002911	0.001462	0.005921	-0.00218	-0.000038	-0.001942	-0.001406	-0.000954	0.001463	0.000171	0.000174	0.000051	-0.000319	-0.000556	0.000392	-0.000783	-0.000259
29	73	73	Inbred	1	512.248	0.412183	-0.012147	0.023111	0.003335	0.006813	0.016657	-0.017151	-0.010294	-0.000193	-0.000676	0.00008	0.000967	-0.001992	0.00132	0.000396	0.006468	-0.004544	0.004288	-0.000085	0.007279	-0.00429	-0.000719	0.002818	0.001208	-0.000685	-0.005284	0.00023	0.001772	0.003285	-0.00088	0.000746	0.000313	-0.000576	-0.00052	0.000851	0.000782	0.000928	-0.000863	-0.000557	0.000273	0.001157	0.001598	0.000668	0.000039
30	74	74	Inbred	1	532.985	0.401392	0.095611	0.05075	0.000282	-0.049224	-0.002989	0.002023	-0.023938	-0.002573	0.008935	0.003007	0.017899	0.000355	-0.013148	0.003452	-0.007087	-0.001555	-0.000253	0.005005	0.001005	-0.006676	-0.001041	0.003771	-0.003548	0.000932	0.000838	-0.000419	-0.003282	-0.001947	0.003528	0.003927	-0.000582	0.001632	-0.000585	-0.000542	-0.001354	-0.00009	0.000986	0.000029	0.000425	0.000786	-0.000889	0.001758	0.001179
30	74	74	Inbred	1	523.531	0.411447	0.060557	0.018184	-0.013634	-0.015991	0.005103	-0.025647	-0.002558	0.007463	0.001093	-0.012159	-0.010088	-0.004378	-0.001534	0.002441	-0.009577	-0.001571	0.010132	0.000191	-0.001209	-0.001457	-0.002865	-0.002021	-0.002364	-0.00548	-0.00873	-0.000978	-0.000041	-0.000701	0.00037	-0.001864	0.000402	0.00095	0.000114	0.001197	0.000382	0.000348	0.000275	0.001462	-0.000534	0.000358	0.000501	0.001052	0.000308
30	74	74	Inbred	1	535.836	0.419894	0.017549	0.026115	-0.02696	0.007958	-0.009237	-0.003748	0.019658	0.007536	-0.001356	0.013086	0.002647	-0.011861	-0.004521	0.003127	-0.00846	0.005233	-0.004917	0.003786	-0.009175	-0.006405	0.001846	0.002803	-0.007204	-0.000804	-0.004593	-0.003423	-0.00165	0.005453	-0.000622	-0.003063	0.001196	-0.001163	0.001124	-0.001092	-0.002505	0.003437	0.000379	-0.001323	0.000004	0.001366	0.000263	0.001462	0.000771
30	74	74	Inbred	1	515.665	0.443858	-0.011422	0.008183	-0.033194	-0.020632	-0.000653	-0.019175	0.007259	0.003396	0.005893	-0.000956	0.011011	-0.00114	-0.014251	0.000971	-0.001663	-0.000783	-0.000971	-0.000444	0.000149	0.008824	0.000439	0.00408	-0.000933	0.000188	-0.001055	-0.001157	-0.000107	-0.000968	-0.003172	-0.001331	-0.002782	0.001135	0.000544	-0.001031	0.000286	-0.001171	-0.001284	-0.001401	0.000197	-0.000905	0.001158	-0.000036	0.000155
30	74	75	Inbred	1	532.935	0.399544	0.108324	0.039342	-0.006721	-0.025792	0.007553	0.004028	-0.012209	-0.013507	0.007472	-0.017758	-0.000682	-0.009976	-0.001287	0.001448	-0.004698	-0.001812	0.006086	-0.000443	-0.004097	-0.005307	0.000685	0.000239	-0.000136	0.000742	0.00309	0.001922	-0.003201	0.000399	0.000779	0.000625	-0.003122	-0.00204	0.002366	-0.001895	0.001241	-0.001498	-0.001055	0.000958	0.000935	-0.001005	0.00011	-0.000967	0.000283
30	75	75	Inbred	1	540.945	0.407488	0.070702	0.047759	-0.006253	0.025539	-0.00577	-0.020098	0.01019	-0.002672	-0.013928	-0.014252	0.006581	-0.007379	0.009476	-0.005898	-0.002615	0.003492	0.008485	0.003978	0.001518	-0.008544	0.007909	0.005796	0.005813	-0.005578	-0.002757	0.000111	-0.004131	0.005774	0.001911	0.000516	-0.001739	0.000172	-0.000585	-0.003176	0.001426	0.000153	-0.000558	0.001395	0.00151	-0.001397	0.000917	-0.000572	-0.002131
30	75	75	Inbred	1	532.842	0.401482	0.121614	0.005468	-0.010326	-0.004243	0.015524	-0.002336	0.010674	-0.000882	-0.010017	-0.00509	0.010189	0.000872	0.003479	0.004421	0.001046	0.006474	0.001783	0.001468	0.000985	-0.00213	0.005233	0.006408	0.002841	-0.002625	-0.000323	-0.003074	-0.000603	0.000861	0.00191	0.002221	-0.000536	0.001705	-0.000451	0.002697	-0.004304	0.002118	-0.000687	-0.000537	-0.000219	-0.002178	-0.001163	-0.000156	0.000104
30	75	75	Inbred	1	510.438	0.423124	-0.008025	0.016201	-0.005984	0.014922	-0.002698	0.004638	-0.006465	0.010493	-0.003684	0.001503	-0.012749	0.004619	0.001884	0.010711	-0.005338	0.004625	0.000294	-0.000331	-0.002798	-0.005798	0.002874	-0.002575	-0.000582	-0.000836	0.001094	-0.003654	0.00207	-0.001586	0.002105	0.000923	-0.000453	-0.001211	-0.001433	0.001181	-0.002278	-0.002921	0.00224	-0.00245	-0.002577	0.001833	0.000725	-0.002019	0.002398
30	75	75	Inbred	1	520.31	0.388862	-0.025989	-0.037457	0.002752	0.026737	-0.013309	0.007724	-0.009735	-0.008676	0.0042	-0.002844	0.001164	0.004158	-0.001228	-0.002084	-0.004017	0.003403	-0.004575	0.002558	-0.001683	-0.004954	0.000145	-0.001412	0.001264	-0.001981	-0.004023	0.00099	-0.004467	-0.000452	-0.001888	-0.002841	0.001267	0.001241	-0.002923	-0.00162	0.000632	-0.0011	0.000931	0.001792	-0.001723	-0.000965	-0.00143	0.000738	0.000835
30	75	75	Inbred	1	514.193	0.415983	0.07134	-0.007037	0.011017	0.004896	0.010679	-0.009175	0.005894	-0.008771	-0.002351	0.002038	0.003728	-0.004259	-0.005353	0.001406	0.002627	0.001163	-0.002109	0.008269	0.001731	0.000202	-0.004381	0.006252	0.003774	-0.00254	-0.006078	-0.003034	0.002679	-0.006066	0.006375	0.000849	0.001569	0.003737	-0.003347	0.001613	-0.003204	0.003219	0.00368	-0.002747	-0.000019	0.002247	-0.000956	0.001174	0.000227
31	77	77	Inbred	1	545.869	0.39993	0.071026	-0.043103	-0.007851	0.025986	-0.006816	0.014974	0.003323	0.012288	-0.005606	-0.00992	-0.009315	-0.00377	-0.010202	-0.002697	0.004993	0.002713	0.002026	0.007593	0.000309	-0.003706	0.00896	0.002595	-0.000578	0.001671	0.005563	-0.002556	-0.001724	-0.000664	0.001865	-0.002291	0.002691	0.000412	-0.001006	-0.000219	-0.000308	-0.000569	0.002506	-0.000978	-0.000621	-0.001194	-0.001144	-0.000184	-0.000709
31	77	77	Inbred	1	515.418	0.399209	0.007081	-0.057512	-0.020677	-0.003098	0.018588	0.008618	-0.005795	-0.007458	-0.012974	-0.003114	0.003527	-0.008945	-0.006454	0.003568	0.002271	0.001884	0.003782	-0.004896	0.005842	-0.000198	-0.000201	0.002661	0.003102	0.00194	-0.00468	-0.000501	-0.003934	0.00136	0.002192	-0.002658	-0.002176	0.000325	0.002181	-0.003797	-0.002808	-0.000931	-0.00472	0.001204	-0.000884	-0.000173	-0.000072	-0.001017	0.000828
31	77	77	Inbred	1	531.438	0.418935	-0.034457	-0.014243	-0.016842	0.010374	-0.01453	0.007602	0.017536	-0.000323	0.013122	-0.010317	-0.011913	0.003021	0.000179	-0.00117	-0.002975	-0.007972	-0.004509	-0.002923	-0.00918	0.005333	0.005914	-0.00372	0.003898	0.002717	-0.004866	-0.001536	0.000807	0.005863	-0.002527	0.002864	-0.000417	0.004585	0.001688	-0.0008	0.000994	0.002266	-0.001706	0.000888	-0.000775	-0.001036	0.00121	0.001913	-0.000568
31	77	77	Inbred	1	538.122	0.412258	0.002727	-0.017492	0.012411	0.019194	0.001593	-0.004618	0.019002	0.02207	0.010327	0.00676	-0.004675	0.012375	-0.002102	-0.006263	0.003322	0.004735	-0.004923	-0.003876	-0.010519	0.006673	0.002944	0.003129	-0.00057	-0.003651	0.001877	-0.001207	-0.003451	0.005917	0.00329	-0.002532	-0.003222	-0.000976	0.003945	-0.00338	0.00336	-0.003052	-0.00309	-0.001871	-0.001385	0.00049	-0.000063	0.000342	0.000278
31	77	77	Inbred	1	531.898	0.393765	0.054026	0.009909	0.007904	0.017866	-0.010025	0.00921	-0.001527	0.012545	-0.00396	-0.00724	-0.004889	0.008051	-0.010167	-0.001039	-0.003484	-0.007547	-0.004259	-0.00736	0.005112	0.001534	-0.003221	0.000493	-0.003812	-0.001179	0.001516	0.002886	-0.001871	0.000616	0.000785	-0.002176	-0.001375	0.000744	0.000944	-0.001823	-0.002534	0.000295	-0.000914	-0.00042	-0.002087	-0.000144	-0.000739	-0.000495	-0.000533
32	79	79	Inbred	1	496.049	0.401619	-0.037824	-0.079321	-0.005749	-0.017196	-0.020398	-0.006911	-0.012476	0.008298	-0.00636	0.017265	0.005002	-0.006414	0.008453	0.010327	-0.000812	-0.004933	-0.001461	0.011616	0.003277	0.006118	-0.003221	-0.002302	-0.000738	0.005493	-0.003428	0.000539	0.001287	-0.001159	-0.002188	-0.001756	0.001758	0.00162	0.001867	-0.000944	0.0036	0.001351	0.000796	0.001309	-0.001348	-0.001463	0.000226	-0.000101	0.000371
32	79	79	Inbred	1	510.758	0.391266	-0.037177	-0.057435	-0.013373	-0.035376	-0.014547	-0.002077	-0.020986	-0.024059	-0.004307	0.003877	0.002753	-0.000274	0.001521	0.009394	0.007746	0.0031	-0.002091	0.003084	0.010788	0.000511	-0.002223	0.002231	0.001641	-0.002616	-0.004368	0.00046	0.0017	0.005302	-0.000363	-0.001157	-0.00091	0.002729	0.002576	-0.003752	0.003431	0.00084	0.000779	-0.00032	-0.000046	-0.000004	0.002519	0.000773	-0.000718
32	79	79	Inbred	1	498.309	0.410943	0.012006	-0.013013	-0.031856	-0.016483	0.0054	-0.00364	-0.010805	0.003742	0.000499	-0.016356	-0.000312	0.001194	-0.005107	0.003794	-0.010514	0.003568	0.001161	0.004884	0.00418	-0.000095	-0.001993	0.001712	0.000939	0.003	-0.003287	0.002011	-0.000453	0.000673	0.002061	0.000746	0.000041	-0.000401	-0.001883	-0.002095	-0.001542	-0.002136	0.000205	0.000369	-0.000261	-0.000761	-0.000208	0.000274	0.000046
32	79	79	Inbred	1	513.274	0.400543	-0.055029	-0.003462	-0.015043	-0.008756	0.01005	-0.01692	-0.027273	0.002204	0.005735	-0.000242	-0.01029	0.013098	0.00564	-0.003505	-0.002828	0.003382	0.00059	0.006296	-0.004057	-0.001583	0.002011	0.002223	0.005027	0.000301	0.001227	-0.000645	-0.00124	-0.000477	-0.001499	-0.00054	-0.000948	-0.003366	-0.002144	0.000499	0	0.001923	-0.000193	0.000451	0.000372	0.001883	0.000043	0.000126	-0.001442
32	79	79	Inbred	1	510.285	0.391948	-0.014436	-0.076838	-0.012632	-0.061526	-0.011898	0.000966	-0.02703	-0.005988	-0.020146	0.006382	0.004723	0.009565	0.004828	0.000982	-0.006224	0.007552	-0.003002	-0.000259	-0.003104	0.008003	0.000026	0.002509	0.00448	-0.006702	-0.003104	-0.003395	-0.001037	0.000589	0.003305	-0.000786	-0.00173	-0.005899	0.008285	-0.001705	0.001087	0.001348	0.004465	0.001317	-0.000062	-0.002377	0.002927	0.000907	-0.002568
32	80	80	Inbred	1	509.104	0.393149	0.044629	0.010602	-0.018375	-0.003334	-0.003642	0.002262	0.003383	0.011883	-0.005936	0.008872	0.008386	-0.002128	0.006015	0.007028	-0.014104	0.006193	-0.004722	-0.003288	-0.000362	-0.00167	0.005283	0.002705	-0.003254	-0.002229	-0.002662	-0.001519	-0.001433	0.001224	-0.002842	-0.002604	-0.001681	-0.002038	0.001045	0.001657	-0.001716	0.0009	-0.000865	0.001132	-0.001948	-0.000729	-0.000109	0.001457	0.001534
32	80	80	Inbred	1	515.64	0.355139	-0.019374	0.067627	-0.01699	0.009598	-0.017156	-0.000644	-0.015927	-0.005549	0.000971	0.01585	-0.000081	-0.004247	0.008462	0.016615	0.008312	-0.009355	0.007082	-0.003921	-0.003842	0.001094	0.005374	-0.003562	-0.002458	0.005601	0.007582	0.000184	-0.001106	0.002261	-0.002115	-0.000933	-0.000121	-0.001616	-0.002803	0.002347	-0.000147	0.002785	0.001609	-0.000167	-0.000584	-0.002661	-0.00094	-0.000682	-0.001196
32	80	80	Inbred	1	532.797	0.369937	0.066382	0.016829	-0.005302	0.012434	0.000907	-0.014066	-0.013215	-0.012402	0.00355	0.010031	0.006105	0.00677	-0.010468	-0.018246	-0.00708	-0.000984	-0.00575	-0.015322	-0.002493	-0.006426	-0.000778	-0.002332	-0.006527	-0.003771	-0.002075	-0.001575	-0.000008	0.008629	-0.001893	0.002514	-0.000725	0.002907	-0.002166	0.001194	0.002929	-0.000747	-0.001609	-0.002255	-0.000635	-0.001074	-0.001107	-0.002154	-0.000963
32	80	80	Inbred	1	496.341	0.367262	0.0194	0.025613	-0.031178	0.004494	-0.021755	-0.00424	-0.003554	-0.022436	-0.009065	0.037657	0.002609	0.002365	-0.01359	-0.006723	-0.002867	-0.011752	-0.003561	0.003182	-0.002453	-0.003125	-0.001411	-0.001655	-0.005983	0.000092	0.003225	-0.003078	-0.000104	0.001124	-0.003976	-0.002293	-0.00012	-0.001281	0.001378	-0.001202	0.001156	0.000642	-0.000946	-0.000218	-0.000627	-0.000335	0.00025	0.000202	-0.001529
32	80	80	Inbred	1	507.224	0.386622	0.012715	-0.037002	0.008908	-0.0048	0.009803	0.001259	0.013667	-0.017134	-0.00198	-0.007153	0.001479	-0.003388	-0.001431	0.002554	0.002705	0.00157	-0.007908	-0.003867	-0.005128	-0.00195	0.002398	0.001141	0.003022	0.001173	-0.001878	0.001958	0.001079	0.001804	0.000135	0.002053	-0.000515	-0.001034	-0.001624	-0.001635	0.00181	0.001805	-0.001567	0.000939	-0.001465	-0.000274	-0.000234	0.000351	-0.000205
33	81	81	Inbred	1	497.47	0.384405	0.028512	0.014567	-0.010464	0.015626	-0.018541	-0.000958	0.004293	-0.003146	-0.016554	0.002955	0.000305	0.002434	0.010726	0.009441	-0.004726	-0.006325	0.004685	0.002282	0.002281	-0.006736	-0.001951	0.004198	-0.001339	-0.002505	0.000914	0.002112	-0.00264	-0.000436	0.000646	0.001574	-0.004241	0.000102	0.002141	0.001127	-0.000623	0.002833	-0.001483	0.001059	0.001028	0.000549	-0.000381	-0.000851	0.001347
33	81	81	Inbred	1	488.297	0.363074	0.034677	0.041996	-0.035255	-0.017009	-0.0108	-0.008023	-0.019775	0.00038	-0.015158	-0.000258	0.004817	0.004451	0.008165	-0.0016	-0.003502	-0.003847	-0.010311	-0.0095	0.002822	0.002676	0.008811	-0.000627	0.000704	-0.005579	0.001742	-0.001359	0.000658	0.000072	-0.005958	-0.001294	0.003363	-0.000014	-0.000864	-0.00315	-0.000158	-0.000145	-0.003783	-0.001647	-0.003392	0.003286	0.00096	0.000595	-0.000242
33	81	81	Inbred	1	503.971	0.388426	0.048542	0.002392	-0.033422	-0.009635	0.000766	-0.010472	0.020267	-0.026931	0.007798	-0.004899	-0.006213	-0.002401	-0.000742	0.007294	-0.000609	0.008681	0.012557	-0.003685	0.005359	-0.000004	-0.002579	-0.001704	-0.00142	-0.001541	0.002866	-0.000288	0.000086	0.00289	0.002353	0.000335	0.003017	0.001882	-0.002145	0.004231	-0.000402	0.003477	0.003484	-0.000522	0.001194	0.002715	-0.00007	0.001752	-0.000234
33	81	81	Inbred	1	472.935	0.377448	-0.052365	-0.031231	-0.052582	0.004948	0.001869	-0.017808	-0.014288	-0.001113	-0.009205	-0.006228	-0.005373	0.014101	0.000072	0.000896	-0.008474	-0.003052	0.004398	0.00579	0.00517	0.010251	0.000656	0.005417	0.012334	-0.003225	-0.001833	0.000273	-0.000901	0.004045	0.002817	-0.00279	0.000842	-0.000825	0.002127	0.002263	-0.001571	0.00061	-0.000846	0.000686	-0.000919	0.001085	-0.000906	0.000634	-0.00124
33	81	81	Inbred	1	495.419	0.391048	-0.037704	-0.057191	-0.00944	-0.024841	0.002208	-0.008945	-0.018185	0.000284	-0.001763	-0.014343	0.016621	0.00106	0.003245	-0.002776	-0.001036	-0.005256	0.002072	0.001476	0.000903	-0.002212	-0.00037	0.001096	-0.000956	-0.00282	-0.004232	-0.00284	-0.002672	-0.000209	-0.0061	-0.00397	0.001594	-0.000624	-0.002135	0.002296	0.002327	0.000121	-0.00001	-0.000217	-0.003329	-0.000915	-0.000408	0.000904	0.000719
33	83	83	Inbred	1	542.076	0.371612	0.142599	0.01221	0.035465	0.013447	0.049401	0.032468	0.022828	0.012013	-0.007162	-0.016497	-0.007047	0.004568	-0.000335	-0.005355	-0.006108	0.00268	0.001619	-0.002744	0.003742	-0.001696	-0.004193	0.0028	0.006899	-0.003384	0.002658	0.000767	-0.000413	-0.000277	0.003088	-0.003087	-0.001796	0.004044	0.001972	0.000053	0.002944	-0.001637	0.002019	0.000008	-0.001726	0.000533	0.000096	0.000438	0.000023
33	83	83	Inbred	1	490.037	0.392177	0.138268	-0.013663	0.031375	0.011432	-0.005881	0.000708	-0.007654	0.004637	-0.007475	-0.003637	-0.00259	-0.000387	0.003094	-0.004456	0.000493	0.008453	-0.001323	-0.009138	0.002468	-0.000816	-0.001279	-0.009395	-0.000565	-0.000482	-0.002777	0.002286	0.001582	-0.002641	-0.00164	0.003436	0.001084	-0.00087	-0.000071	-0.001048	0.002679	-0.002626	-0.000718	-0.000463	0.00103	-0.000875	0.002501	-0.000762	0.000706
33	83	83	Inbred	1	504.419	0.372474	0.130707	-0.069016	-0.010954	-0.012699	-0.012277	0.037275	0.005828	0.008433	0.011724	0.008383	0.002937	0.007118	0.010735	-0.007327	-0.002881	-0.002518	-0.004599	-0.005799	0.00623	-0.004578	0.001289	0.002752	-0.001155	0.005715	0.004207	-0.001392	-0.003559	0.001389	-0.002835	0.000173	-0.00122	0.000863	-0.000124	-0.004177	-0.003487	-0.002643	0.000859	-0.000625	-0.000842	-0.000099	-0.000583	0.002211	-0.002098
33	83	83	Inbred	1	514.631	0.412302	0.012774	-0.000795	-0.010684	-0.020524	-0.002438	0.007077	-0.009542	0.008405	0.004068	-0.010714	-0.001695	-0.010903	-0.006663	0.00744	0.000533	-0.00223	-0.007062	0.00002	0.000778	0.000306	0.005177	-0.004847	0.009344	-0.005536	-0.002019	0.00098	0.006292	-0.003084	-0.001377	-0.000948	0.003221	-0.000812	-0.000482	-0.000055	-0.002404	0.001293	0.00099	-0.000912	-0.00053	0.001381	-0.001522	0.000521	-0.001119
33	83	83	Inbred	1	533.193	0.367153	0.003942	0.07678	-0.001427	0.014221	0.019231	0.057131	0.005526	0.015916	-0.005614	0.010652	0.011318	-0.010728	0.007116	-0.002035	0.001524	0.004383	0.000323	0.007179	0.002738	-0.005005	-0.000031	-0.004103	-0.00533	0.000546	-0.002714	-0.001179	-0.001928	-0.001324	-0.003189	0.000297	-0.000748	-0.002971	0.002036	0.001181	0.001223	0.002224	-0.001468	0.000283	-0.000049	-0.000437	-0.00057	0.000927	-0.000462
34	84	84	Inbred	1	525.322	0.433691	0.00763	-0.034963	0.043691	0.031087	-0.002726	0.00372	-0.0069	0.013598	-0.005034	-0.000358	-0.003238	0.008047	-0.0021	-0.006734	-0.003931	-0.006192	0.003064	0.001792	-0.003516	-0.005648	-0.006748	-0.000789	0.000992	-0.00186	0.002653	-0.00487	-0.004561	0.003256	-0.001483	-0.003649	0.000445	0.000948	0.00139	0.00159	-0.000143	-0.001026	-0.001441	-0.002252	0.001011	-0.001223	-0.000342	-0.00108	-0.000638
34	84	84	Inbred	1	526.637	0.387506	0.073592	0.03145	-0.025364	0.006535	-0.005153	-0.008528	-0.01334	0.002627	-0.005191	0.003899	0.008723	-0.003105	0.010745	-0.003076	-0.002424	0.010964	-0.003137	-0.004398	-0.005182	0.001722	-0.004764	-0.005555	-0.004232	-0.005485	-0.003834	-0.000259	-0.002786	0.001629	-0.000384	0.000116	-0.000822	-0.002135	0.000314	0.0003	0.001165	-0.001777	-0.000259	0.00149	-0.000566	-0.00039	-0.001405	0.00056	0.000225
34	84	84	Inbred	1	528.761	0.423328	0.044842	-0.05132	-0.013813	-0.005036	0.027121	0.025521	0.004675	0.010372	0.005737	-0.015128	0.002432	0.003393	0.005221	-0.000081	-0.00718	0.000598	-0.001378	-0.00639	-0.00143	-0.000319	0.002186	0.001117	-0.001215	0.002591	-0.006478	-0.00296	-0.000684	-0.000763	0.003913	0.002335	0.000915	0.00123	-0.000749	0.003121	-0.001539	-0.001695	-0.000119	-0.000337	-0.001125	-0.000425	0.001877	0.000063	-0.000737
34	85	85	Inbred	1	523.334	0.415156	0.014758	0.00068	-0.013705	0.005452	0.001467	0.0072	-0.013154	0.008699	0.006847	0.010074	-0.015581	0.008325	0.000546	0.003815	-0.001902	-0.004719	-0.003848	0.005546	0.001967	-0.000654	0.001265	-0.000422	-0.002879	0.004363	-0.001837	0.000979	-0.002931	0.001003	-0.004232	0.003093	0.001314	-0.001813	0.000179	0.00052	0.001508	-0.000137	-0.000545	-0.000285	0.000231	0.000225	-0.000765	0.000085	-0.000377
34	85	85	Inbred	1	533.835	0.402247	0.060502	0.010908	-0.02301	0.005024	-0.018805	-0.019429	-0.003676	0.00633	0.02199	-0.009216	0.000386	0.013212	0.006486	-0.004338	0.010658	-0.006974	-0.001142	-0.00549	-0.003766	0.006368	-0.0007	0.002501	-0.001828	0.003638	-0.004514	0.0008	0.001387	-0.000492	-0.000005	-0.001445	-0.000309	0.001344	0.001465	0.001376	0.004476	-0.002798	-0.000475	-0.001678	-0.001091	0.001299	-0.000812	-0.000127	-0.000617
34	85	85	Inbred	1	530.384	0.380976	0.012494	0.027896	-0.044296	0.042112	-0.017601	-0.027724	-0.018411	-0.002126	0.007484	-0.002406	0.005235	-0.000886	0.01898	0.003746	0.00844	0.004555	-0.001211	-0.003126	0.006999	-0.004536	-0.003784	-0.004475	0.006464	-0.007797	-0.002557	0.003686	-0.001897	0.004806	-0.004057	0.002652	0.002551	-0.003427	0.001722	0.000517	0.003508	-0.000206	0.001794	0.000874	-0.002135	0.002275	0.000497	0.000914	-0.000508
34	85	85	Inbred	1	525.24	0.412341	-0.014034	-0.000178	-0.029621	0.007151	0.000245	-0.021169	0.001335	-0.004857	0.006534	0.013822	0.00427	0.004222	0.002836	-0.000447	-0.002854	0.00518	-0.004895	0.001784	0.002929	-0.001595	-0.004548	-0.008796	0.001921	-0.00309	0.006749	0.001535	-0.002729	-0.001325	-0.003094	-0.001413	-0.000017	0.001765	-0.000918	0.000019	-0.000433	-0.000575	-0.00091	-0.00136	-0.002126	0.001258	0.000687	-0.000991	0.000391
34	85	85	Inbred	1	513.584	0.398687	-0.011067	-0.006977	0.008891	0.016697	0.02754	-0.0189	0.003843	-0.000664	-0.000432	0.006815	-0.00304	0.015517	0.000791	0.005467	-0.000476	-0.003693	-0.009609	-0.001361	0.003158	-0.00225	0.000895	0.000906	-0.006836	-0.002375	0.001275	0.000599	0.002973	-0.003783	0.001624	-0.000857	-0.003948	-0.000659	-0.00013	0.004165	-0.001125	-0.001749	0.000904	0.003079	0.000704	0.001273	0.000827	-0.000025	-0.000885
35	89	89	Inbred	1	437.672	0.408548	-0.022162	-0.044927	-0.021563	0.01929	0.04031	0.0114	-0.000142	-0.014256	-0.006404	-0.008468	0.00763	0.001034	0.011612	0.005504	-0.005473	-0.004361	-0.002124	-0.00277	-0.002655	-0.006084	0.000433	0.004224	0.00551	0.001842	0.00256	0.002342	-0.003606	-0.000103	0.000176	0.001205	-0.001544	-0.002143	0.000826	0.001536	-0.001358	-0.000193	0.000555	0.001824	-0.000082	0.000692	0.000638	-0.000665	0.000419
35	89	89	Inbred	1	538.161	0.395639	0.024746	-0.06032	-0.006954	0.019239	0.005619	0.018156	-0.002625	0.01203	0.000266	0.000604	0.015673	0.005553	0.01087	-0.002829	-0.000037	0.004388	-0.002675	0.004945	0.003001	-0.001462	0.005262	0.001619	0.0003	-0.006428	0.003234	0.00335	0.002182	-0.001395	-0.001736	0.000582	-0.002596	0.00105	0.001566	0.000338	-0.000047	0.000407	0.001454	-0.001153	0.000587	-0.000192	0.000538	-0.000245	0.001078
35	89	89	Inbred	1	487.818	0.376663	0.069841	-0.068351	-0.014224	0.015242	0.014729	0.008333	-0.018852	0.006909	-0.00672	-0.011057	0.004081	-0.009856	-0.004214	0.00079	-0.004925	-0.000618	0.000589	-0.002837	0.006544	0.002408	0.003327	0.002843	-0.006368	0.004606	-0.003097	-0.001054	-0.00229	-0.003322	-0.003332	-0.002337	0.001333	0.000245	0.001859	0.000093	0.002594	0.000022	0.000617	0.000127	0.00066	-0.000043	-0.000788	0.000165	0.000137
35	89	89	Inbred	1	499.084	0.425297	-0.013337	-0.032475	0.019307	0.012612	0.001846	0.010462	0.003504	0.012742	-0.002804	0.005407	-0.006127	0.006392	-0.007875	0.007298	-0.007128	-0.002379	-0.004255	-0.003079	-0.004432	0.006609	0.002242	0.001432	0.0017	-0.000993	-0.003841	0.002553	-0.001068	0.002675	0.000563	-0.002868	0.000723	0.001254	-0.000135	-0.000417	-0.000581	-0.000554	-0.000201	0.001536	0.000344	-0.000527	0.000789	0.000862	-0.000286
35	89	89	Inbred	1	510.383	0.398365	0.004385	-0.065328	0.023781	-0.014394	-0.01534	0.014977	-0.023339	-0.003451	0.006157	-0.003629	0.009283	0.002244	-0.008999	0.001583	0.004442	-0.000724	0.002843	-0.003885	0.002558	-0.000911	0.003014	-0.000049	0.003104	0.004996	-0.003239	0.002935	0.000788	-0.003469	-0.003808	0.000409	0.000598	-0.002847	0.001023	0.002077	0.001685	-0.000489	0.000891	-0.000043	-0.001303	0.001174	-0.001018	0.00088	-0.000917
35	90	90	Inbred	1	498.304	0.393888	-0.040373	-0.007094	-0.011206	0.022077	-0.008482	0.000088	0.007385	0.008892	-0.001546	-0.002355	-0.01871	-0.011328	0.000746	-0.000622	-0.005033	-0.003741	-0.001127	-0.001841	0.003284	-0.002894	0.002856	-0.000824	-0.000591	0.004496	-0.004968	-0.001135	-0.002016	-0.00053	0.000742	-0.001079	0.002696	-0.001404	0.000781	0.002412	0.001288	0.001409	0.001378	0.000011	0.00014	-0.001903	0.000575	0.00056	0.000222
35	90	90	Inbred	1	488.516	0.397881	-0.04192	-0.030921	0.020147	0.006518	-0.004769	-0.002991	-0.027815	-0.01171	0.000821	0.003132	-0.004472	-0.004557	-0.007728	0.003415	-0.003382	-0.001688	-0.003267	0.001784	0.001376	-0.002045	0.000535	-0.002156	0.002767	-0.00541	0.00118	-0.004115	-0.003489	-0.001341	-0.000165	0.004301	-0.000395	-0.004063	-0.000521	0.002218	-0.001102	-0.001008	0.001054	0.000132	-0.001763	-0.000064	0.002849	-0.001165	0.001762
35	90	90	Inbred	1	479.365	0.388577	-0.042775	-0.021971	0.018138	0.018494	0.004264	-0.003773	-0.026927	0.015791	-0.000582	0.00416	-0.017076	0.001821	0.002525	-0.00542	-0.002071	0.000844	-0.001119	0.004352	0.001013	0.005523	0.003577	0.002206	0.000656	-0.003297	-0.000766	0.003329	-0.00122	-0.001098	0.001659	-0.000585	-0.00124	0.00092	0.001712	-0.000418	-0.000247	-0.000699	-0.001299	-0.000073	-0.000579	0.002192	-0.000405	-0.00026	-0.001309
35	90	90	Inbred	1	493.452	0.407514	-0.025503	0.005761	0.025878	0.027813	-0.015471	-0.006128	0.005102	-0.004026	-0.004526	-0.028635	-0.00639	-0.012334	0.015835	0.009162	0.004694	-0.000802	-0.003868	0.001242	0.00483	0.012621	0.000147	0.000989	-0.005037	0.00064	-0.000122	-0.001413	-0.002334	-0.003383	0.00173	-0.000324	-0.005147	0.000158	-0.00074	-0.000666	-0.000264	-0.00446	-0.000435	-0.000132	-0.001064	-0.001483	-0.001017	-0.000346	0.000326
35	90	90	Inbred	1	498.691	0.400119	-0.062291	0.016986	0.007637	0.041781	0.008321	0.006423	0.002975	0.000794	-0.001051	-0.009675	0.003376	-0.005907	-0.002241	-0.003193	0.001154	0.002303	-0.000765	-0.00208	0.000562	-0.001087	0.003372	0.002086	0.001421	-0.001638	0.001583	0.00024	0.000478	-0.001709	0.000002	0.002668	-0.002379	0.001562	0.000649	0.000815	0.00101	-0.000046	0.000012	0.001016	0.000255	-0.000366	-0.000385	0.000922	0.000582
36	92	92	Inbred	1	505.447	0.393514	0.048819	0.040985	-0.014253	0.033501	-0.011302	0.004312	-0.001111	-0.007625	-0.009709	-0.002239	0.012665	0.001085	0.006327	0.00754	0.003971	0.005152	-0.003713	0.007336	0.00806	-0.002547	-0.005206	0.00106	0.000556	-0.001435	-0.003668	0.000832	0.003805	0.000362	-0.000187	0.001856	-0.00144	-0.000891	0.000185	0.001799	-0.001207	-0.000376	-0.002107	-0.001292	0.000629	0.002284	0.002015	0.001668	0.001117
36	92	92	Inbred	1	512.361	0.380804	0.073653	-0.031239	0.000508	0.014958	-0.011499	0.013027	-0.036304	0.015094	-0.002964	0.004269	0.006637	-0.00852	0.003809	-0.007731	0.005551	-0.000219	-0.002019	-0.001829	0.006548	0.007735	-0.008283	0.000381	0.001633	0.001337	-0.002209	0.002015	-0.000792	-0.002252	-0.001886	-0.002208	-0.006315	-0.000397	-0.000416	-0.001751	0.003277	-0.001032	-0.000472	0.001096	0.000388	0.001314	0.002616	0.001138	0.001863
36	92	92	Inbred	1	508.859	0.386178	0.026247	-0.028489	-0.018991	-0.023502	0.013676	0.001907	-0.003608	0.016776	-0.011643	0.007767	-0.00922	0.001885	-0.010396	-0.010481	-0.009437	-0.003305	-0.004484	0.003586	0.001905	-0.000805	-0.000048	-0.000246	-0.002338	-0.003901	-0.000682	0.003528	-0.002319	0.00244	0.00349	0.004942	-0.002336	-0.000196	-0.000999	-0.00126	-0.000092	0.000154	0.000056	-0.001509	0.000326	-0.002199	-0.001022	0.000516	-0.000655
36	92	92	Inbred	1	451.802	0.363255	0.014061	0.038386	-0.022416	0.022522	0.01532	-0.007126	-0.001697	-0.001389	-0.012793	-0.009615	-0.003982	-0.01704	0.013027	0.006485	0.005675	0.008187	0.00443	-0.005225	0.002438	0.009121	-0.003272	-0.000496	-0.003224	-0.003977	-0.00358	0.000685	-0.000241	0.004066	0.001276	0.003625	0.001499	-0.001279	-0.001217	-0.000853	0.001479	-0.001388	-0.000259	0.000008	-0.000443	0.001878	0.000339	-0.000043	-0.00063
36	92	92	Inbred	1	506.123	0.393381	-0.016409	0.04597	-0.025414	-0.031183	0.011705	0.024796	0.005247	0.009898	-0.005846	-0.007486	0.006045	-0.000136	0.006265	-0.004841	0.000969	-0.00256	-0.010743	0.001558	-0.005631	-0.002294	0.000514	0.002034	0.00039	-0.002715	-0.010895	0.00548	-0.002259	-0.004851	0.002679	0.001262	-0.002116	-0.002911	0.000297	0.000413	-0.0002	-0.002146	-0.00005	-0.001835	-0.000232	0.000999	-0.002006	-0.0007	-0.000482
36	93	93	Inbred	1	514.308	0.391736	-0.007087	-0.036932	-0.045169	-0.023696	-0.01604	-0.010448	0.005766	0.013693	-0.007636	0.004435	-0.000022	0.000807	-0.010214	-0.003017	0.005391	0.001174	0.010508	0.000121	-0.000054	-0.003993	0.002266	-0.00383	0.002548	-0.00228	0.007218	-0.003998	0.004148	-0.002646	0.002122	0.001284	0.001425	-0.001519	-0.000231	0.001323	-0.001695	-0.002738	0.000336	-0.000974	-0.000221	0.00076	0.002088	0.000585	0.001291
36	93	93	Inbred	1	518.856	0.432354	-0.074499	0.027284	0.004095	-0.034545	0.008323	-0.01064	0.007551	0.013729	-0.000725	0.00434	0.005623	-0.001994	-0.004058	-0.009049	-0.000114	-0.002599	0.000529	0.010377	-0.002526	0.005676	-0.001301	0.001498	-0.000936	-0.003598	-0.002328	-0.00093	0.004746	-0.000279	-0.005197	0.001385	-0.002821	0.00247	0.004634	-0.000639	-0.002409	-0.000141	0.00242	0.00221	0.001912	-0.003753	0.001817	0.000051	0.000061
36	93	93	Inbred	1	530.579	0.405681	0.052192	-0.010232	-0.025732	-0.051798	-0.000168	-0.010411	0.023276	0.00946	-0.002005	-0.008932	0.006272	0.011374	0.006342	-0.007862	-0.005294	0.003555	0.001309	0.007106	-0.00374	0.000721	0.00264	-0.002216	-0.000516	-0.003036	0.00006	-0.002949	-0.002335	-0.002439	0.004715	0.003921	-0.001826	0.000155	0.000653	-0.000862	-0.000419	0.000073	-0.000845	-0.001923	-0.001136	0.001267	0.001374	0.000586	0.002655
36	93	93	Inbred	1	517.195	0.41894	-0.070301	0.021845	-0.024002	-0.01031	-0.03352	0.019863	0.025758	0.006455	-0.002515	-0.019917	0.00847	0.00518	-0.019055	0.002983	0.000271	0.001381	0.000537	-0.002322	0.000564	0.005142	-0.013139	0.002007	0.007095	-0.000849	-0.002405	-0.000103	-0.001762	0.00122	0.002049	0.000593	0.002363	0.000777	-0.001936	0.001737	0.000529	0.001733	0.000029	0.000633	0.001434	0.000964	0.002319	0.00024	-0.001563
36	93	93	Inbred	1	501.307	0.422865	-0.039253	0.032588	0.012556	-0.011488	0.004132	0.008076	0.0098	-0.004509	-0.005873	-0.018346	-0.012312	0.000024	0.009104	0.006977	-0.008644	0.000522	-0.001619	0.0054	0.005004	0.005438	-0.004777	0.000756	-0.003782	0.004789	-0.001019	0.000378	0.000797	-0.001403	0.000687	0.00174	0.000294	0.002304	0.001203	-0.002988	-0.00065	-0.001085	0.001594	-0.002281	0.000354	-0.002325	-0.000921	-0.001359	-0.001799
37	94	94	Inbred	1	520.996	0.391107	-0.004377	-0.015202	-0.012221	-0.010679	-0.007525	-0.003868	0.008775	0.015909	-0.00647	0.002849	-0.008215	-0.004853	0.005551	-0.010692	-0.001334	0.015304	0.006039	-0.003544	0.00282	-0.003769	-0.001872	0.001108	-0.001733	0.002161	0.003383	0.000178	-0.002017	0.000965	-0.004201	0.000985	0.001348	-0.002294	0.000917	-0.000021	-0.001443	0.000863	0.001526	-0.003857	0.002186	0.003424	0.000923	0.000955	0.001194
37	94	94	Inbred	1	486.402	0.388513	-0.00043	-0.02261	-0.016195	-0.017416	-0.009477	-0.002862	-0.004977	0.003898	0.010646	-0.005543	0.001243	0.010616	0.003219	0.008291	-0.000711	0.007508	0.000883	-0.000155	-0.000398	-0.001535	0.000454	0.000853	-0.004605	-0.005547	-0.007142	-0.001069	0.000108	0.000692	-0.002423	0.000655	-0.001705	0.000695	-0.000924	-0.002197	0.000035	-0.000672	0.000193	-0.000945	-0.000197	-0.000226	-0.000377	0.000391	0.000536
37	94	94	Inbred	1	505.309	0.395283	-0.009629	-0.027818	-0.016705	-0.00518	-0.00976	-0.011019	0.012644	0.000686	-0.009173	-0.002224	-0.000728	-0.002644	0.009431	0.003543	-0.004193	0.00518	-0.001745	0.007087	-0.002664	-0.002606	-0.003635	-0.00741	-0.004759	-0.005676	-0.000511	0.00128	0.000293	-0.001321	0.000313	-0.002595	-0.002425	0.0018	-0.001587	-0.004197	0.000539	0.001229	-0.000952	0.000384	0.000844	0.001216	-0.000123	-0.000206	0.000596
37	94	94	Inbred	1	484.735	0.397917	-0.038338	-0.000689	-0.033316	0.001348	-0.013602	-0.001455	0.013492	0.007928	-0.013823	0.000316	0.001173	-0.0054	0.005628	-0.000052	-0.004411	-0.003346	0.000784	0.003387	-0.002818	-0.001969	0.001256	-0.00075	-0.005496	-0.000782	-0.000629	-0.002148	0.000053	-0.002804	0.002758	-0.002227	0.002878	-0.000698	-0.002463	-0.00186	0.002417	0.000243	0.001214	0.000011	-0.000091	-0.000074	0.002121	-0.000066	-0.000599
37	94	94	Inbred	1	502.169	0.380059	-0.030783	-0.008383	-0.003919	0.006382	-0.002556	-0.002033	-0.001942	0.012777	-0.006545	-0.003533	-0.004708	0.002654	0.011588	-0.004794	0.001482	0.008368	-0.000948	0.000166	0.002879	0.003171	-0.004124	-0.00008	0.001927	0.001484	0.002839	0.000995	-0.001063	0.002671	-0.000285	-0.004129	-0.001509	-0.001916	-0.002983	-0.000009	-0.000977	-0.000381	-0.001004	0.000188	-0.000592	0.000929	0.00116	-0.000725	-0.001401
37	95	95	Inbred	1	525.072	0.407003	0.000097	-0.040713	0.011264	0.02333	0.010804	-0.005737	0.026241	0.003193	0.006218	0.00692	0.002826	-0.00624	-0.007628	0.001651	0.007069	0.003405	0.013844	-0.001746	-0.001219	-0.000832	0.000306	0.001514	-0.003145	-0.002605	0.006546	-0.003178	0.00375	0.000387	-0.001385	-0.001289	-0.000165	-0.00023	0.00314	0.000539	-0.001258	0.00065	0.001358	-0.002523	-0.001261	0.000269	-0.000618	0.001237	0.000114
37	95	95	Inbred	1	494.371	0.377901	-0.021513	-0.019927	0.01739	0.03298	0.001027	-0.005115	-0.001468	-0.003436	0.002924	-0.011956	-0.000091	0.008352	-0.00211	0.001465	-0.00301	0.008772	-0.004508	0.001116	0.007693	-0.000708	0.003827	-0.005443	0.002523	-0.001035	0.002525	-0.001408	-0.000466	-0.001406	0.000487	-0.000085	-0.000072	0.002246	0.002186	-0.000293	0.00356	-0.000343	0.002354	-0.00137	0.000986	0.000014	0.00062	-0.001162	0.000179
37	95	95	Inbred	1	528.165	0.412912	-0.017572	-0.010897	0.018823	0.019359	0.004572	-0.011657	-0.003599	0.002036	0.004604	-0.000389	0.002286	0.008533	-0.001605	-0.000215	0.009622	0.001035	-0.00137	-0.004543	-0.010532	-0.000645	0.008171	-0.001344	-0.001448	-0.000955	0.001541	-0.005312	-0.00025	0.000605	-0.00004	0.001219	0.002941	-0.000244	-0.001905	-0.002993	0.001526	0.000928	-0.000737	0.000862	0.000763	-0.000669	-0.000353	0.00124	0.001107
37	95	95	Inbred	1	520.215	0.412732	-0.02839	-0.021561	0.013194	0.011883	0.012122	-0.012666	0.002895	0.003139	-0.013525	0.005148	0.002425	0.001095	-0.01409	-0.014194	-0.00065	-0.009815	-0.001974	0.001218	0.004288	-0.002365	-0.002661	0.001204	-0.004671	0.003789	-0.00379	0.000909	-0.00291	-0.005479	-0.000895	0.001059	-0.000498	0.004147	0.001025	-0.000946	-0.001373	-0.003618	0.00154	0.000036	-0.001052	0.000898	0.002835	0.000892	-0.001022
37	95	95	Inbred	1	521.725	0.412008	-0.034906	-0.010216	0.035934	0.011707	0.006764	-0.017051	0.004912	0.005078	-0.009525	-0.003335	0.006686	0.005579	-0.000832	-0.001523	0.000327	-0.000298	0.000037	0.001293	0.004358	0.003172	0.000052	-0.00674	0.003463	-0.001448	-0.001219	-0.002095	-0.000484	0.000202	0.000265	0.001559	-0.000325	0.001372	-0.00083	-0.000639	0.003392	-0.001234	0.000751	0.001685	-0.000722	0.000013	0.000485	0.000026	0.000382
38	96	96	Inbred	1	481.617	0.380537	-0.074134	0.005755	-0.004333	-0.010319	0.011559	-0.001411	0.005509	0.005038	0.009092	-0.001301	0.000069	-0.012088	-0.004847	-0.010606	0.002784	0.007259	-0.003323	-0.007143	0.005524	0.000144	-0.004581	-0.000987	0.000063	-0.000488	-0.000698	-0.001813	-0.001396	0.001806	-0.00171	-0.002653	0.000385	0.003116	0.000901	0.00083	-0.003038	0.00441	0.000828	-0.003412	0.001474	0.000404	-0.000611	-0.000102	0.001269
38	96	96	Inbred	1	481.705	0.392522	0.008213	-0.036361	0.022637	0.016275	0.021571	-0.029305	0.009958	-0.002762	-0.012067	0.00258	-0.000074	0.003561	0.003083	0.00386	0.012399	0.011565	0.005635	-0.001077	-0.001489	0.001621	-0.0025	0.000146	-0.001312	0.000553	0.003067	0.000519	-0.000775	0.002971	0.00118	-0.004967	-0.006144	-0.002047	0.0028	-0.001974	0.003339	-0.003212	-0.001714	-0.002034	-0.000678	-0.001159	0.000516	0.001291	0.000091
38	96	96	Inbred	1	480.484	0.390492	-0.060491	0.025049	-0.005107	0.005929	0.014202	-0.001099	-0.010527	0.006126	-0.000389	-0.007714	0.003372	0.005241	-0.000733	0.007409	0.000135	0.005877	-0.00339	0.000425	-0.002572	0.00361	-0.001316	0.003575	0.000134	0.002758	0.004079	-0.003245	0.002667	0.00041	-0.000588	-0.000465	-0.000361	0.000245	-0.000718	-0.001105	-0.002111	0.000964	-0.00038	-0.000851	0.000101	-0.001289	0.000081	-0.000958	-0.000261
38	96	96	Inbred	1	455.952	0.396435	-0.016243	0.030357	-0.003146	0.016092	-0.001254	0.025888	0.000732	0.018793	-0.001691	0.003786	0.00645	-0.009624	0.006212	0.006874	-0.003775	0.003136	-0.002409	0.00313	-0.000747	-0.002806	0.006692	0.002144	0.000679	0.000493	-0.000653	-0.001307	-0.002038	0.00096	-0.002765	-0.00106	-0.000009	-0.001751	0.000284	0.000507	0.000209	-0.002263	0.000129	-0.002221	0.001635	0.000468	0.000885	0.000178	-0.000073
38	96	96	Inbred	1	489.735	0.376305	-0.047125	-0.035262	0.01408	0.001849	0.015614	0.021301	0.006045	-0.004011	-0.008177	-0.003234	0.015269	-0.007389	0.006909	-0.004962	0.00233	0.004933	-0.002064	-0.011095	-0.001252	-0.001972	0.001666	-0.00296	0.001785	-0.004332	0.001389	0.00119	-0.002723	-0.002255	0.000216	-0.000693	0.00353	-0.000237	-0.000152	-0.001254	0.001141	-0.000037	-0.001156	0.000782	0.000699	0.000555	0.001145	-0.001103	-0.000719
38	98	98	Inbred	1	508.925	0.399621	-0.005295	-0.035344	0.013688	0.012184	0.022484	-0.006167	0.010878	-0.019048	0.013123	-0.00099	-0.003247	-0.001748	-0.003905	-0.000595	-0.00893	-0.002811	-0.005939	0.001594	0.002862	-0.002453	0.000809	0.001777	0.002782	0.000228	-0.000161	-0.000381	-0.000041	-0.001952	0.000972	-0.00101	0.002098	-0.000226	0.001572	0.000826	-0.001815	0.000289	-0.000889	0.000425	0.002298	0.000846	-0.000799	0.000726	-0.000503
38	98	98	Inbred	1	495.614	0.396771	-0.093973	-0.071201	-0.027555	-0.046457	0.010453	-0.005197	0.011421	-0.008358	-0.009658	-0.000536	0.004138	-0.004818	0.011791	0.004905	-0.002094	0.000263	-0.001808	0.008679	0.0066	0.007853	-0.001759	0.006807	-0.005373	-0.000654	-0.000679	-0.000007	0.001492	0.00016	0.000643	0.000034	0.001042	-0.000811	-0.000073	0.002294	0.001091	-0.001457	0.001416	0.001113	-0.000638	-0.001451	-0.001344	0.000167	-0.000399
38	98	98	Inbred	1	513.682	0.39972	0.008376	-0.014225	0.028418	0.005331	0.025596	-0.020949	-0.016953	-0.011951	-0.016369	-0.008742	-0.00715	0.010574	-0.00166	-0.004672	0.002485	-0.001168	0.000741	0.005884	0.000214	-0.001926	-0.008948	0.000014	0.001893	-0.002784	-0.002212	0.000018	-0.00024	0.003827	-0.001519	0.003795	-0.001043	0.000623	0.001113	0.00069	-0.000885	0.000189	-0.000129	0.001223	-0.000537	0.002285	0.001674	0.001626	-0.000279
38	98	98	Inbred	1	520.084	0.403914	-0.014208	-0.033887	0.016887	-0.024876	0.0106	-0.001347	-0.011182	-0.000255	-0.006984	-0.00192	-0.001337	-0.005482	0.001412	-0.006352	-0.000983	-0.003256	0.003071	0.002283	-0.000192	0.000189	-0.000013	0.002248	-0.000758	0.000671	-0.003351	-0.001261	-0.000014	-0.000515	0.000275	0.001196	0.002008	0.001545	-0.000453	0.003182	0.000946	-0.001928	0.000494	0.000234	-0.001077	-0.000397	0.000403	0.00017	0.00049
38	98	98	Inbred	1	434.245	0.391799	-0.038495	-0.083328	-0.004987	-0.001864	0.014515	-0.001723	-0.002606	0.000988	-0.002634	-0.014128	-0.001489	0.001105	-0.001355	-0.000258	0.003289	-0.003916	-0.005443	0.004508	-0.001185	0.009286	-0.000546	-0.00167	-0.004137	-0.002135	-0.00134	-0.001544	-0.001478	0.001199	-0.003543	-0.000261	-0.000479	-0.001261	0.002983	0.002531	-0.000398	0.000625	0.000702	-0.002463	0.000689	-0.000776	0.000063	-0.001583	0.001202
39	99	99	Inbred	1	507.702	0.393281	0.008738	-0.044674	0.006365	0.023138	0.007269	0.009344	-0.008107	-0.01166	-0.02195	0.003607	-0.000527	-0.00423	-0.00399	0.011164	-0.003663	-0.004674	0.000186	-0.005909	-0.001748	0.004734	0.000037	0.004831	0.009058	0.005653	0.005417	-0.005065	0.003479	0.001607	-0.001177	-0.000244	0.000465	0.000396	0.002945	0.002585	0.00225	-0.001252	0.002154	0.001301	-0.001988	-0.002182	-0.000541	0.000574	0.000867
39	99	99	Inbred	1	524.127	0.422515	-0.023147	0.005866	0.012698	-0.00146	0.005462	0.016311	0.00472	0.0052	-0.002997	-0.003902	0.001234	-0.01202	0.004293	-0.008509	-0.005659	-0.006045	-0.001634	0.003345	-0.001465	0.003521	0.002972	-0.002687	-0.001013	0.001107	0.000621	0.000558	-0.002432	0.002449	-0.001556	0.001743	-0.002254	-0.001294	-0.00129	-0.002699	0.001806	0.000372	0.001079	-0.000479	0.000742	0.000518	0.000326	-0.000882	0.000631
39	99	99	Inbred	1	501.184	0.439323	-0.016958	0.005439	0.049155	-0.030649	0.028068	0.000058	-0.001566	0.013688	-0.002728	-0.015638	0.004712	-0.00289	0.011575	-0.005319	0.001004	0.00139	-0.008584	-0.002658	0.003588	0.004739	0.001464	0.001626	0.002183	0.002167	0.008708	-0.003474	-0.002303	0.00361	0.001252	-0.001537	-0.000922	-0.004478	0.005547	0.002828	0.002292	-0.002002	0.000257	0.000424	-0.001934	-0.000196	-0.003569	0.001921	-0.00026
39	99	99	Inbred	1	531.978	0.415376	0.006764	0.007601	0.047861	-0.01795	0.018862	0.022345	-0.004284	0.013028	-0.019287	-0.011126	0.003227	0.000868	-0.001407	-0.003174	-0.002229	-0.005802	-0.002673	-0.004056	0.005303	0.00087	0.003161	-0.005502	0.004797	0.004065	0.000897	0.002477	0.000571	-0.000685	-0.000047	0.000569	0.003252	-0.002248	-0.002192	0.000804	-0.001068	-0.001608	0.000879	0.000115	-0.000511	-0.000447	0.000867	0.001354	0.001248
39	139	139	Inbred	1	510.844	0.398684	0.004675	-0.03038	0.005119	0.012843	0.004461	-0.024035	-0.010629	0.021416	0.013049	0.007935	0.010671	0.007214	-0.001073	-0.006391	-0.006671	-0.008257	-0.000529	-0.005254	-0.001161	-0.005917	-0.000459	-0.001974	-0.004468	-0.004282	-0.003951	0.000215	0.002278	0.000697	0.001175	0.002116	-0.004166	0.000266	0.001212	0.001702	-0.000118	0.000437	-0.000126	-0.000456	0.001727	-0.000772	0.000374	-0.000418	-0.000385
39	139	139	Inbred	1	496.542	0.42303	-0.0901	0.02458	-0.002526	0.025755	0.011206	0.000182	0.005881	0.012168	-0.003098	-0.012492	-0.003368	0.000344	-0.003197	-0.003874	0.004811	-0.000228	-0.006786	-0.001353	0.003898	-0.004502	0.007243	0.001537	-0.005171	-0.000916	-0.001127	-0.000226	0.004186	-0.002315	-0.000625	-0.001984	-0.001845	-0.00079	-0.000083	0.001645	-0.000505	0.001012	0.000013	-0.000431	-0.002733	0.000344	0.001628	0.000915	0.000586
39	139	139	Inbred	1	541.237	0.403335	-0.055288	0.017493	0.00197	0.025293	-0.007148	0.003304	-0.019167	-0.01562	0.005225	0.000185	0.006326	0.001418	-0.001626	-0.001602	0.002306	-0.003929	0.001046	0.002037	-0.009012	-0.000931	-0.000983	-0.005608	0.002302	-0.007172	0.004912	0.004217	0.001937	-0.000512	-0.002881	-0.001921	-0.004618	0.004284	0.000198	0.000498	-0.000974	-0.00032	-0.001511	0.000283	0.000778	0.001359	0.000657	-0.002254	-0.000775
39	139	139	Inbred	1	518.271	0.419991	-0.030328	-0.006513	-0.013665	-0.006811	-0.008927	-0.014136	0.032679	0.009667	0.004006	0.013064	-0.004617	-0.007595	-0.002978	0.00407	-0.000728	0.000607	-0.000366	-0.004981	0.000361	0.005319	0.001287	-0.000998	-0.002696	0.000365	-0.000459	0.001312	-0.004137	-0.001183	0.000437	-0.000982	-0.00414	0.001639	0.000102	0.002543	0.00203	0.000967	-0.001373	-0.000026	0.000385	0.000198	-0.000187	0.000553	0.000176
39	139	139	Inbred	1	514.283	0.432519	-0.034201	0.035722	0.01478	0.006627	0.009712	-0.017169	0.0069	-0.00623	-0.004785	0.002469	0.003971	0.010301	0.005489	0.002038	0.002476	0.001302	0.006739	0.00348	-0.005464	0.005702	-0.00424	0.002375	-0.000195	-0.00519	-0.003379	0.000884	-0.002762	0.000629	0.000398	0.003206	0.001255	-0.000233	0.000684	-0.002048	0.000997	0.001299	-0.001087	-0.001138	0.000278	0.002311	-0.002112	0.001296	-0.00023
40	101	101	Inbred	1	530.122	0.355375	-0.03947	0.030611	-0.001348	0.001928	-0.003207	0.010576	-0.008415	-0.004717	-0.007681	-0.018785	0.006615	0.013136	0.000789	-0.002923	0.000969	-0.00131	0.000115	0.003816	0.001169	0.000352	-0.005344	-0.003953	0.002261	-0.006681	0.002999	0.004351	-0.000878	0.001778	0.003402	0.000219	0.00481	-0.001021	-0.000172	0.000584	-0.000267	-0.000096	-0.000731	0.000026	-0.001543	0.001716	-0.00197	0.000626	0.001021
40	101	101	Inbred	1	509.077	0.372043	-0.016522	0.034809	-0.017305	0.003156	0.001854	-0.001893	-0.005884	-0.01617	0.001033	0.000477	0.020531	0.007174	0.005422	0.00457	0.00176	-0.004276	0.001541	-0.001709	0.000782	0.003201	0.005856	0.004476	0.004234	0.000957	-0.005677	-0.000223	-0.000625	-0.004243	0.000599	-0.001306	0.000836	0.000998	-0.001273	-0.000397	0.001958	-0.002004	0.000892	0.003314	0.001845	0.000699	-0.003771	-0.000474	0.000054
40	101	101	Inbred	1	512.437	0.369714	0.042386	0.019102	-0.001007	-0.030942	0.021494	-0.010736	-0.004041	0.00372	-0.014213	-0.014681	0.010798	-0.000541	0.003393	-0.000066	-0.004056	0.004825	-0.004155	-0.003924	-0.010249	-0.003216	0.001627	-0.004232	0.000057	0.003342	-0.000097	-0.000154	0.001591	0.008243	-0.00253	-0.001951	0.002767	0.001491	-0.002465	-0.000242	-0.00192	0.000521	-0.000403	0.000838	0.003092	-0.000124	-0.000115	-0.000733	-0.000436
40	101	101	Inbred	1	493.611	0.373162	-0.018611	-0.062563	-0.006034	0.017581	0.017484	0.019984	0.007061	-0.025292	-0.007551	0.016266	0.001351	-0.000391	-0.000133	-0.005784	-0.00694	-0.008655	-0.000864	-0.005418	0.001837	-0.008934	-0.001538	-0.007766	-0.000393	-0.000518	-0.003979	-0.003771	-0.006626	-0.000112	-0.000521	-0.002484	0.000931	-0.004526	0.000762	-0.001034	-0.000003	0.001832	0.000064	0.001286	-0.000332	-0.000845	-0.000019	0.000387	-0.001489
40	101	101	Inbred	1	504.541	0.407454	0.018035	-0.045435	-0.022473	-0.003344	-0.004484	-0.003649	0.01093	-0.003347	0.007792	-0.010481	0.005646	0.004062	-0.010378	0.008053	-0.000811	0.002774	0.000153	0.005913	-0.009233	-0.002006	-0.001504	0.000717	0.00586	0.001641	0.000512	-0.004412	0.004828	-0.001471	-0.003543	0.00195	0.003992	-0.00337	-0.002307	-0.00166	0.001041	0.000183	-0.001879	-0.001841	-0.000138	0.000219	0.000384	-0.000214	-0.000802
40	102	102	Inbred	1	513.899	0.393861	0.051792	-0.00238	-0.00486	0.024877	0.018205	-0.001355	-0.014096	-0.009963	0.01814	-0.004933	-0.002374	0.001035	-0.004934	0.001779	0.00258	0.004409	-0.002946	0.005678	-0.000173	0.002324	-0.001728	0.001406	-0.005883	0.000213	-0.000689	-0.000026	0.000068	-0.002687	0.000719	-0.000619	0.000215	-0.000481	-0.000029	0.000636	0.00068	-0.002915	0.001039	0.00167	0.000604	0.000596	0.001129	-0.000204	0.000298
40	102	102	Inbred	1	530.362	0.393212	0.064154	0.017438	0.018521	0.008788	-0.005431	-0.004309	0.001577	0.004688	-0.012907	0.00553	0.005133	0.003903	0.000077	-0.000822	0.010162	-0.001863	0.001117	0.00859	0.001537	-0.000325	0.001468	-0.003452	0.001058	0.003845	-0.003858	0.00256	0.005611	-0.002569	0.000627	-0.000941	0.000938	0.003414	0.000162	-0.001861	-0.000791	-0.001651	0.000811	-0.000363	-0.000342	-0.000095	-0.000946	-0.000888	0.000756
40	102	102	Inbred	1	469.607	0.414259	-0.039398	0.047102	0.008872	0.002471	-0.024394	-0.002179	0.007431	-0.000933	0.002287	0.01402	-0.00245	-0.006628	0.004766	0.002157	0.002406	0.003069	-0.004202	0.00172	-0.000002	-0.003338	-0.001054	0.002119	-0.002335	-0.000342	-0.000424	0.003847	-0.000584	-0.002125	0.001461	-0.002413	-0.00263	-0.000026	-0.001574	-0.000381	-0.000288	-0.000055	0.0008	-0.001906	-0.000136	-0.000482	-0.001204	-0.000703	0.000192
40	102	102	Inbred	1	504.081	0.415633	-0.054303	0.029302	0.019468	0.026574	0.008164	0.010796	-0.016192	-0.006082	-0.001683	0.005117	-0.009808	-0.000173	-0.002035	-0.012919	-0.004545	0.012935	-0.0043	0.008106	0.003309	-0.005393	-0.002464	0.005682	-0.003445	-0.001861	0.000938	-0.001394	-0.001676	0.002956	-0.00079	-0.000782	-0.0022	0.000287	-0.00194	0.002157	-0.00234	0.001224	0.001453	-0.001808	0.001068	-0.003027	-0.000106	-0.000145	0.000879
40	102	102	Inbred	1	513.314	0.413995	-0.039292	0.030659	-0.022796	0.010743	0.01087	0.013553	-0.009116	-0.00081	-0.00845	0.001674	-0.011441	0.014267	-0.007475	-0.001411	0.002657	0.002814	-0.006011	0.000031	0.002393	0.000796	-0.001637	0.003824	0.000993	0.000778	-0.000777	-0.00091	-0.002066	0.000432	-0.003314	0.00227	-0.000173	0.001157	0.00047	-0.002174	-0.002092	0.003902	0.001169	0.000778	0.000561	-0.001188	0.000293	0.000386	0.000134
41	104	104	Inbred	1	555.256	0.398286	0.013215	0.032021	0.000675	-0.014362	-0.011021	0.006021	-0.001777	-0.009147	0.003764	-0.020494	0.004421	0.001189	0.005315	-0.004529	-0.003991	-0.000046	0.005584	0.005217	-0.00485	0.004409	-0.009415	-0.001714	-0.006238	-0.002176	-0.006246	0.0016	0.002716	0.004506	-0.004203	-0.000646	0.000824	0.000122	0.001173	0.001591	-0.003423	-0.001003	0.002252	0.000804	0.002502	-0.001053	0.000752	0.000371	0.000329
41	104	104	Inbred	1	493.418	0.355497	-0.062517	0.062749	-0.054506	0.042183	-0.021512	0.014221	-0.005942	-0.002908	-0.003781	-0.005664	0.006718	0.006625	0.003246	0.000536	0.006967	-0.002865	-0.00081	0.000782	-0.001768	-0.005513	-0.001193	0.008104	-0.002015	-0.002911	0.005598	-0.00154	0.004603	-0.003363	0.003056	0.005198	-0.003492	-0.00059	0.000582	0.00043	0.000623	0.000868	-0.000016	0.001071	0.000522	0.001653	0.000129	0.000566	-0.002507
41	104	104	Inbred	1	522.752	0.401409	0.050104	0.005981	-0.016727	-0.019311	-0.000275	0.011339	-0.016708	0.024371	-0.003558	0.010305	-0.002719	0.001933	-0.012976	0.002769	0.005877	0.002083	-0.010291	0.003039	-0.00353	0.00247	-0.004084	-0.004896	0.000389	0.005973	-0.003667	0.00364	0.001797	0.001813	0.001961	0.002044	0.003485	-0.000428	-0.00054	-0.000409	0.000775	0.000332	-0.001415	0.000193	0.000269	0.000178	0.000054	-0.000861	0.000426
41	104	104	Inbred	1	533.506	0.406827	0.021873	0.013679	0.012387	-0.030357	0.019145	0.046233	0.008666	0.002553	-0.012781	0.005245	-0.004327	-0.019873	-0.004429	0.003466	-0.001772	0.006083	-0.000491	0.006053	-0.007272	0.00502	-0.00624	-0.008428	-0.003382	-0.008679	0.002901	0.003744	-0.000422	0.002476	-0.000504	-0.004296	-0.005537	0.003112	-0.003409	0.000014	-0.000454	0.001274	0.000051	0.002679	-0.00036	0.000436	-0.001643	0.003632	-0.003819
41	108	108	Inbred	1	514.405	0.404075	0.047475	-0.042587	0.037875	-0.004083	-0.007033	-0.00888	0.008987	0.009391	0.00222	-0.00065	0.003893	-0.006352	0.000774	0.00298	-0.003398	0.001261	-0.00136	0.001955	0.000448	0.002532	0.003659	-0.000381	0.007561	0.000948	-0.004943	-0.000396	-0.002039	-0.003849	0.000119	0.00109	-0.000408	0.000288	0.000945	0.001752	-0.001001	0.001315	0.000424	-0.000582	-0.000476	0.001505	-0.000977	-0.000874	-0.000387
41	108	108	Inbred	1	468.284	0.384524	0.071794	-0.051019	0.025715	0.006377	0.021817	0.025324	0.001716	0.002646	-0.001098	-0.00254	0.008397	0.00075	0.006529	-0.002596	-0.000966	-0.003875	-0.000099	-0.002836	0.005679	0.004336	0.00597	0.003828	0.002892	-0.002283	0.000521	0.004925	-0.002252	-0.00274	-0.001909	-0.001603	0.001715	0.001886	0.002758	-0.001971	-0.001867	0.000097	0.001228	0.000431	-0.000298	0.000539	0.001153	-0.000044	-0.00025
41	108	108	Inbred	1	532.074	0.388739	0.029223	0.040324	0.006828	0.022056	0.001845	0.016083	-0.01559	-0.001886	-0.024877	0.006403	-0.008153	0.007746	-0.00479	0.002188	0.009888	0.003067	0.004875	-0.000103	-0.006274	-0.002509	0.002654	0.003986	-0.000629	0.004607	-0.00292	0.001136	0.00098	-0.005515	0.001372	0.003083	-0.002124	0.001955	0.002479	0.001882	-0.000872	0.003963	0.003125	0.002057	0.001175	-0.000323	-0.000349	-0.001803	0.000309
41	108	108	Inbred	1	509.535	0.446707	-0.020992	-0.009475	0.031619	0.021305	-0.014575	-0.002602	0.026592	0.015799	0.008933	0.002332	0.005234	0.009253	0.003452	0.003424	-0.005951	-0.001659	-0.003449	-0.002644	-0.006686	-0.007171	-0.003774	-0.001579	0.006591	-0.001726	-0.000778	-0.001228	-0.000034	-0.000437	-0.002692	-0.000827	-0.003564	-0.000267	0.001192	0.000262	0.002356	0.000097	-0.000023	-0.002412	0.000417	-0.002513	-0.002528	-0.002358	-0.001887
41	108	108	Inbred	1	479.681	0.384309	0.002718	-0.046218	0.031939	0.016552	-0.029945	0.021648	0.001768	-0.003855	-0.010221	-0.002165	0.010931	-0.001342	0.005675	0.006977	0.006698	0.005443	0.001178	0.00754	0.004669	-0.008367	-0.002287	0.000926	0.011557	-0.000453	-0.002384	0.002299	-0.004696	-0.003994	0.004538	0.00276	0.000539	0.002434	-0.001863	-0.003631	-0.002069	0.000432	-0.000655	-0.001085	-0.001979	-0.000785	-0.003751	-0.002228	-0.001057
42	111	111	Inbred	1	533.921	0.39812	-0.007713	-0.038169	0.01585	0.01081	-0.008603	-0.004147	0.002505	0.020502	-0.001687	0.004239	0.001793	0.002394	0.004307	0.006882	0.003293	0.001417	-0.006519	0.003952	0.002023	-0.001704	0.002358	0.000055	-0.001305	0.001105	0.002251	0.001109	0.000891	-0.001099	-0.001559	-0.001946	0.0009	0.00226	0.001234	-0.000795	-0.000003	0.000112	-0.000514	0.000172	-0.00048	0.000618	-0.000749	0.000086	0.000369
42	111	111	Inbred	1	498.554	0.411943	-0.018125	0.009305	0.004604	0.002223	0.010035	-0.005592	-0.006093	0.005232	-0.002755	0.000555	0.003933	-0.006986	-0.001436	0.007506	0.005737	-0.003263	-0.006548	0.006385	-0.002506	0.001938	0.00281	0.000501	-0.003177	-0.000185	0.001	-0.000656	0.000203	-0.000631	-0.001624	-0.001185	0.002289	0.004746	0.00169	0.000261	0.000924	-0.001009	-0.000013	0.000508	0.000645	-0.000693	0.000226	0.000032	0.000444
42	111	111	Inbred	1	538.039	0.409998	0.006464	-0.021965	-0.00271	0.037215	0.017127	-0.015608	-0.011107	0.00732	-0.004912	0.006192	0.001162	-0.002463	-0.008007	-0.00134	0.00877	0.00174	0.012722	-0.004248	-0.000531	-0.003804	0.008952	-0.003545	0.003808	-0.001944	-0.003948	-0.004662	-0.002146	-0.004827	0.002925	0.000781	0.003437	0.003428	-0.001079	-0.000688	-0.002802	-0.000559	-0.002362	-0.000164	0.001783	-0.002657	-0.00205	-0.000586	0.000166
42	111	111	Inbred	1	476.396	0.402389	0.088217	0.056759	0.029165	-0.033641	-0.023081	-0.008051	-0.01438	0.005259	-0.001892	-0.005966	-0.005331	-0.002624	-0.005506	0.002756	-0.002036	0.00062	0.004256	-0.009634	0.003681	-0.001144	0.004017	0.00076	0.002895	-0.001284	-0.007004	-0.002476	-0.003794	-0.001346	-0.001842	-0.002243	0.000148	0.001039	-0.001025	0.0049	0.000644	0.003728	0.001183	-0.001692	-0.000984	0.000579	-0.000304	-0.000364	-0.000691
42	111	111	Inbred	1	503.389	0.378779	0.099111	0.025617	0.00502	-0.043775	0.016987	-0.015654	-0.026341	-0.01551	-0.004589	-0.008964	-0.003903	-0.013981	0.001884	0.009625	0.003323	-0.001574	0.005015	-0.021723	-0.002072	-0.004738	-0.004174	-0.004174	-0.001478	-0.004791	0.006683	-0.00084	-0.001773	0.001728	-0.00182	0.006144	-0.000579	-0.002029	-0.001433	-0.000418	0.000005	-0.000223	0.001061	0.000156	0.000229	-0.000437	0.00114	-0.001195	0.001319
42	113	113	Inbred	1	540.197	0.422914	0.008203	0.0335	0.039036	0.003262	0.026621	0.00828	-0.010857	0.005292	-0.002106	0.002845	0.003511	0.016169	-0.006494	0.001965	0.002019	0.000327	-0.001046	-0.000111	0.004436	0.000303	0.000935	-0.006046	-0.000451	0.001313	-0.001849	-0.00069	0.00232	-0.003564	0.001214	-0.002031	0.00019	-0.000731	0.002713	0.002176	0.001754	0.001998	0.000547	0.000228	-0.00017	0.000227	0.002877	0.001283	0.000367
42	113	113	Inbred	1	567.238	0.432354	0.002354	0.008599	0.019007	-0.003369	-0.007602	0.025245	-0.002717	-0.01628	-0.002243	-0.00075	-0.003441	-0.001571	-0.017668	0.009345	-0.003339	0.002093	-0.004257	-0.005642	0.002587	0.004365	0.007129	-0.008599	-0.003954	0.000735	-0.002375	-0.003546	0.002132	0.000512	0.005573	-0.0045	0.006272	-0.000545	0.000237	-0.003745	0.000658	0.001297	0.000703	-0.001038	-0.000671	0.001573	0.000519	0.000817	-0.000305
42	113	113	Inbred	1	551.432	0.415455	-0.005595	0.014193	0.017516	0.00825	0.024241	0.009072	0.011789	-0.007249	0.020749	-0.013793	-0.004271	0.000667	0.003525	0.002563	0.002299	-0.002899	0.002107	0.009	-0.000669	0.007097	-0.00535	0.005902	-0.004926	0.001658	0.000229	-0.002779	-0.00024	0.000463	-0.002269	-0.000129	0.004658	-0.002883	-0.001583	-0.000528	0.00039	-0.003139	0.003099	0.00176	0.001173	0.000676	-0.000997	-0.000595	-0.000077
42	113	113	Inbred	1	523.446	0.419623	0.039205	0.003021	0.023737	0.014283	0.016929	0.016474	0.022216	0.00162	0.002012	-0.004836	0.012423	0.010473	-0.000084	0.011531	-0.002634	0.004291	-0.000637	-0.007961	-0.000465	0.002349	-0.001001	-0.002893	-0.005287	0.001096	-0.003211	-0.003764	-0.000662	0.000076	-0.001049	-0.001037	0.000872	-0.001109	-0.000932	-0.002952	0.00038	0.003318	-0.000804	-0.000838	-0.000302	0.001478	0.000295	-0.000213	-0.000589
42	113	113	Inbred	1	540.317	0.428682	-0.022145	0.007932	0.008345	0.041218	-0.001837	0.003426	0.009777	-0.005355	0.012209	-0.009136	0.008973	-0.000262	-0.010443	0.007217	-0.001256	-0.000129	-0.003229	-0.000451	0.001843	0.006585	0.007247	-0.0007	0.001119	0.005619	0.003255	0.001436	0.001813	0.000639	0.000323	-0.003185	-0.003027	-0.001061	-0.000514	-0.000146	0.001032	0.000459	-0.000297	0.002023	-0.00104	-0.000977	0.00102	0.000463	0.000873
43	115	115	Inbred	1	493.942	0.395115	-0.014632	0.053124	-0.005794	0.011571	-0.000825	0.019034	0.002886	-0.005966	-0.002029	0.010408	0.002885	0.007449	0.006357	-0.00016	-0.002348	0.01227	-0.001062	0.003566	-0.00539	-0.006492	-0.002464	0.001076	0.001122	0.00315	0.000733	-0.000736	-0.001561	-0.001339	0.001778	-0.000888	0.001836	0.002019	0.002787	0.000902	-0.001964	0.002159	0.001781	-0.002347	-0.00206	0.00002	0.000697	-0.000885	0.001403
43	115	115	Inbred	1	501.623	0.423841	-0.031877	0.018661	0.010505	-0.03478	0.011673	0.00012	0.012839	0.000098	0.011289	-0.001856	0.004805	-0.006271	-0.000169	0.0049	-0.00094	0.007466	-0.000668	-0.004179	-0.006265	-0.002711	0.00431	0.003704	-0.004032	0.005278	-0.002855	-0.002779	0.004192	0.002243	-0.002062	0.000208	0.000291	0.000163	0.000872	0.000874	-0.000038	-0.001019	-0.00011	-0.002599	-0.003308	0.000145	-0.000243	0.000484	0.00008
43	115	115	Inbred	1	528.27	0.413244	-0.006199	0.028349	0.036779	-0.015072	0.023727	0.020519	-0.02636	-0.004631	-0.000887	0.015654	0.01281	0.011443	0.007406	0.009949	-0.002373	0.00088	-0.002235	0.00097	0.002284	-0.011141	-0.002921	0.00475	0.002431	0.007529	0.001178	-0.004743	0.003461	-0.00576	0.003428	0.002974	0.001055	-0.001735	-0.000649	-0.003797	-0.002483	0.000639	0.002559	-0.002053	-0.001751	0.000565	0.002333	-0.000055	0.002682
43	115	115	Inbred	1	498.498	0.406936	-0.000358	0.054873	0.016211	-0.009403	0.026673	0.009477	-0.00807	-0.004361	0.003084	-0.012077	-0.000413	0.007034	-0.012562	-0.003841	0.001236	0.009471	-0.005159	-0.003819	0.004862	0.001583	-0.000574	-0.001461	0.001115	-0.000909	0.001995	-0.00104	-0.000275	-0.000301	-0.000435	0.001263	-0.004031	0.001119	0.000083	-0.000436	0.001762	0.001745	0.001043	0.00002	0.00113	0.000247	0.000305	-0.000417	0.00074
43	115	115	Inbred	1	492.912	0.42643	-0.023754	0.01696	-0.001564	0.030738	-0.007722	0.005193	0.011657	-0.011334	-0.002873	0.010196	-0.002292	-0.000171	0.008163	0.002368	0.002517	0.004541	0.000179	0.000634	0.007036	0.007155	-0.008271	-0.003812	-0.001731	0.000654	-0.00355	0.005371	-0.000097	0.004691	-0.000043	-0.001083	0.00532	-0.000979	-0.000128	-0.00122	0.001168	-0.000719	0.000099	-0.00114	-0.000011	0.000863	0.001423	0.001209	0.000725
43	117	117	Inbred	1	517.206	0.408694	-0.029026	-0.007073	0.021495	0.013436	0.002697	-0.0136	0.003052	-0.014446	-0.009248	-0.00226	-0.002636	-0.00054	-0.000617	-0.000214	-0.002711	-0.001031	-0.001967	0.004667	0.000751	0.007202	-0.003557	-0.007425	-0.002685	0.005003	0.000037	0.001692	0.001148	0.000792	-0.000294	0.002133	0.00061	-0.000622	0.000787	-0.00098	0.000231	-0.000022	0.001807	0.000223	-0.002509	-0.000345	-0.000492	-0.001003	0.000167
43	117	117	Inbred	1	518.269	0.407954	-0.042887	-0.017623	0.039604	-0.020987	0.003543	-0.013929	-0.006143	-0.003889	0.003509	0.002168	-0.002115	-0.010575	-0.003329	-0.002113	0.001306	0.000931	0.002761	-0.003319	0.001182	0.003059	-0.003219	-0.000479	0.000657	-0.000643	0.002354	0.002496	0.001366	0.000254	-0.000626	0.000801	0.001042	0.002282	0.000142	0.001543	-0.00152	-0.00211	0.000889	0.002849	0.000584	-0.000467	-0.001451	0.000458	0.000519
43	117	117	Inbred	1	539.356	0.435086	-0.020469	0.011339	0.013688	-0.003362	0.014534	-0.014766	0.031041	0.008331	0.006794	-0.003764	-0.00434	0.004792	0.007064	0.006323	0.007221	-0.000269	-0.000124	0.005649	-0.006884	0.00113	-0.007714	-0.000571	-0.00581	-0.002666	-0.009259	-0.003123	-0.005868	-0.000759	-0.000595	-0.000978	0.003271	-0.000492	0.001152	0.000134	0.001028	0.000885	-0.001013	-0.001717	-0.000204	-0.000755	0.000451	0.000332	0.000288
43	117	117	Inbred	1	523.301	0.410374	0.021234	0.02499	0.023533	0.009843	0.015486	-0.014739	0.002932	0.007455	-0.012817	-0.007668	-0.0073	-0.00342	0.00602	0.006854	0.004758	-0.012166	-0.008225	-0.003052	-0.009296	0.0001	0.010118	0.004282	0.001538	0.000937	-0.002328	-0.003616	-0.000359	0.005968	-0.000817	0.00015	0.003904	0.001606	0.000338	0.001333	0.000524	0.000372	-0.003063	-0.000023	0.002195	0.001866	0.002627	0.002	0.00108
43	117	117	Inbred	1	525.115	0.392277	-0.032391	-0.043198	0.014416	0.023107	0.018925	-0.006778	-0.024607	0.011426	-0.007579	-0.003675	-0.000752	-0.005159	-0.010351	-0.001186	0.00568	0.002554	0.006612	-0.002944	-0.000809	-0.00366	0.001962	-0.004378	-0.000874	0.00118	0.002701	-0.000647	0.000587	-0.001973	-0.001418	-0.000167	0.001943	0.002941	0.00052	-0.001097	-0.002245	-0.000689	-0.000304	-0.002069	-0.00012	0.000772	-0.000478	0.000672	-0.000568
44	118	118	Inbred	1	535.642	0.415432	0.011798	-0.014157	0.021612	0.016986	-0.003548	-0.005848	-0.007001	-0.004618	-0.000653	-0.002893	-0.008574	-0.006187	-0.005113	-0.008521	-0.000767	0.001825	0.005448	-0.002666	-0.007791	-0.000793	-0.001308	0.001209	-0.001164	-0.001904	0.001484	0.00194	-0.001281	-0.002268	-0.000842	-0.003569	0.000962	-0.000305	-0.001327	0.002453	0.001834	0.001352	-0.001779	-0.000128	-0.000076	-0.001427	-0.000096	0.000668	0.000452
44	118	118	Inbred	1	512.692	0.426606	-0.049886	-0.001697	0.025291	-0.026804	0.004076	-0.023151	-0.01686	0.020371	0.017563	-0.000385	0.00643	-0.002889	-0.003565	-0.008441	-0.003852	-0.008805	-0.000101	0.001369	-0.001961	-0.000884	-0.002946	0.003349	-0.000262	-0.002981	0.001919	-0.001558	-0.000266	0.000777	-0.000024	-0.001952	0.000871	-0.000813	-0.001369	-0.000826	0.000629	0.001432	-0.002533	-0.00013	-0.000267	-0.000529	0.001042	-0.001799	-0.000283
44	118	118	Inbred	1	547.336	0.400461	0.004909	0.021219	0.009299	-0.004736	-0.006845	-0.020264	-0.00097	0.00231	0.013762	0.000365	-0.001533	0.005097	0.006192	-0.012627	-0.005613	-0.000727	0.009079	0.003561	-0.00211	0.006764	0.002701	0.007815	0.006719	-0.003406	-0.001265	0.00188	0.000255	0.001484	0.007377	-0.003107	0.002033	-0.000371	-0.000227	0.00385	0.001363	-0.001657	0.000196	-0.000501	-0.001291	0.001921	0.002088	-0.001141	-0.00032
44	118	118	Inbred	1	514.113	0.390312	0.056445	0.000885	0.008485	0.011173	-0.021373	0.009068	0.002714	0.001213	-0.000191	0.003645	-0.004167	0.001054	0.00294	-0.00122	-0.000216	-0.014789	-0.00755	-0.002671	-0.004261	-0.002057	0.00029	-0.002969	0.005505	-0.002131	-0.003934	-0.00319	0.001319	0.002277	0.003403	-0.002202	0.001651	0.000069	0.002326	0.001619	0.000328	-0.000379	0.001829	0.003267	0.000594	-0.001804	-0.001021	-0.001288	0.000363
44	118	118	Inbred	1	514.363	0.414332	0.018098	-0.035502	0.021585	-0.023608	-0.01534	-0.007532	0.006592	0.025696	0.006358	-0.000956	-0.000343	-0.005833	-0.001522	0.005205	-0.003457	0.00779	0.008116	-0.001567	-0.005615	0.005362	-0.007331	0.001373	0.000072	-0.00571	0.000682	0.002143	0.002589	-0.001765	-0.000494	0.001091	0.001922	0.001613	0.000583	0.00191	-0.001221	0.000559	0.000591	0.001066	0.000054	0.002189	0.000509	0.000666	0.000489
44	120	120	Inbred	1	506.437	0.392205	-0.016185	-0.010648	-0.000445	0.016926	-0.011934	-0.01382	-0.010677	0.011841	0.003897	0.001653	-0.006972	0.001873	0.000548	0.002403	-0.005872	0.004448	0.009104	-0.006057	-0.00266	0.002328	0.000236	-0.000354	-0.001087	0.002925	0.004131	-0.002061	-0.000743	-0.001233	-0.002925	0.00095	0.005359	-0.001535	0.000317	0.001638	0.001296	-0.001009	0.000454	0.003404	-0.000689	-0.001039	-0.00055	0.000199	0.000282
44	120	120	Inbred	1	498.831	0.376219	-0.0161	0.001156	-0.030216	0.013624	-0.019633	-0.000201	-0.037333	0.0007	-0.005332	0.009015	0.012948	-0.010416	-0.002801	0.005884	-0.004439	0.002686	-0.006238	-0.005987	-0.010475	-0.001449	-0.001968	0.001767	0.002694	-0.005349	-0.004477	0.002478	-0.000319	0.002001	-0.001486	-0.002557	0.000992	0.002811	0.000804	0.00031	-0.001491	-0.000859	0.001073	-0.002339	-0.001076	-0.000361	-0.000257	-0.000647	-0.000085
44	120	120	Inbred	1	502.594	0.37936	0.017259	-0.079654	-0.028104	0.006346	-0.013666	-0.000227	0.024402	0.025757	0.002305	0.012373	0.001473	-0.006525	0.002588	0.002249	-0.005141	-0.002595	-0.00548	-0.008851	-0.006298	0.000627	0.000056	-0.000999	0.006333	-0.00568	-0.001363	0.002883	-0.00201	0.002329	0.000955	0.001357	-0.001081	0.000825	-0.001953	0.001966	-0.002229	0.001992	0.00267	-0.000181	0.002552	0.001743	-0.001734	0.000601	-0.000569
44	120	120	Inbred	1	491.794	0.415938	-0.053373	-0.022749	0.004757	-0.003292	-0.001379	-0.011995	-0.001239	0.005182	-0.004973	0.003772	-0.002843	-0.008691	-0.005769	0.000376	0.004826	0.004188	-0.007087	0.003416	-0.003789	0.000864	0.000189	0.001707	0.003754	-0.002427	-0.001607	0.003902	0.000266	-0.00203	-0.000235	-0.00042	-0.000659	0.001317	0.000198	-0.000077	0.001215	-0.000683	0.001549	0.000938	-0.001289	-0.001613	-0.00082	-0.000592	0.000402
44	120	120	Inbred	1	503.085	0.394811	-0.025792	0.048661	0.007735	-0.006407	-0.013626	-0.0007	-0.008941	-0.011047	0.001053	0.005819	-0.006507	-0.006766	-0.002487	0.002123	0.005793	0.010248	0.001665	-0.003449	0.002347	0.00777	-0.002779	0.001419	-0.001458	0.002969	0.001563	0.000776	-0.001571	0.001788	-0.001179	-0.005064	0.000221	0.001734	-0.000992	-0.001366	0.000346	0.000547	-0.000403	0.000298	-0.00109	-0.001176	-0.000535	0.000367	0.00056
45	122	122	Inbred	1	523.446	0.423572	-0.011781	-0.032827	0.005945	-0.024311	-0.003879	0.005832	-0.000426	0.004149	0.003446	-0.00129	-0.003445	0.003145	-0.004815	0.001613	0.001291	-0.006513	0.007562	-0.001822	-0.002949	0.001979	-0.00281	-0.001998	0.002799	0.000622	0.000249	0.003396	-0.000275	-0.00064	-0.003004	0.004437	0.001111	0.000928	0.000074	0.003242	0.001315	-0.001211	0.000401	0.000085	-0.001897	-0.000349	-0.000375	0.000266	0.000805
45	122	122	Inbred	1	476.331	0.433393	0.004476	-0.001915	0.037299	-0.019199	0.035313	0.013125	0.00586	-0.008548	-0.009888	0.004433	0.00365	-0.005422	0.007531	0.006582	0.002479	-0.002191	0.000936	0.002332	0.000748	0.004009	-0.006154	0.001112	-0.001063	0.001844	0.002656	0.002474	-0.002682	0.000555	-0.001829	-0.000541	0.00112	-0.002169	0.000056	0.00034	-0.000538	0.000171	-0.001464	0.001024	-0.002087	0.001472	0.000757	0.000719	-0.000145
45	122	122	Inbred	1	514.659	0.415578	0.032851	-0.032835	-0.013432	-0.012238	0.00142	0.020707	0.019582	0.010776	-0.001842	0.008495	-0.001257	0.010731	-0.000215	0.002966	-0.001842	-0.003956	0.012895	-0.008435	-0.000079	0.007152	0.010306	0.002242	-0.002368	0.001471	0.003453	0.002648	0.000607	0.002855	-0.002288	-0.00039	-0.001833	0.004075	0.000867	-0.003246	-0.000489	0.001792	0.003672	-0.001176	0.001547	-0.000185	-0.000716	-0.001304	0.000264
45	122	122	Inbred	1	475.74	0.422131	-0.03835	0.005594	-0.007521	-0.012331	0.013162	-0.003813	0.004837	-0.00888	-0.007434	0.00678	-0.003431	0.004306	-0.005758	0.002483	-0.003197	-0.002223	-0.015099	-0.006304	0.002683	0.001512	0.00202	0.002285	-0.001906	0.002559	0.003822	-0.000085	0.005133	0.005313	0.001715	-0.00303	-0.000288	0.000796	0.000566	0.0022	0.00026	0.002174	0.006096	0.00129	-0.000794	-0.000678	0.001487	-0.000164	0.000939
45	122	122	Inbred	1	522.97	0.426507	-0.02279	0.014229	-0.010228	-0.019159	0.025403	0.006282	0.001322	0.002509	0.002727	-0.011566	0.002207	0.010478	0.001975	0.000805	0.005223	0.002799	0.003355	-0.006176	-0.01079	-0.003257	-0.001856	-0.001926	-0.000295	0.000892	0.003448	-0.004386	-0.004401	0.002497	-0.002412	-0.00124	0.000534	0.003459	0.001114	0.004502	-0.00206	0.000079	-0.000898	0.001201	-0.0009	-0.001402	0.000212	-0.000747	-0.000101
45	123	123	Inbred	1	501.452	0.407896	-0.025419	0.040573	0.013049	-0.018474	0.005091	0.00096	0.01251	-0.009903	-0.009976	-0.01367	0.004865	-0.001035	-0.003265	0.008016	0.006849	-0.004384	0.003495	0.004443	0.007041	0.009198	-0.000224	0.002444	-0.001358	-0.000734	0.002193	-0.00255	-0.0044	0.004785	-0.0017	-0.000597	0.00006	0.001793	-0.002113	0.000288	0.000869	-0.000559	0.000504	0.001008	-0.001335	-0.000741	-0.000302	-0.000881	-0.000168
45	123	123	Inbred	1	499.855	0.407387	-0.040934	-0.008502	-0.006275	-0.016299	-0.005878	0.010572	0.000865	-0.007423	-0.005986	-0.01063	-0.0056	0.007366	-0.01656	0.014216	-0.008712	0.001489	-0.006289	-0.000981	0.004553	-0.001034	-0.003038	0.00394	-0.003472	-0.003485	0.002177	0.001422	-0.003124	0.000682	0.000133	-0.005641	0.002974	-0.002076	0.00526	-0.002737	0.000284	-0.000398	0.002669	-0.002388	0.000739	-0.000738	-0.000516	-0.000739	-0.00191
45	123	123	Inbred	1	494.097	0.422472	-0.045735	0.003987	0.008816	-0.016414	-0.000498	-0.005768	0.017177	-0.005116	-0.000055	-0.009311	0.015583	-0.007152	-0.009832	0.002276	0.006629	0.002175	0.001333	-0.004583	0.000367	-0.000161	0.001368	-0.00064	-0.003737	0.003732	0.002968	0.003774	0.003367	-0.000142	0.004398	-0.001134	-0.001241	0.00031	-0.000725	-0.001021	0.002647	0.001304	0.002718	-0.002158	-0.001113	0.001206	-0.000047	-0.000409	0.000237
45	123	123	Inbred	1	515.776	0.391081	-0.040731	0.003596	0.0262	-0.012282	0.007417	-0.004782	-0.00579	0.006166	-0.008324	-0.013177	0.002891	0.001339	0.002537	0.004838	0.00146	0.000109	0.004284	-0.005204	0.001799	0.005344	-0.003168	-0.004765	-0.002832	0.000413	0.000416	0.000007	0.005786	-0.000467	0.000272	0.001995	-0.000755	0.000389	0.000046	0.000681	-0.000012	0.001412	-0.001408	0.001578	0.00022	-0.000684	0.000195	-0.000147	0.000758
45	123	123	Inbred	1	522.836	0.403919	-0.01095	0.025298	0.015297	-0.000353	0.000645	0.001955	0.0046	-0.003968	-0.012635	0.007549	0.00186	0.003098	0.001577	0.000806	-0.001039	-0.002178	0.005508	0.000187	0.005877	0.002448	-0.002011	0.004004	0.001395	-0.002694	-0.004117	0.004031	-0.000022	0.00516	-0.000415	0.000558	0.004165	0.001906	-0.000158	-0.00022	-0.002085	-0.001752	0.000345	0.003031	0.000308	0.00056	-0.001334	0.00052	-0.000293
46	124	124	Inbred	1	534.846	0.409367	0.004863	0.01675	-0.054004	-0.008331	-0.008788	0.020209	-0.011248	-0.006652	0.023486	0.006128	-0.001979	0.002736	0.007088	-0.003157	-0.00495	0.003325	-0.002324	0.003544	-0.002817	-0.000283	0.000966	0.001617	0.005703	0.004008	-0.001023	0.003828	0.002032	-0.002443	0.000882	0.000573	-0.00021	0.00049	-0.000923	-0.002577	0.003249	0.000413	-0.001783	-0.001581	0.002638	0.000473	-0.001138	0.000521	0.000702
46	124	124	Inbred	1	531.047	0.400835	-0.013827	-0.012723	0.005025	-0.00204	-0.00004	0.006884	0.008806	0.021414	0.000593	0.007505	-0.014163	0.01091	0.001928	-0.008121	0.003835	-0.007981	0.005498	0.007042	-0.006664	-0.000082	-0.002667	-0.000983	0.00183	-0.002116	0.0024	0.00265	0.002413	-0.003614	0.000969	0.00134	0.001562	-0.002178	0.001554	-0.000244	-0.003719	-0.000853	0.00108	0.000563	0.001172	0.001234	-0.000695	0.001191	0.000549
46	124	124	Inbred	1	512.591	0.395574	0.027554	-0.0625	-0.003418	-0.005171	0.000003	0.001151	0.00367	0.004607	0.002081	0.00652	0.013364	0.01455	0.007769	-0.000241	-0.009612	-0.007359	-0.003218	-0.00291	-0.002508	-0.004892	0.00406	0.0033	-0.004681	-0.003686	-0.001719	0.001586	-0.001254	0.001048	-0.000225	0.000103	-0.000418	0.000236	-0.001654	0.00137	0.000993	0.001098	0.000016	0.001695	0.000093	-0.000178	0.000161	0.001273	0.000948
46	124	124	Inbred	1	513.825	0.394417	-0.007915	0.01204	-0.018488	0.014413	0.012055	0.0096	-0.013739	-0.001631	0.009587	0.006489	-0.001412	0.008722	0.004216	0.004721	-0.003775	-0.001952	0.0016	0.000257	-0.00229	0.000218	-0.003625	0.006596	-0.004067	0.001066	-0.002229	-0.002253	-0.00122	-0.00016	0.000925	-0.0021	0.004214	0.000247	-0.004039	-0.001074	-0.002136	-0.002013	-0.000963	-0.001887	0.001003	-0.000156	-0.00044	0.000544	0.000096
46	124	124	Inbred	1	507.209	0.400427	0.02201	0.009628	-0.015854	0.024641	-0.007692	-0.001814	0.012707	0.00127	0.00624	0.001203	0.01	-0.003228	0.016394	0.002229	-0.011113	0.00443	0.010627	-0.000232	0.000269	0.000811	-0.003188	0.005028	-0.000495	-0.005809	0.001871	-0.001494	-0.002946	-0.000068	0.00074	-0.000508	-0.002123	-0.000137	-0.000877	-0.001941	-0.000332	0.000026	-0.001044	-0.000094	-0.000941	0.000393	0.001883	0.000482	-0.000329
47	129	129	Inbred	1	513.636	0.388568	0.047287	-0.046003	-0.007066	0.01265	-0.005774	-0.007603	0.014109	-0.006169	-0.004722	0.010501	-0.005398	0.004275	0.009054	0.010148	0.009496	0.003359	0.009843	-0.006165	0.007269	0.000473	-0.001173	0.002755	-0.002484	-0.002592	-0.002071	0.000891	0.001401	0.007377	0.001012	-0.001346	0.003482	0.002416	-0.001517	0.00123	0.000051	0.001851	-0.002193	0.002211	0.000836	-0.000832	0.000302	0.000024	0.000503
47	129	129	Inbred	1	539.835	0.383892	0.04916	-0.073184	-0.028793	-0.011508	0.001932	-0.009214	-0.020781	0.008697	0.01204	0.001598	0.012429	0.009423	0.003655	0.002437	-0.001253	-0.008995	-0.001894	0.000762	0.004505	-0.012883	-0.006041	0.002028	-0.005418	0.004475	0.002782	0.003158	-0.00122	-0.000447	0.00233	-0.000249	-0.000624	-0.001388	0.000788	-0.0034	0.000362	-0.003359	-0.000097	0.003068	-0.000226	-0.000061	-0.00031	0.001136	0.001722
47	129	129	Inbred	1	528.069	0.401446	0.088763	-0.009417	-0.00976	-0.012306	0.000997	-0.002376	0.003589	0.008094	0.00694	-0.00815	0.001365	-0.004207	0.003705	0.005914	0.012177	-0.008362	0.000911	-0.011543	0.002465	-0.002744	0.002793	0.003114	0.003707	-0.000152	-0.003351	-0.000548	0.001485	-0.004718	0.001332	0.002549	0.000292	-0.00016	-0.001714	0.000664	0.003235	0.000875	0.001832	0.001018	0.002935	-0.00236	-0.001882	-0.00063	-0.00223
47	129	129	Inbred	1	511.8	0.405279	0.055553	-0.026626	-0.0263	-0.031491	-0.004827	-0.005502	0.00374	-0.004257	-0.010705	0.002358	-0.004879	0.001565	0.005285	-0.000974	0.002407	0.000151	0.005725	-0.005244	-0.005163	0.001106	-0.003724	0.005963	0.000382	0.001758	0.008223	-0.001053	0.00166	-0.001858	-0.003184	-0.000072	-0.00284	-0.000013	0.000365	-0.000571	-0.000755	0.000287	-0.001405	-0.000788	-0.001009	-0.000683	0.000854	0.001674	0.000623
47	129	129	Inbred	1	538.926	0.403985	-0.021355	0.017194	-0.030169	-0.010323	-0.019022	-0.001531	0.016684	-0.012049	-0.015457	0.001306	0.003575	0.008346	0.011568	-0.001361	-0.00193	-0.010454	0.002589	0.00295	-0.003685	-0.005952	0.001619	0.001875	-0.002818	0.000322	0.000662	0.001452	-0.000192	-0.002701	-0.001503	0.001337	0.00025	0.002379	0.001294	-0.001795	-0.000116	0.000842	0.001983	0.00016	0.000488	0.001642	-0.000122	-0.000008	0.000923
48	130	130	Inbred	1	539.221	0.423261	-0.046486	-0.010815	0.035065	-0.018025	0.006289	0.00335	-0.005277	0.006148	0.009046	0.005131	-0.010077	0.004206	-0.003332	-0.000048	-0.005868	-0.005035	0.006231	0.00449	0.003462	-0.000969	0.003358	-0.000157	0.001277	0.000482	0.000416	-0.00113	0.00402	0.000338	0.001775	-0.000378	0.000504	-0.000166	-0.001853	-0.003429	-0.000188	-0.002527	-0.001179	-0.000041	0.002841	0.001602	0.00011	-0.000124	-0.00037
48	130	130	Inbred	1	528.63	0.417215	-0.049418	0.007626	0.024727	0.003587	0.000933	-0.000532	-0.015365	0.027515	-0.011209	0.001581	-0.013778	0.003356	-0.009721	0.005625	0.002319	-0.002994	-0.007022	-0.000657	0.000445	0.006591	-0.007563	0.001691	0.000529	-0.002496	0.000053	0.000497	-0.001543	0.002755	0.001686	0.002018	0.001218	-0.002206	-0.00148	-0.001495	-0.000121	0.003392	0.00073	0.002956	0.00052	-0.002749	0.000831	-0.000272	-0.000546
48	130	130	Inbred	1	524.919	0.42994	-0.064253	-0.001422	0.046246	-0.0142	0.004278	-0.008267	-0.014606	0.005052	-0.011316	0.007599	-0.005818	-0.00013	-0.009092	0.000496	0.008313	-0.003804	-0.000514	0.001964	0.001161	0.003322	0.000931	0.001089	-0.001165	0.00207	0.003418	0.000298	-0.002044	-0.000691	0.000907	0.000657	0.00235	-0.00056	0.000529	-0.001797	-0.001744	-0.000983	0.00078	0.000453	0.001417	-0.000494	0.000426	0.001699	-0.001479
48	130	130	Inbred	1	529.285	0.432721	-0.042449	0.006695	0.02502	0.00147	-0.008515	-0.009571	0.013689	0.014344	-0.006692	0.001554	0.001123	0.000213	-0.009293	0.000514	0.013511	0.000209	0.005264	-0.007882	0.004754	-0.001674	0.001914	-0.001521	0.001719	-0.000009	-0.003113	-0.004116	0.000422	0.001659	0.000778	-0.00095	-0.002927	0.001781	0.000651	-0.004203	-0.00314	-0.000479	-0.00172	0.000249	-0.002247	0.000482	-0.001836	-0.000936	0.000068
48	130	130	Inbred	1	514.565	0.429771	-0.061442	0.026397	0.036483	-0.034683	-0.005853	-0.011012	-0.014412	-0.006499	0.00591	0.003179	-0.005669	-0.005475	-0.012363	0.002775	0.004061	-0.001109	-0.000429	-0.003838	0.002666	-0.002479	0.002418	-0.005338	0.006548	0.002014	-0.001792	-0.000245	0.001397	-0.002819	-0.002035	0.005954	0.000661	-0.005081	0.001249	-0.000879	-0.000649	-0.000579	0.001069	-0.001938	0.001138	-0.000297	-0.000168	-0.000276	0.000011
48	131	131	Inbred	1	519.466	0.402498	-0.013077	-0.007567	0.024733	-0.009623	0.034372	-0.019544	-0.005478	-0.018984	-0.007352	-0.00492	-0.003473	-0.010617	-0.010669	0.001036	0.00021	-0.001127	0.000241	-0.003103	0.00373	0.001869	0.006506	-0.003009	-0.004689	0.000377	0.002087	0.002126	-0.004405	-0.0028	0.001736	0.000136	0.000961	0.001845	0.000205	0.000457	0.001464	0.001667	-0.001834	0.001111	-0.000923	-0.000009	-0.000414	-0.000836	0.000524
48	131	131	Inbred	1	510.887	0.409912	-0.016791	-0.008104	0.011619	-0.023551	0.002958	-0.009632	0.007082	-0.019535	-0.011453	0.004895	-0.006441	0.000812	-0.004424	0.006865	-0.001911	0.000533	-0.004177	0.003086	0.002742	0.00466	0.000412	-0.001866	-0.001942	-0.002697	0.002002	-0.001725	-0.001551	-0.000967	-0.001134	0.003714	-0.000104	0.000264	0.000822	0.000147	0.00182	0.001373	-0.000653	-0.000868	0.002157	-0.001608	0.000864	0.000621	-0.001235
48	131	131	Inbred	1	511.775	0.409336	-0.013888	0.015444	0.000745	-0.000962	0.052444	-0.023069	0.007435	-0.016068	-0.012088	-0.013904	-0.014399	-0.002865	-0.004621	-0.0001	0.003615	-0.00388	-0.013664	-0.001884	0.005505	-0.005478	-0.002609	0.001175	0.007208	-0.004187	-0.000817	-0.00342	-0.000741	-0.003595	-0.000601	-0.002307	-0.001168	-0.003407	0.000537	-0.001849	-0.00188	0.00072	0.001706	0.000154	0.000894	-0.003505	0.002597	0.000811	0.000116
48	131	131	Inbred	1	522.585	0.401668	-0.050023	-0.001635	0.002185	0.010904	0.000002	0.01709	-0.015744	-0.017935	-0.004007	-0.003267	-0.006459	0.004086	0.003049	-0.008194	0.005517	-0.001466	-0.003616	0.002613	0.002014	-0.010873	-0.002406	-0.003973	0.002201	-0.002521	-0.001544	0.004588	-0.001241	-0.001016	0.000487	-0.003361	-0.00255	-0.00064	-0.003177	0.001186	0.000515	0.001215	0.000364	-0.001516	-0.000224	0.000738	-0.000289	0.000944	0.000111
48	131	131	Inbred	1	498.956	0.409963	0.008246	0.0166	0.024047	-0.000905	-0.008049	-0.014659	0.012277	-0.00777	-0.007447	0.002543	-0.002118	-0.013106	-0.003732	-0.004486	0.001793	-0.004531	-0.004189	0.006731	0.007182	0.000491	0.005646	0.001495	-0.004187	-0.004634	0.001201	-0.000764	0.002319	-0.001485	-0.002668	-0.003341	-0.001648	0.001919	-0.001037	0.001173	0.000018	0.001632	-0.000201	0.000402	-0.000539	-0.000294	-0.000268	0.000562	-0.000538
49	132	132	Inbred	1	496.415	0.41549	-0.032302	0.012855	0.004848	0.005989	0.001784	0.000971	-0.010426	0.015156	-0.006295	-0.008338	-0.000895	-0.001322	0.002548	-0.00103	0.003317	-0.009315	0.003373	-0.005431	0.007779	0.001226	-0.001007	-0.002112	0.002391	-0.002404	0.000889	0.000018	-0.001596	0.003019	0.001344	-0.002405	-0.000758	-0.001049	-0.000242	0.002268	-0.000281	0.000323	0.000768	0.002197	0.000522	-0.000952	0.000291	0.000528	-0.000391
49	132	132	Inbred	1	506.471	0.414476	-0.020785	0.043365	0.019501	-0.00858	-0.010697	0.010691	0.008827	0.002105	0.016204	-0.008386	-0.001598	-0.013718	0.002442	0.000349	-0.002538	0.00255	0.007696	0.004857	0.006916	0.000965	-0.001416	-0.006464	0.002971	0.003394	0.004452	-0.003124	0.000311	0.003032	0.001571	0.001707	-0.001388	-0.002359	-0.001046	-0.000265	0.000331	0.001095	0.002753	0.001536	-0.000401	0.001783	0.000496	0.000339	-0.001272
49	132	132	Inbred	1	500.824	0.412902	-0.048545	0.033069	-0.008379	-0.010181	-0.016538	0.000926	-0.00334	0.001287	-0.000144	0.000199	-0.003927	-0.009561	-0.000202	-0.004164	-0.000636	-0.011323	0.004425	-0.004464	0.00117	-0.001426	-0.004719	-0.000606	0.00697	-0.000314	-0.000205	0.000024	-0.001531	-0.002479	0.00161	0.000198	0.00078	-0.000432	-0.000185	-0.000436	0.001284	-0.000152	0.001334	-0.000504	-0.000035	-0.001155	0.000353	-0.000124	-0.000621
49	132	132	Inbred	1	515.069	0.396146	0.043605	0.023928	0.016356	-0.005456	0.002677	0.000611	0.006369	0.012606	-0.01506	-0.014858	-0.014021	0.008396	-0.009062	0.007999	0.00051	-0.004946	-0.003035	-0.008436	0.003657	0.006783	-0.003361	-0.004427	-0.000668	-0.000247	0.000583	-0.004018	0.001466	-0.000713	0.001887	-0.001223	0.001422	-0.000083	0.002021	0.00007	-0.000525	-0.000267	-0.000444	-0.000054	0.00108	-0.000895	-0.001231	-0.000656	0.000694
49	132	132	Inbred	1	500.12	0.411119	-0.017177	0.025022	0.005828	0.005964	0.021533	-0.000704	0.00914	0.014997	-0.003987	-0.009036	0.00171	0.004092	-0.005074	0.005043	-0.002445	-0.005894	0.001554	-0.008596	0.005709	0.002942	-0.0023	-0.003263	-0.000304	0.000471	0.000296	-0.001829	-0.001989	-0.000131	0.0002	0.000301	0.001473	0.001686	-0.00041	-0.000903	-0.001022	0.001481	-0.000762	-0.000026	-0.000794	0.000943	-0.000371	-0.000562	-0.000029
49	133	133	Inbred	1	520.802	0.407062	0.020191	0.017362	0.029099	-0.007764	-0.007282	0.015237	0.000657	-0.003074	0.006111	0.00611	0.006718	-0.008222	0.00084	0.008515	-0.000271	0.00405	-0.008044	0.002327	-0.002031	-0.000674	0.006032	-0.005419	0.004063	0.003476	-0.000119	0.001309	0.002121	0.001521	0.000157	-0.002633	0.001867	-0.002856	0.001789	0.002106	-0.001434	-0.002592	0.001435	0.000124	-0.001704	0.002343	0.000848	-0.000154	-0.000461
49	133	133	Inbred	1	516.996	0.413184	-0.002437	0.026133	0.013143	-0.010121	-0.017745	0.005518	0.00008	-0.004068	0.015999	-0.002325	0.000164	0.008968	0.002558	-0.00046	0.001228	0.005117	0.005785	-0.001769	-0.001324	-0.001295	0.004595	-0.002322	-0.00626	0.000595	0.002481	-0.000923	-0.00106	-0.001564	0.001848	0.001821	0.002892	0.000397	-0.001439	-0.000758	0.001202	-0.002256	0.001448	-0.000048	-0.001335	-0.000825	0.000126	0.000268	0.000827
49	133	133	Inbred	1	517.474	0.410106	0.021415	-0.001471	0.023933	-0.008465	-0.014732	0.002931	0.013229	-0.000143	0.015078	0.0066	0.007121	0.003049	0.003996	0.008653	-0.003516	-0.005402	-0.004159	0.000844	0.000349	0.000344	-0.001682	-0.00355	-0.005211	0.000357	0.000704	0.003863	0.001991	0.001237	0.001525	0.000191	-0.000599	-0.000618	-0.00162	-0.001924	0.001378	0.000705	0.000119	-0.000043	0.002622	0.001444	-0.001341	0.000011	-0.000154
49	133	133	Inbred	1	528.761	0.399018	0.058652	0.025862	0.022776	0.019086	-0.007705	0.014586	0.013598	0.006218	-0.000546	0.006603	-0.003164	-0.007117	-0.010337	0.001171	-0.004995	-0.004668	-0.011182	-0.00072	-0.005084	-0.000887	0.00168	-0.000818	0.003278	-0.000217	0.000235	0.005871	0.004345	0.008901	0.00094	-0.000215	-0.000548	-0.000388	0.002935	0.000187	-0.000285	0.001035	0.000439	-0.001585	-0.001605	0.001741	-0.000199	-0.000006	-0.000035
49	133	133	Inbred	1	556.615	0.41071	0.00865	0.034198	0.008546	0.006068	-0.00653	0.001876	0.000139	0.008483	0.005359	0.008841	0.005053	-0.000051	-0.006814	0.003179	-0.003081	0.003053	0.002396	0.007642	0.00197	0.001781	0.00022	-0.002672	0.002263	0.001496	-0.000686	0.001305	0.002773	-0.000876	-0.004147	-0.001911	0.002727	0.001163	0.002537	-0.000375	-0.001574	-0.002855	-0.000285	-0.000389	0.000144	0.000313	0.000128	-0.000703	-0.00021
50	134	134	Inbred	1	526.617	0.402088	-0.021524	-0.011069	0.025757	-0.008797	-0.036	0.009264	-0.004943	0.00549	-0.013299	-0.008774	-0.013811	-0.006751	0.005311	-0.000415	0.009653	-0.001481	-0.010843	0.001598	0.000956	0.003689	-0.008469	0.001377	-0.004889	0.000809	-0.00104	-0.000087	-0.002801	0.000455	-0.000541	0.000157	0.00011	0.001624	0.001592	0.000156	0.000729	-0.000495	-0.001609	0.000942	0.001273	0.000274	-0.001155	0.000331	0.000124
50	134	134	Inbred	1	498.613	0.390641	0.009272	-0.018068	-0.006891	0.003728	0.016072	-0.004088	0.001729	-0.004603	0.008339	-0.007448	-0.005626	-0.016493	-0.009367	-0.001769	-0.006841	0.00133	-0.005541	-0.005176	0.001884	0.008453	0.002947	-0.001592	0.001978	0.000677	-0.003132	-0.000894	0.00287	0.000194	-0.000782	-0.001706	-0.002576	-0.000289	-0.000315	-0.000265	-0.000166	0.002162	0.000773	0.00261	-0.000491	0.001281	-0.001998	-0.000483	0.000597
50	134	134	Inbred	1	533.675	0.389381	-0.01563	-0.010813	0.005223	-0.004388	-0.032128	0.014127	-0.013656	-0.00792	-0.007591	-0.012423	0.001483	-0.007443	0.001893	-0.007041	-0.002744	-0.002806	0.003658	0.001591	0.000664	0.006847	-0.001449	-0.005627	0.002426	0.003433	0.006421	-0.005524	-0.000655	-0.00083	-0.002627	-0.000054	0.001101	-0.000725	-0.001027	0.00042	0.000669	0.000393	-0.000072	0.002756	-0.000901	0.000688	0.000931	-0.00172	-0.001746
50	134	134	Inbred	1	528.328	0.415843	-0.035978	0.00733	0.015186	0.020732	-0.00805	0.000743	-0.004293	-0.006432	0.011119	-0.013285	-0.009206	-0.007278	0.005181	0.00025	-0.002464	-0.006167	-0.005708	-0.004653	-0.003884	-0.006476	0.003908	0.002127	0.004683	0.001846	0.000774	0.001531	-0.003262	0.002814	0.002464	0.001066	0.003595	0.000123	0.000279	-0.001559	-0.000851	-0.000674	-0.002497	-0.000764	0.000086	0.000759	0.000988	0.001188	-0.000002
50	134	134	Inbred	1	535.027	0.401172	-0.026844	0.019436	-0.003412	-0.01801	-0.013018	-0.017765	0.011493	-0.00746	-0.013498	0.001541	0.002896	0.003946	0.004056	0.001129	-0.001223	-0.000049	0.000312	0.004373	0.000643	-0.005336	0.006366	-0.005338	0.001045	-0.000813	0.001338	0.00086	-0.000226	-0.001181	-0.002375	0.00175	0.003539	0.001607	0.001432	-0.000809	0.002302	-0.001217	-0.000237	-0.000118	0.000686	0.000523	-0.000109	-0.000194	0.000198
50	135	135	Inbred	1	520.375	0.391364	-0.015843	0.023054	-0.010855	-0.012575	-0.019201	0.008641	-0.00652	-0.0176	-0.008512	0.00305	-0.003557	-0.000387	0.012384	-0.002537	0.000392	-0.006306	-0.004621	-0.003203	-0.007074	0.004953	0.006863	-0.002637	0.002536	-0.002142	-0.004858	-0.002766	-0.000064	0.003877	-0.000565	-0.001362	-0.001673	0.001615	0.000674	0.000735	-0.002041	-0.001699	0.000415	0.000599	0.000783	0.000399	0.000237	0.000952	0.000197
50	135	135	Inbred	1	515.061	0.397775	-0.010416	-0.031115	-0.009673	0.006748	0.003193	-0.008222	-0.002671	0.001177	-0.002915	0.005062	-0.013495	-0.004401	0.004401	0.001205	-0.003021	0.010101	-0.009319	0.004258	-0.01004	-0.000698	0.003278	-0.001575	0.003911	0.002585	-0.001054	-0.004165	-0.004379	0.005143	0.002457	0.003669	-0.000043	-0.000703	-0.002914	0.003	-0.001731	-0.002615	-0.000768	-0.001744	0.000926	0.000364	0.002696	-0.001551	0.001297
50	135	135	Inbred	1	509.712	0.404263	0.001737	-0.021509	0.035097	0.027456	-0.008961	0.018056	-0.018578	0.016384	-0.006136	0.009203	0.002217	-0.003006	-0.005688	-0.004098	-0.008875	-0.004768	0.004799	-0.004262	-0.004973	0.005561	-0.00538	0.000349	0.00004	-0.001925	-0.00249	0.00018	0.000038	0.001627	0.000525	0.002048	-0.001153	0.00176	-0.000277	-0.00213	-0.002407	-0.000861	0.001086	0.000173	0.000526	-0.000698	0.000642	-0.001008	-0.001585
50	135	135	Inbred	1	534.71	0.393447	-0.039905	-0.043412	-0.018582	0.024999	-0.000132	0.014593	-0.009754	0.011092	0.008326	0.009448	-0.005182	-0.001737	0.006857	0.001736	-0.001188	-0.003437	-0.004881	-0.001601	0.006109	-0.005063	0.005353	-0.005164	-0.005268	-0.000007	-0.00012	0.003032	0.000237	-0.001708	0.001611	0.001363	-0.001855	-0.002423	-0.003905	0.001981	-0.000922	0.00185	0.000501	-0.000077	0.001343	0.000245	-0.000007	0.00085	0.000606
50	135	135	Inbred	1	504.162	0.39751	-0.02087	-0.025573	0.010846	0.017791	-0.020063	0.006406	0.00776	-0.002324	0.010359	-0.002447	0.003579	-0.000685	-0.000852	0.001033	-0.004514	-0.005028	0.007098	0.001752	-0.009205	0.009167	0.005605	0.002191	0.003261	0.002719	-0.004464	0.000174	0.000433	-0.000591	-0.001885	-0.001291	-0.002395	-0.000883	0.001352	0.002199	0.000427	0.002549	-0.002077	-0.000865	0.001333	-0.002296	0.001959	0.000831	0.000572
51	140	140	Inbred	1	493.115	0.405568	-0.044379	-0.027608	-0.026249	0.02631	0.001044	0.009469	-0.015261	-0.012738	0.008365	0.000601	-0.005762	-0.006074	0.017711	0.012337	0.006032	0.007052	-0.001495	-0.003419	-0.000109	0.003875	-0.005081	-0.000048	-0.003852	0.00403	-0.004419	-0.003189	0.003068	0.000722	0.001988	-0.00047	0.000462	0.003105	-0.001434	0.001918	-0.001264	-0.000684	0.000317	0.001656	0.002435	0.000489	0.00014	0.000226	0.00092
51	140	140	Inbred	1	471.32	0.399452	-0.030199	-0.037939	-0.000993	0.011544	0.01522	0.00747	-0.001661	-0.018076	0.006035	0.003543	0.003314	0.000358	0.006103	0.001584	0.003891	-0.007694	0.003459	-0.00078	0.000004	-0.003197	-0.001456	-0.004368	0.001587	0.000052	-0.001896	0.001972	-0.000563	-0.002028	0.001783	0.000597	0.002902	-0.0012	-0.000477	-0.001117	0.000976	0.001274	-0.000739	-0.003454	-0.000637	-0.00016	0.000686	0.000626	-0.000492
51	140	140	Inbred	1	501.307	0.411061	-0.028814	0.010335	0.022614	0.004907	0.004806	-0.011935	-0.012497	0.003469	0.005172	-0.012349	0.009226	-0.002602	-0.0045	0.001406	-0.001353	-0.003689	0.006666	-0.004072	0.003467	-0.001775	0.003256	0.002991	-0.001315	0.00289	-0.000827	-0.001343	0.002798	0.000564	-0.001993	-0.001615	-0.002698	0.000214	0.001912	-0.001352	-0.000492	0.000884	0.001759	-0.003333	-0.000486	0.000319	0.001065	0.000037	0.000568
51	140	140	Inbred	1	495.935	0.408184	-0.006801	-0.004961	-0.015273	-0.009342	0.000509	0.012399	0.0097	0.004346	0.014359	-0.013859	0.005284	-0.007433	0.013059	0.0108	0.009549	0.004445	-0.004823	-0.002347	0.00765	-0.001852	-0.000767	0.007925	-0.006769	-0.004862	0.000552	-0.004118	0.000035	0.001328	-0.004205	-0.000975	-0.000779	0.001441	-0.00138	-0.003637	0.000742	0.002899	-0.000394	0.001987	-0.001446	-0.001052	-0.001149	0.000913	-0.000738
51	140	140	Inbred	1	500.994	0.410199	-0.027901	-0.034528	-0.058984	-0.008254	0.014273	-0.014339	0.006858	0.015255	0.001402	0.006317	-0.006501	-0.007473	-0.000587	0.002477	0.005231	0.003434	-0.009383	-0.004017	-0.001119	0.001535	-0.000379	0.002824	-0.004466	0.000023	0.002452	0.000381	0.00048	0.001912	-0.000314	-0.000641	0.003562	-0.000144	-0.002719	-0.001308	-0.000526	0.000587	-0.000994	-0.000941	-0.000305	-0.00031	0.000695	-0.00035	0.000305
51	141	141	Inbred	1	520.109	0.396552	-0.044379	0.029786	-0.04644	-0.004241	-0.015482	0.00976	0.011724	0.004366	-0.01159	-0.011848	0.003516	-0.001876	0.005163	-0.002944	-0.002538	-0.003993	-0.002174	0.001308	0.002633	-0.008352	0.006551	0.000164	0.004519	0.002344	0.000586	-0.000122	-0.003441	-0.002247	-0.001928	0.000026	-0.001333	-0.00082	-0.001049	0.000093	-0.000287	-0.001872	-0.000489	-0.00175	0.000205	0.003231	0.003288	-0.000987	-0.001881
51	141	141	Inbred	1	507.316	0.415436	-0.016241	-0.011543	-0.015272	-0.026083	0.017541	0.015951	0.028602	0.004101	-0.009693	-0.004032	-0.00216	-0.005409	0.011971	0.014616	-0.006887	0.002293	-0.001988	0.00458	0.002951	-0.00274	-0.00694	-0.003813	-0.003386	-0.0029	0.002347	0.000133	-0.001979	-0.001646	-0.003019	0.002191	0.005126	0.007169	0.000999	-0.002683	0.002839	-0.000658	-0.002338	-0.000712	0.000707	0.002838	-0.000945	0.000925	0.000134
51	141	141	Inbred	1	527.98	0.42898	-0.036727	0.023602	0.021149	-0.013039	0.003218	-0.007812	0.008672	-0.010919	-0.004138	0.005204	0.001344	0.004594	0.003114	0.000107	0.003014	0.008286	0.00344	-0.005394	-0.001374	-0.001512	0.004807	0.000786	-0.006675	-0.000419	0.000089	0.000405	0.00318	-0.001479	0.001629	0.001905	-0.000576	-0.002535	-0.002053	0.003288	-0.000896	-0.000983	-0.001147	0.000033	0.000877	-0.000301	0.000297	0.000038	-0.000095
51	141	141	Inbred	1	510.5	0.421796	-0.042211	0.007332	-0.033387	-0.024519	-0.036258	0.006861	-0.008583	0.001952	0.00233	0.004004	-0.015882	0.000269	-0.005067	0.007776	-0.003579	0.000116	-0.004862	0.000569	0.007069	-0.002427	0.003683	-0.00373	-0.000097	0.000409	0.000453	-0.005086	-0.005348	0.000928	0.0019	-0.001589	-0.002572	-0.003116	0.00331	0.002213	-0.000226	-0.002128	0.002325	0.000362	0.003492	-0.000478	-0.000449	-0.000713	0.001714
51	141	141	Inbred	1	490.681	0.424516	-0.035026	-0.033317	0.010016	-0.009319	-0.007801	-0.015821	0.025033	-0.006862	0.000898	0.003492	-0.003616	-0.006881	-0.004166	0.006407	-0.004755	0.001218	-0.000747	-0.011383	0.000949	0.004906	0.001983	-0.00059	0.002927	0.002481	-0.004803	-0.000927	0.001713	-0.001762	-0.000051	0.002992	0.000779	-0.00027	-0.000861	0.00041	-0.001538	0.001467	0.00172	-0.00189	-0.001153	0.001263	-0.001361	0.000131	0.000384
52	143	143	Inbred	1	519.331	0.404774	-0.070855	0.006302	0.013257	0.00326	-0.017635	0.009319	0.003063	-0.00174	0.000163	-0.006762	0.000078	0.013958	-0.003136	-0.003055	0.004514	-0.00905	-0.006174	-0.002967	0.007015	0.000707	-0.00137	0.001316	0.006026	-0.005544	-0.00774	-0.002186	-0.002979	-0.007031	-0.000232	-0.001125	-0.000557	0.001911	-0.000005	0.002252	-0.000967	-0.001205	0.000975	-0.001106	0.000153	0.000094	-0.000357	0.00055	0.000148
52	143	143	Inbred	1	507.497	0.40658	0.006141	-0.018576	-0.014479	0.035239	0.022521	-0.017525	0.016893	0.0143	-0.007264	-0.010999	-0.000134	0.000355	-0.005814	0.007157	0.000903	-0.001269	-0.002423	-0.002819	-0.004505	0.000583	-0.000667	-0.003977	-0.000783	-0.002979	-0.001623	-0.00143	0.001673	0.000163	0.0035	0.001051	-0.002004	0.003696	0.000978	0.000429	0.000295	-0.00198	0.001194	-0.002106	0.000891	0.001102	-0.000115	-0.000386	-0.000677
52	143	143	Inbred	1	561.351	0.411258	0.024769	-0.011204	-0.018459	-0.001876	0.002135	-0.004826	0.026129	-0.007532	0.00761	-0.005802	0.012969	0.004678	-0.002043	0.004761	-0.000105	-0.009862	-0.005309	-0.002413	-0.000977	-0.005314	-0.000485	-0.002913	-0.001453	-0.005774	0.00126	0.000496	0.000493	0.001066	0.00033	-0.000391	0.00154	-0.002029	0.001913	-0.000562	0.000972	0.001638	0.000659	0.000357	0.001689	0.00019	0.000558	-0.000055	-0.000172
52	143	143	Inbred	1	526.203	0.422702	-0.026927	0.017992	-0.022168	-0.01427	-0.009016	-0.003489	0.01395	-0.000767	-0.0198	0.004256	-0.001963	0.007221	-0.008928	-0.002604	0.012172	0.002101	-0.001971	-0.001417	-0.002077	0.000302	0.003522	0.009253	-0.00486	0.002852	-0.001889	-0.000015	-0.003008	-0.003373	0.002834	0.003357	-0.002697	0.001811	0.001772	0.000342	-0.001684	-0.002683	-0.002848	0.002069	-0.00252	0.001361	0.002056	-0.001245	-0.002725
52	143	143	Inbred	1	518.371	0.410696	-0.031511	-0.013792	-0.018029	0.001002	-0.001258	-0.005724	-0.01564	0.00772	-0.002054	-0.001433	0.005337	-0.000199	0.00301	0.003282	0.011205	-0.007636	0.007735	0.004094	0.004881	-0.003584	-0.002388	0.004145	0.002661	0.00213	-0.000383	0.003527	0.000209	0.009197	-0.000013	-0.003201	-0.000925	0.000934	0.000714	-0.000276	0.002352	0.001029	-0.002532	-0.000466	-0.00123	-0.000122	0.001897	0.00038	0.000034
52	144	144	Inbred	1	500.243	0.408223	-0.052903	-0.034618	0.001928	0.005515	-0.042548	0.001035	0.011307	-0.009379	-0.001283	-0.001034	-0.000068	-0.000462	0.011921	-0.015224	-0.00543	0.018974	-0.005708	-0.00931	-0.000647	-0.004282	0.003202	0.00111	-0.000896	0.000659	-0.00424	-0.000128	0.004356	-0.000769	0.00161	0.002072	-0.001586	-0.00038	0.003134	-0.000204	-0.001321	-0.002143	0.000333	0.002541	-0.000509	0.000414	-0.001208	-0.000185	0.000637
52	144	144	Inbred	1	512.626	0.388426	-0.002411	0.014843	0.045695	-0.046404	-0.001732	0.008926	-0.026533	-0.003704	-0.016946	0.016755	-0.010782	0.006839	-0.002923	0.007027	-0.009181	0.009036	-0.003005	-0.003487	0.001047	-0.000464	-0.004626	0.00089	-0.000119	-0.005924	-0.004348	-0.003738	-0.007072	0.00166	0.002484	0.002182	-0.004725	-0.004643	0.004343	-0.002389	-0.001828	0.003791	0.002991	-0.00052	-0.000371	-0.001718	0.004043	-0.001953	0.000213
52	144	144	Inbred	1	500.673	0.38084	-0.014067	-0.024947	-0.024684	0.002417	-0.001104	-0.007872	-0.006222	0.005909	-0.019469	-0.000722	0.005326	0.000567	0.011527	-0.009189	0.001017	0.005876	-0.000617	0.002521	-0.003729	0.003137	-0.000157	0.000368	0.004281	-0.004105	0.003372	-0.004073	0.004429	-0.001897	0.001324	0.003114	-0.000317	0.001742	-0.001374	-0.001899	0.001753	-0.000543	-0.000068	-0.000739	0.002838	0.001309	-0.001382	0.000912	-0.000155
52	144	144	Inbred	1	521.625	0.405621	-0.068244	0.021549	0.013392	0.009175	-0.020796	0.005204	0.001571	-0.011255	-0.002789	-0.018845	0.006017	-0.003896	0.012038	-0.005365	-0.001167	0.003272	-0.013122	-0.004649	-0.000738	0.005482	0.006323	-0.001938	-0.003462	0.000964	0.001077	0.004359	0.001445	0.001333	0.000965	-0.000405	-0.003098	0.00095	0.001977	-0.001482	-0.000637	-0.001675	0.001648	0.000212	-0.000496	0.001269	0.000607	-0.001167	0.0014
52	144	144	Inbred	1	514.511	0.38134	-0.016202	-0.012681	0.022532	-0.019193	0.004285	-0.010043	-0.01215	-0.006427	-0.00214	-0.017173	0.007905	0.00209	-0.000034	0.02379	0.002637	0.008549	-0.00613	0.00007	-0.002667	0.000303	-0.007027	-0.001056	-0.000418	-0.004864	0.00011	-0.000757	-0.002818	0.001783	0.0038	-0.001388	-0.001042	-0.003355	0.004125	-0.000386	0.00128	0.003693	0.00106	-0.000905	0.002918	-0.000844	0.004852	0.001174	-0.00026
53	146	146	Inbred	1	541.06	0.409128	0.006298	0.000169	-0.010572	0.011194	0.009179	-0.016507	-0.011748	-0.004522	-0.014793	-0.002774	-0.011161	0.008621	0.000043	0.004657	-0.00514	0.001418	-0.000748	0.004355	-0.006444	0.001091	0.0005	-0.000231	-0.001389	0.002388	-0.001215	0.006489	0.000412	0.000041	0.002075	-0.000457	0.000959	0.000333	-0.002765	-0.000812	-0.001298	0.000576	0.001663	-0.001568	0.0024	0.000056	-0.000802	0.000371	-0.000958
53	146	146	Inbred	1	551.587	0.399792	0.028141	-0.054243	-0.016591	-0.002001	0.014167	0.005796	0.000278	-0.021024	-0.000244	-0.005986	-0.004209	0.004125	-0.009292	-0.001825	0.006168	0.008055	-0.002158	0.005282	0.003378	0.00509	0.001578	0.00253	-0.000446	0.0017	0.005609	0.002005	0.00236	0.000683	0.003634	0.004229	-0.002566	-0.00269	-0.001271	-0.001408	0.001454	-0.00002	-0.000095	-0.00137	-0.000713	-0.002493	-0.000206	0.000392	-0.001435
53	146	146	Inbred	1	544.655	0.410997	0.007891	-0.025443	-0.000416	0.004017	0.021942	-0.011709	-0.009803	-0.009505	-0.010427	0.000438	-0.003324	-0.010347	0.004578	0.003487	-0.003509	-0.001519	0.002193	0.003242	-0.004102	0.0046	0.002874	0.001314	-0.002874	0.00081	-0.001055	0.00145	-0.001986	-0.000233	0.000727	0.001693	0.000256	-0.001323	0.000341	-0.001141	-0.002094	-0.001247	-0.00034	0.00207	-0.001297	0.000318	-0.001537	-0.000454	-0.000449
53	146	146	Inbred	1	525.243	0.404309	-0.01617	0.005313	-0.021749	-0.002977	0.002992	0.012121	-0.006925	0.001307	-0.01906	-0.00233	0.005194	0.004247	-0.00416	-0.002202	0.006855	0.004016	0.005096	0.002481	-0.005563	0.00466	-0.00001	0.001024	0.006378	0.001226	-0.002006	-0.000449	-0.000479	-0.001177	0.004032	0.00124	0.000018	-0.003119	0.000656	0.001137	-0.000139	0.000621	-0.000032	-0.00047	0.000747	-0.000016	-0.001755	0.000074	-0.000469
53	146	146	Inbred	1	534.624	0.411143	0.020046	0.022598	-0.025163	-0.008274	-0.003899	-0.009608	-0.002273	0.00877	0.002766	-0.013636	-0.007555	-0.006074	-0.006353	-0.000041	0.001015	-0.004629	0.002481	-0.00582	-0.001961	-0.001057	0.001735	-0.003094	0.00083	-0.006559	-0.000413	0.000197	-0.002541	-0.002469	0.000447	0.000229	-0.001052	0.001665	0.000032	-0.00034	-0.000229	0.000481	0.001337	0.002786	0.000068	-0.000318	-0.001212	0.000785	0.000336
1	1	2	Outbred	2	548.425	0.421725	-0.007599	-0.011291	0.028547	-0.001837	-0.001384	-0.005955	0.002726	-0.001458	-0.008154	-0.008542	-0.007535	-0.002128	0.001737	-0.000822	-0.002739	-0.005671	0.004101	-0.00235	0.001702	0.002021	0.002823	-0.005219	-0.000156	0.004541	0.00352	-0.00142	0.00004	-0.000675	0.001791	0.001136	-0.001566	0.001933	0.000916	-0.000175	0.001876	0.000315	0.000372	-0.001821	0.000433	-0.000755	-0.000424	0.000288	0.000446
1	1	2	Outbred	2	520.394	0.423869	0.006324	0.006413	-0.044251	-0.042393	-0.008038	-0.019116	0.020009	-0.004708	-0.004318	0.001634	-0.004751	0.002864	-0.000908	-0.009725	-0.000492	0.003101	-0.000694	-0.004353	0.000699	-0.006947	-0.000405	-0.003576	-0.004548	0.002198	-0.003159	-0.000761	-0.000338	-0.003913	-0.001027	-0.000037	-0.001099	-0.001042	-0.001014	0.002258	0.002868	-0.001329	0.000044	0.002073	0.000605	0.001917	0.001704	-0.000788	-0.000734
1	1	2	Outbred	2	478.277	0.422942	-0.007894	-0.020485	0.032619	0.012253	0.021897	-0.038722	0.015688	0.000843	-0.013408	0.008677	-0.009228	-0.007614	0.004886	-0.002852	0.009265	0.003044	-0.00735	-0.008441	-0.001383	0.000109	-0.003302	0.00126	-0.000813	0.003444	-0.000743	-0.002933	-0.00189	-0.002074	-0.00018	0.004908	0.002303	0.001264	-0.00254	-0.001359	-0.000898	-0.001272	0.001515	0.0011	0.001429	-0.000276	-0.000671	-0.000127	-0.000394
1	1	2	Outbred	2	525.785	0.422638	-0.00421	0.010429	0.025789	-0.030886	-0.007475	-0.025674	0.019152	-0.002432	-0.008211	-0.003789	-0.00815	0.006045	0.009759	-0.000743	0.005831	0.000684	-0.003174	-0.007157	-0.002311	-0.008154	-0.005307	-0.004546	0.000526	-0.002389	0.004619	-0.00016	-0.002043	-0.002227	0.001001	0.000601	-0.000556	0.000505	-0.000472	-0.000179	-0.000242	-0.001335	0.001626	0.000339	-0.000144	-0.00184	-0.000419	0.000864	0.000155
1	1	2	Outbred	2	521.773	0.418917	0.030768	0.023391	-0.003259	-0.00814	0.013897	-0.014114	0.00638	0.001284	-0.004181	0.013336	-0.010453	0.003904	0.005526	-0.005416	0.005463	0.005376	-0.006421	-0.006649	0.00658	-0.000879	0.002134	0.00186	0.002547	0.00294	-0.00116	0.000632	-0.000137	0.000502	-0.000291	-0.001415	-0.001015	0.00129	0.000614	0.00215	-0.001021	-0.00103	0.001988	-0.002351	-0.002037	-0.000046	0.000069	-0.000447	0.000663
1	2	1	Outbred	2	430.018	0.439966	-0.066919	-0.004326	0.034585	0.020912	0.021015	-0.009413	0.008777	0.022469	-0.002069	-0.004181	-0.000104	0.003254	0.001502	-0.003538	-0.000039	0.005963	0.00042	0.000873	0.00048	-0.007104	-0.000018	-0.00311	0.000349	0.002416	0.005342	0.000623	0.001508	0.000386	-0.003625	0.003776	0.001856	-0.00387	0.00202	0.001274	-0.001962	0.000851	0.000624	0.001447	-0.001422	0.001191	-0.000914	-0.000391	0.000673
1	2	1	Outbred	2	434.895	0.437691	-0.032673	-0.025172	-0.001862	-0.005564	0.019184	-0.002099	0.013607	-0.00264	-0.007538	0.009314	-0.001157	0.00515	0.004294	0.003197	-0.001374	-0.001066	0.001779	-0.004514	0.001646	0.000147	-0.005997	0.005431	0.001591	0.002767	-0.00064	-0.000198	0.000494	-0.000118	0.000263	0.000154	0.000058	0.001256	0.000309	-0.001196	-0.003298	-0.000921	-0.0014	0.000473	0.001154	-0.000224	-0.000524	0.000619	-0.000399
1	2	1	Outbred	2	429.877	0.426099	-0.002138	-0.013078	0.010552	0.015672	0.001301	-0.005996	0.007274	-0.01943	0.004868	-0.003667	-0.006661	0.000417	-0.002731	0.001542	-0.003577	0.004228	-0.006317	0.005494	0.002429	-0.004154	0.004788	-0.00096	0.003647	-0.002644	0.000916	0.002248	-0.003074	-0.001577	0.00024	-0.000504	-0.000388	-0.00134	0.000426	-0.000208	0.000601	0.00025	-0.000059	0.000523	-0.000896	-0.000208	0.000456	0.000216	0.000132
1	2	1	Outbred	2	551.812	0.436888	-0.075164	-0.002679	0.031009	0.011862	0.010798	-0.015593	-0.003117	0.018077	0.005063	-0.000864	0.003185	0.008052	0.002449	-0.002969	0.005226	-0.00518	0.001037	0.003026	-0.000056	0.000481	0.001703	0.001627	-0.000857	0.003278	-0.000132	0.00264	0.00885	-0.001385	-0.000562	0.000952	-0.004377	0.001767	0.000209	0.002046	-0.000501	0.000533	0.001817	-0.00043	-0.000696	0.000485	0.001903	-0.000424	0.001089
1	2	1	Outbred	2	426.919	0.442356	-0.059749	0.032775	0.017247	-0.047648	0.018782	0.00234	-0.00144	-0.003334	0.009523	-0.007302	0.004023	-0.005734	-0.013996	-0.007114	-0.003303	0.005557	-0.000469	0.001094	-0.000802	-0.001149	-0.003198	0.002204	0.001422	0.00161	-0.002171	0.00154	-0.001271	0.001202	0.001907	0.002701	-0.001837	-0.000374	0.001106	-0.000176	-0.000963	-0.000891	-0.002154	0.001948	0.001735	-0.001644	-0.000199	0.000203	0.00021
2	5	4	Outbred	2	498.31	0.412729	-0.046324	0.008199	0.016653	-0.001199	-0.012307	0.008167	-0.019129	0.001047	0.010989	-0.003339	0.00247	0.006819	-0.011174	0.002965	-0.004835	-0.000162	0.001486	-0.001701	0.000153	0.001488	0.000851	0.00049	0.001799	0.005743	-0.002177	0.000201	-0.004522	0.001352	-0.001828	-0.000011	-0.001245	0.002536	0.002821	-0.001795	-0.003117	-0.000451	-0.001655	0.001998	0.000935	0.000097	-0.001132	0.000982	0.000093
2	5	4	Outbred	2	524.252	0.420909	-0.093007	0.013617	-0.021683	-0.020498	0.002787	-0.009808	0.005155	0.004561	-0.000262	0.01178	0.000991	0.00332	0.002512	0.003163	0.001957	-0.006172	0.005389	0.002359	0.001674	-0.001792	0.00452	-0.003384	0.001553	-0.000728	-0.003359	0.003866	-0.000744	-0.000139	0.002965	0.001378	0.001104	0.000649	-0.002113	0.002164	0.003214	0.000707	0.001164	-0.000191	-0.001625	-0.000881	0.000846	-0.000609	-0.000686
2	5	4	Outbred	2	523.665	0.416549	-0.053681	-0.051097	0.002615	-0.014164	-0.012232	-0.022932	-0.000015	-0.007926	-0.007451	-0.006943	0.010949	0.006722	0.001707	0.006458	-0.005028	-0.002122	-0.000265	0.003401	0.002877	-0.000884	0.002341	0.001865	-0.00563	-0.001182	-0.000199	0.001216	0.001261	-0.001441	0.001808	0.00045	-0.004599	0.000485	0.001135	0.002694	-0.001359	-0.001096	-0.000581	0.000003	0.000634	-0.000159	0.000021	-0.000188	0.000447
2	5	4	Outbred	2	515.352	0.402729	-0.070951	-0.01595	0.013035	0.004807	-0.01462	-0.000653	0.00054	-0.002489	0.006674	-0.000005	0.002751	0.008318	0.000907	0.000147	0.001523	-0.004201	0.005525	0.00235	-0.000765	-0.001132	0.003172	0.001183	0.000043	0.000035	-0.002642	-0.000147	-0.000693	0.000219	0.003062	-0.000773	-0.001523	0.000045	0.000665	0.002507	0.000072	-0.001823	-0.001687	-0.000969	-0.000753	-0.000764	0.0002	0.000425	0.000402
2	5	4	Outbred	2	527.109	0.410648	-0.006905	-0.007358	-0.036367	-0.008859	0.033821	-0.007697	0.002859	-0.000324	0.007192	-0.013875	-0.011233	-0.001438	-0.005417	0.000124	-0.000083	-0.005254	0.000417	-0.005537	0.002142	-0.000773	-0.004238	-0.008966	0.0031	0.004947	-0.001332	-0.003047	0.001483	0.00084	0.000254	0.003217	0.000054	-0.001075	-0.000409	0.000135	0.001871	0.00074	-0.000009	-0.001207	0.000377	-0.000167	0.000097	-0.00067	0.000473
3	6	8	Outbred	2	498.588	0.424367	-0.03567	-0.011154	-0.031671	-0.037359	-0.010202	-0.008126	0.013654	-0.010836	0.006788	-0.006422	0.008796	0.003219	0.005379	0.005215	0.003507	-0.006898	0.003229	-0.009041	-0.002081	-0.005943	-0.003314	0.00592	0.001464	-0.002318	0.001521	0.006289	0.003355	-0.003458	-0.001237	-0.000574	0.000017	-0.000027	-0.000197	0.002081	0.000678	0.002151	-0.001083	-0.001883	0.000649	-0.001174	-0.000279	-0.000746	-0.000534
3	6	8	Outbred	2	502.225	0.421037	-0.054121	-0.019876	-0.004116	-0.017021	0.025962	0.00103	0.02141	-0.026412	0.001798	0.004515	-0.000946	-0.007073	0.004152	-0.004211	0.004433	-0.010464	0.000409	-0.004749	0.002475	-0.000698	0.00208	0.003422	-0.002349	-0.003242	0.004746	0.004734	0.000746	-0.000633	-0.000925	-0.005361	0.000655	0.002696	0.004296	-0.000933	0.000471	0.001237	0.000865	-0.000047	0.001376	-0.000599	-0.001032	-0.001	0.001267
3	6	8	Outbred	2	479.394	0.421353	-0.110228	0.01709	-0.031234	0.014183	-0.024899	-0.002984	0.005176	-0.005604	0.003209	0.000449	0.009105	0.004674	-0.009694	0.007434	0.001803	0.003006	-0.001114	-0.002659	0.002022	0.004354	-0.000477	-0.009362	-0.001694	0.000995	-0.003791	-0.003447	-0.001113	0.000036	0.000816	0.000865	-0.004408	-0.000787	-0.001775	-0.00141	0.002036	0.000054	0.001934	-0.000258	0.001204	-0.000314	0.001837	-0.000513	-0.000877
3	6	8	Outbred	2	502.447	0.412826	-0.045812	-0.010074	0.008084	-0.019944	0.006904	0.001031	0.004868	-0.024083	0.032127	0.006884	0.003712	-0.017364	-0.00295	-0.004488	-0.001863	-0.000771	0.002378	-0.001785	0.003267	0.001959	0.000813	0.000587	-0.004142	-0.001359	-0.002691	-0.002913	-0.000602	-0.000179	0.002101	-0.000612	-0.001265	0.000142	0.001872	-0.000322	0.000011	0.000387	0.002394	-0.002543	0.000919	0.000733	-0.000014	0.000693	-0.001353
3	6	8	Outbred	2	524.166	0.394659	-0.027159	-0.033289	0.052339	0.004093	0.006624	0.014768	-0.021677	-0.007019	0.009304	0.010249	0.001827	-0.013101	-0.003534	-0.011169	-0.003202	-0.001529	0.00332	-0.000087	0.002649	0.000319	-0.003448	-0.004315	-0.003906	0.004294	-0.001277	0.001795	-0.001746	-0.00002	-0.000902	-0.002579	-0.00375	-0.002299	0.000198	0.002726	0.000167	0.000848	-0.000679	-0.002049	0.000356	0.002053	0.001564	0.000571	-0.000232
3	8	6	Outbred	2	548.343	0.40654	0.007087	-0.02734	0.004578	0.01247	0.006182	-0.010864	0.006848	0.0131	0.005976	-0.009152	0.009126	-0.012334	-0.002804	-0.005054	0.000941	-0.001949	-0.007122	-0.000099	0.004199	-0.001145	0.001237	0.003871	0.004456	0.001919	0.0056	0.000075	-0.005199	0.000209	0.002846	-0.001215	0.003096	0.001545	-0.000914	-0.000032	0.000956	0.001893	0.002267	-0.001127	0.001261	-0.000985	0.001804	0.000647	0.000686
3	8	6	Outbred	2	548.233	0.423532	-0.014506	0.024828	0.002641	0.003246	0.01375	0.000854	0.015431	0.013588	0.019971	0.002705	-0.005021	0.002858	-0.001501	0.005891	-0.001981	0.001046	0.001004	0.003475	0.004832	0.000688	-0.000857	-0.003182	0.000494	-0.003256	0.002313	0.002588	0.002478	0.000515	0.000317	-0.001658	0.001714	0.000375	0.001141	0.000428	0.002392	-0.000846	0.001493	0.001773	0.000565	0.00028	-0.000292	-0.000603	0.000006
3	8	6	Outbred	2	525.929	0.4004	0.005046	-0.013255	-0.038412	-0.040398	-0.001217	-0.012194	-0.000514	0.022248	0.018212	-0.006197	-0.005197	-0.007623	-0.002049	0.001787	-0.008595	-0.000966	0.00389	-0.002996	-0.000159	-0.001121	-0.001597	0.000184	-0.001211	0.004378	0.002242	-0.00039	0.002924	-0.0005	0.000548	0.005246	-0.000101	-0.002805	0.000397	-0.000987	-0.000954	0.002965	-0.002369	-0.00138	-0.00107	0.001008	0.000267	0.000652	0.000233
3	8	6	Outbred	2	541.794	0.416918	0.021161	-0.037599	0.004648	-0.006881	-0.016127	-0.009356	0.013428	-0.000595	0.0193	-0.017531	-0.002195	0.007095	0.011759	-0.021565	0.006968	-0.002277	-0.003038	0.001309	-0.003935	0.007224	-0.002796	0.003669	-0.003393	-0.000018	0.001014	0.007519	-0.00273	0.003337	-0.003882	-0.001364	0.000493	-0.000803	0.004675	-0.004231	-0.006511	0.005633	0.004387	-0.004547	0.001642	-0.001939	0.002251	-0.002634	0.002551
3	8	6	Outbred	2	518.424	0.422453	-0.008698	0.050562	-0.040312	-0.005414	0.000189	0.001141	-0.001975	0.024371	0.001242	-0.006489	0.004857	-0.003709	0.000156	-0.003891	-0.001041	-0.00359	0.001785	-0.001127	-0.000697	0.000178	-0.001754	0.00302	0.006149	0.001641	0.003864	0.003443	-0.003494	-0.001781	0.002604	-0.003324	0.001344	0.000211	-0.002096	-0.000704	-0.001195	0.001468	0.000524	0.000864	-0.000015	-0.00211	0.003867	0.000433	-0.00147
4	9	10	Outbred	2	527.342	0.40484	0.098397	0.00192	0.026936	0.00254	-0.031076	-0.017726	0.003773	0.002511	0.007452	0.000467	-0.009047	0.006869	-0.000261	-0.006776	-0.00495	-0.002233	-0.001501	-0.000581	0.003172	-0.001248	-0.001089	0.001263	0.00256	0.00213	-0.000801	0.003912	0.002398	0.000571	0.000334	-0.002182	-0.001631	-0.000815	-0.003103	0.001372	-0.002426	0.004406	0.004938	0.000633	-0.001165	0.002246	-0.000569	-0.000271	-0.000972
4	9	10	Outbred	2	542.792	0.399364	0.021486	0.027698	0.012378	0.018884	-0.010718	-0.014424	-0.003199	0.007609	-0.00115	0.002534	-0.007729	-0.005659	0.008865	-0.001801	-0.004901	-0.007318	0.003517	0.001416	0.003987	-0.002989	-0.000844	0.003962	0.003375	-0.000382	0.004333	-0.004112	-0.001031	0.000524	-0.001301	0.001341	-0.001768	0.000707	0.002261	0.000812	-0.00029	-0.000454	-0.000226	0.001235	0.001375	-0.000982	0.000677	0.000143	-0.001014
4	9	10	Outbred	2	520.66	0.426983	-0.015999	0.022742	0.046115	0.002793	-0.024159	-0.019476	0.008272	0.010187	-0.004933	0.007549	-0.005722	-0.001615	0.010964	-0.001739	0.004061	-0.005085	-0.000924	0.001404	0.000053	-0.002599	0.000372	-0.002052	0.002872	-0.000652	0.000273	-0.004269	-0.00264	-0.00286	-0.003182	-0.001082	-0.001369	0.000884	-0.000593	-0.002723	0.002077	0.000119	-0.000642	0.000463	0.000377	-0.001088	-0.001396	-0.000673	-0.000507
4	9	10	Outbred	2	532.048	0.412123	-0.015396	-0.003654	-0.004131	0.001521	-0.011925	-0.002761	0.011282	0.002204	-0.00212	0.008871	-0.01345	-0.003066	0.003422	0.000755	-0.0077	0.000443	-0.003572	-0.001381	-0.000331	-0.004954	0.00514	-0.000915	0.005181	-0.001696	0.000007	-0.000902	0.00366	-0.001021	-0.000988	-0.002654	-0.00013	0.000529	0.001409	-0.004381	-0.002158	0.00082	0.000211	-0.000553	-0.000772	0.002735	0.001466	0.000962	0.001342
4	9	10	Outbred	2	496.171	0.413224	-0.027788	0.030648	-0.026492	-0.008081	-0.001985	0.00634	0.016062	-0.008663	-0.00931	0.003555	0.003238	-0.001262	-0.007224	-0.00639	0.002494	-0.000301	-0.000308	0.000576	-0.000139	0.004305	-0.003624	-0.002484	0.000987	-0.001143	0.003745	-0.003302	0.001362	-0.002829	0.001232	0.001339	-0.001289	0.000281	-0.00038	0.000968	-0.002591	-0.001506	-0.001969	-0.000536	0.001062	0.001402	0.001119	-0.000744	-0.00006
4	10	9	Outbred	2	510.861	0.394552	0.042338	-0.016694	-0.010387	0.01663	-0.013138	0.005607	-0.023325	0.010206	-0.003964	0.015256	0.004569	-0.005604	0.008612	-0.004228	0.000817	0.005124	-0.004871	-0.003658	0.002188	-0.002148	-0.00823	0.001099	0.003124	0.000124	0.00337	0.001781	-0.001913	-0.000947	-0.00034	0.004063	-0.003985	0.001561	-0.00044	0.002342	0.000799	0.001571	0.003797	0.001602	-0.001168	-0.0007	-0.000804	0.000278	0.001176
4	10	9	Outbred	2	513.366	0.411192	0.008402	-0.006397	0.024767	0.009487	0.009405	0.015936	0.004733	0.010004	-0.003928	0.001706	0.002976	-0.006234	0.005143	0.002638	-0.002082	0.00454	-0.003499	0.00125	-0.001226	0.003756	-0.000016	0.000873	-0.001691	-0.000415	0.004387	-0.001208	-0.001933	0.000359	-0.00322	-0.000805	0.001154	0.000504	0.001895	0.002377	0.000099	0.001938	-0.00296	0.001226	-0.000813	-0.000225	0.000057	-0.000291	-0.000231
4	10	9	Outbred	2	535.631	0.398211	0.005674	0.002705	0.010147	-0.002479	0.005475	0.00749	-0.00181	0.005855	0.0096	0.007777	-0.011392	-0.008979	-0.001265	-0.000017	-0.002922	-0.000014	0.004007	-0.001662	0.004905	-0.000202	0.001926	-0.004642	0.002186	-0.000384	-0.000097	-0.004829	0.002827	-0.000282	-0.00149	0.004063	-0.002091	-0.002545	-0.00046	-0.001505	0.000022	-0.001729	-0.00024	-0.002432	-0.001506	0.001723	0.000813	-0.001304	0.001001
4	10	9	Outbred	2	509.088	0.393235	0.102871	0.026465	0.014508	0.008361	0.003684	0.00263	0.012434	0.005635	-0.002725	0.001136	-0.002383	-0.005471	0.002529	0.003856	-0.001924	-0.004994	0.004508	-0.000886	0.000967	-0.00276	-0.001313	0.004053	0.006448	-0.003903	-0.002097	0.001988	-0.002512	-0.003363	0.000148	-0.00381	-0.001801	0.000706	0.001902	0.001241	-0.000401	-0.003147	0.001455	-0.000983	0.00039	-0.000839	-0.000406	-0.000617	-0.000676
4	10	9	Outbred	2	514.153	0.400134	0.05123	-0.0192	0.038913	0.011022	0.015946	-0.012446	0.004978	0.005366	-0.006015	0.006083	0.000238	-0.002077	0.007	-0.009447	0.008133	0.003681	-0.000197	0.003647	0.00076	0.009888	-0.001181	0.00159	0.003881	-0.000746	0.000773	-0.00377	-0.002092	0.00013	0.001148	0.002046	-0.001694	-0.001158	0.001245	-0.000056	0.002797	0.00046	-0.001849	0.000579	-0.001257	0.000564	0.000265	0.000484	-0.000359
5	11	12	Outbred	2	508.658	0.405195	0.034673	0.005577	0.000187	-0.017406	0.026416	-0.010916	0.007873	-0.006162	0.021277	-0.006127	0.013852	-0.007124	-0.004624	-0.000862	0.004544	0.015696	-0.009003	0.001038	-0.002422	-0.00426	-0.00053	0.007825	-0.000872	0.001469	0.002392	-0.001294	0.003759	0.00048	0.001066	0.003227	0.004248	0.001278	0.000708	-0.001616	-0.000491	0.002393	0.005094	-0.001217	-0.000715	0.003358	-0.002088	0.001274	-0.000972
5	11	12	Outbred	2	519.447	0.405153	0.00562	-0.01872	-0.006755	0.018261	0.020997	0.008926	0.013896	-0.016228	0.004594	-0.007057	-0.000464	-0.016242	-0.000521	0.001256	-0.007129	-0.009253	0.006208	-0.007358	-0.001884	-0.001803	-0.003013	0.006014	0.003807	0.003865	-0.000335	0.000244	-0.001257	-0.000793	-0.003069	0.002281	0.000251	0.000883	0.003503	-0.001383	0.003123	-0.002479	0.000549	-0.000577	0.000963	-0.000561	0.000217	0.000268	-0.000106
5	11	12	Outbred	2	512.605	0.408908	-0.005659	0.024498	-0.016243	0.034134	0.012266	0.01569	0.009509	0.006866	0.00322	0.006111	-0.00496	-0.009044	-0.007467	0.001192	-0.002565	0.005638	0.004458	0.003513	-0.004417	-0.000903	-0.007133	-0.000114	0.000818	-0.000141	-0.002819	0.005949	-0.002952	-0.000453	-0.002677	-0.000079	-0.000259	-0.000237	0.001378	-0.00046	0.000925	0.001002	-0.000327	-0.000027	0.000448	0.00167	-0.000792	-0.000553	0.001389
5	11	12	Outbred	2	477.635	0.416774	-0.029016	0.033837	-0.033766	-0.002541	-0.008253	0.017901	-0.010694	-0.015344	0.008976	0.005246	-0.014074	0.007978	-0.003348	0.007228	0.003143	0.003055	0.000888	0.001273	0.006614	-0.006129	0.007175	0.004762	0.007017	-0.002529	-0.003739	-0.000676	0.001581	0.002221	0.001526	-0.001243	-0.001644	-0.004186	-0.000163	0.001194	-0.000168	-0.001605	-0.00001	-0.001211	0.00037	-0.002069	-0.000508	-0.000446	-0.000273
5	11	12	Outbred	2	513.05	0.401502	-0.022272	-0.017846	-0.015689	0.017553	0.014935	-0.008016	0.010708	0.0007	0.008526	0.008181	-0.009896	0.003649	-0.0103	0.005398	0.003639	0.001825	0.000449	0.001304	-0.003201	-0.008069	-0.006747	0.001318	0.00424	0.002117	0.004886	-0.002778	-0.001718	-0.001022	-0.005509	-0.001029	-0.001022	-0.005305	0.00064	-0.000864	0.000854	-0.001821	-0.000375	0.000036	-0.000044	-0.000064	-0.000231	0.000642	0.001148
5	12	11	Outbred	2	528.201	0.394288	0.002832	-0.014203	-0.015047	0.005461	0.014928	0.013113	0.00314	0.011115	0.004867	0.000272	0.007086	0.001702	0.004111	0.005539	-0.000916	-0.001745	0.001861	0.00473	-0.00451	-0.002739	-0.001051	-0.007006	0.000992	0.002229	-0.001667	0.000111	-0.001119	0.000284	-0.001488	0.000064	0.002176	-0.002546	-0.000393	0.001244	-0.002612	-0.000478	-0.002728	0.000324	0.002054	0.000776	-0.000165	-0.000931	0.000395
5	12	11	Outbred	2	522.278	0.369842	0.036142	0.052515	-0.012378	0.009509	-0.004327	0.006766	-0.003518	0.008813	-0.00841	0.010772	0.001959	0.001144	-0.002954	0.002233	0.004133	0.01053	0.001932	0.002029	-0.003459	0.007042	0.003828	-0.00221	0.001306	-0.000552	0.003614	-0.000202	-0.001796	0.000332	-0.001657	0.005001	-0.002811	0.000271	0.0016	0.002802	0.001362	0.000565	-0.002375	-0.000731	-0.00037	-0.001677	-0.000381	0.000587	-0.00068
5	12	11	Outbred	2	543.568	0.410562	0.039372	0.048176	-0.014991	-0.020536	0.01036	0.000538	-0.001862	0.001918	0.006896	-0.005547	-0.002918	-0.00153	0.003269	-0.000798	-0.00088	0.00367	0.001016	-0.005316	-0.000922	-0.000278	-0.002886	0.000137	-0.000581	0.001467	-0.000044	-0.000349	0.001673	0.000449	0.001735	-0.002863	-0.001386	0.001042	0.000954	0.000104	0.000283	-0.000648	-0.000364	0.001705	0.000899	-0.001023	-0.000626	-0.00024	0.000486
5	12	11	Outbred	2	517.273	0.443079	-0.115626	0.022017	-0.002017	-0.018671	-0.013499	-0.006579	-0.008888	0.007766	0.023558	0.002826	-0.014096	-0.003472	-0.002167	-0.000748	0.004346	0.010841	-0.000138	0.0005	-0.00088	0.004692	0.000197	-0.009531	-0.005849	-0.00494	0.001097	-0.004137	-0.003175	-0.001985	0.002397	-0.0024	-0.001124	-0.000379	0.000124	-0.000834	0.000485	-0.000184	-0.000052	-0.000634	0.001595	-0.002902	0.000937	0.001689	0.001624
5	12	11	Outbred	2	504.856	0.421189	-0.042258	0.028927	-0.005111	0.016516	0.009449	0.015745	0.003661	-0.004539	0.00582	-0.002179	-0.007592	-0.002525	-0.003258	0.000306	0.001228	0.004049	-0.008779	0.001739	0.001154	0.00162	0.003679	0.002665	-0.000957	-0.00071	0.002451	-0.000995	-0.000039	0.001112	-0.001637	-0.0024	-0.000327	0.000638	0.00212	0.001731	0.000902	-0.001009	0.000406	0.000929	0.001188	-0.002346	-0.0013	0.000567	0.000591
6	13	14	Outbred	2	522.581	0.417001	-0.002732	-0.019085	-0.05221	-0.00896	-0.017094	0.001163	0.023718	-0.010029	-0.009032	0.004622	0.007655	0.011705	0.000767	0.00208	0.005571	0.000491	-0.000092	-0.000021	0.001821	-0.006024	-0.000423	-0.004356	0.003619	0.003292	0.003894	0.002139	-0.001455	-0.001388	-0.002345	-0.001994	-0.004545	-0.000248	-0.003032	0.000614	-0.00116	0.002752	0.001657	-0.000918	0.002231	0.001531	0.000443	-0.000669	0.000265
6	13	14	Outbred	2	506.484	0.396277	0.049026	-0.019396	-0.014906	-0.036971	0.016338	0.033706	0.002398	0.020841	-0.014056	-0.010658	0.013159	0.002302	0.009234	0.011917	-0.001302	-0.004599	0.001958	0.006646	-0.000961	0.000348	-0.003747	-0.00305	0.001027	-0.001068	0.000436	0.002098	0.001919	0.001413	-0.000246	0.002157	0.000883	-0.001238	0.000175	-0.001052	-0.002102	0.000879	-0.000391	0.000854	-0.001304	0.000639	0.000109	0.00093	0.000184
6	13	14	Outbred	2	537.553	0.397759	0.044149	0.032288	-0.016874	-0.016522	-0.005263	-0.003023	-0.019037	0.024842	0.000652	0.007738	0.013856	0.01058	0.007817	0.006156	0.003498	0.002246	-0.006464	0.000715	0.005172	-0.001975	-0.002251	-0.000397	0.00351	0.001172	-0.001165	-0.005096	-0.000678	-0.003331	-0.00254	-0.002427	0.001474	0.001992	0.001484	0.001413	-0.001941	-0.000019	-0.000696	-0.001324	0.00035	-0.002625	-0.000134	0.000301	-0.000328
6	13	14	Outbred	2	506.19	0.409197	-0.015977	0.003029	-0.026772	0.003461	0.006358	0.012089	0.023342	-0.008559	0.00097	-0.007755	0.007744	0.001763	-0.000254	0.003375	0.000475	0.001326	0.010201	-0.001761	0.004801	0.00308	0.002383	0.000307	-0.00034	-0.00083	-0.00051	0.002961	0.002454	0.005514	-0.000589	0.000954	-0.0047	0.003178	0.001257	0.003709	0.000186	0.002441	-0.00029	-0.000227	-0.001296	-0.000199	-0.000135	-0.00011	-0.001442
6	13	14	Outbred	2	487.495	0.418409	-0.01985	0.022445	-0.004626	0.019778	0.011911	-0.004187	-0.006987	-0.006394	0.000508	-0.004683	0.004085	0.003034	0.001364	0.000281	-0.001468	-0.002943	-0.002174	-0.000202	0.002497	0.001366	-0.009949	0.003792	-0.002212	0.002433	0.004086	-0.001714	-0.001616	0.001408	-0.001612	-0.002902	-0.002049	0.002191	-0.000158	-0.001077	0.001823	-0.001519	-0.000342	-0.000529	0.000234	0.000243	0.000201	-0.000993	0.000218
6	14	13	Outbred	2	510.069	0.399576	0.028002	-0.01265	-0.03303	-0.038806	0.010188	-0.006453	0.021185	-0.003609	-0.010322	-0.007923	0.014306	0.000153	0.000153	0.000493	-0.006753	-0.001134	0.006126	-0.004887	-0.002474	-0.001529	-0.004477	0.001252	0.001235	-0.003881	-0.001968	0.00068	0.000651	-0.003541	0.000315	0.001237	-0.003261	0.001602	0.001184	0.000142	0.000363	0.000133	-0.000362	-0.000332	0.001407	0.000399	0.00002	0.000645	0.000681
6	14	13	Outbred	2	492.111	0.403705	-0.036441	0.018626	-0.009277	0.004047	-0.003282	-0.01144	0.006476	0.002714	-0.015955	-0.006498	-0.001451	-0.002454	-0.003567	-0.00499	0.00002	0.001043	-0.001647	0.001057	0.002242	-0.001618	-0.002315	0.000802	-0.001143	0.002451	0.000532	0.002586	0.001987	0.000776	0.002385	-0.002604	0.00141	-0.001019	0.00366	0.000124	0.000188	-0.000357	0.002532	-0.001036	-0.001484	0.000762	-0.000845	-0.000122	0.000016
6	14	13	Outbred	2	537.64	0.403761	0.039768	-0.007794	0.006378	0.005872	-0.004293	-0.006276	-0.0018	0.002738	-0.005617	-0.00333	0.004587	0.003922	-0.000609	-0.002369	-0.002474	-0.005629	-0.002901	-0.002104	0.009586	-0.001825	-0.008198	-0.00233	-0.003744	0.000504	-0.001021	-0.005566	0.003483	-0.001594	0.00242	0.002184	0.002643	0.000878	-0.003202	-0.000168	-0.001569	-0.002156	-0.00007	-0.000696	-0.000073	0.000124	0.000428	0.000476	0.000553
6	14	13	Outbred	2	513.813	0.409121	-0.003463	-0.041217	0.014069	-0.01629	-0.004557	0.014504	0.015491	-0.005552	-0.005496	-0.010251	0.000271	-0.002246	0.003302	0.003184	0.005975	-0.001069	0.004248	0.000022	-0.002618	-0.005294	-0.004668	0.001877	0.00593	-0.000205	-0.006963	0.004745	0.00023	-0.006582	-0.001274	0.000374	0.001583	-0.002954	-0.000734	-0.00094	0.001178	0.000107	-0.001897	-0.000472	0.001201	-0.000743	-0.003664	-0.001395	-0.000184
6	14	13	Outbred	2	519.911	0.415826	-0.038431	-0.016076	-0.017516	-0.009921	-0.011099	0.011363	0.017812	0.003123	0.000219	-0.007744	-0.002253	0.004739	-0.005691	-0.0024	-0.003071	-0.000503	0.004836	-0.002612	0.00161	-0.00004	-0.003156	0.001244	-0.001198	-0.002611	0.000279	-0.001431	0.002675	0.00002	-0.002243	-0.003842	-0.003996	-0.001015	-0.001141	0.001877	-0.000315	-0.000881	-0.001283	0.000581	-0.000743	-0.000037	0.000036	0.000649	0.000078
7	15	16	Outbred	2	532.721	0.429615	-0.046589	0.008204	0.013935	-0.004254	0.00796	0.002101	0.006218	-0.001922	-0.001088	0.002666	0.00076	0.00647	-0.003148	-0.003246	-0.000494	-0.004305	0.005727	0.007633	-0.00003	0.006878	0.002488	-0.00295	0.003046	0.003767	-0.004344	-0.00258	-0.002915	0.002414	-0.00116	0.000342	-0.000352	-0.001634	-0.000789	-0.001012	0.004949	-0.00134	0.000909	0.000062	-0.001027	0.001115	-0.000569	0.000428	-0.000329
7	15	16	Outbred	2	504.266	0.431785	0.024295	-0.005382	0.011625	0.003783	0.009739	0.001013	0.021475	0.016841	0.007328	0.004804	0.005661	-0.007164	-0.00158	-0.004514	0.001582	0.007378	-0.003839	0.003128	-0.00141	0.004682	0.001399	-0.000544	0.00469	0.005274	0.001316	-0.00216	0.000031	-0.001102	-0.004591	0.003767	0.002206	0.000996	0.002719	-0.00067	-0.003156	0.000391	-0.002804	0.000792	-0.00099	-0.000908	0.000502	0.000138	-0.000689
7	15	16	Outbred	2	536.841	0.415301	0.004879	0.029979	-0.020583	0.010157	-0.022442	0.015094	0.012077	-0.006178	-0.010969	-0.003249	-0.003288	0.008265	-0.006492	-0.000157	0.004758	-0.001047	-0.000665	0.001106	-0.0017	-0.001392	-0.002809	-0.000476	0.000842	-0.004324	-0.001342	0.002337	0.002414	-0.004488	0.00119	0.002639	-0.000429	-0.000533	-0.000474	0.00077	0.001645	0.002097	-0.002133	-0.000656	0.000191	-0.000501	0.000293	-0.000006	-0.000502
7	15	16	Outbred	2	510.345	0.433578	-0.05571	-0.007826	0.014024	-0.013258	-0.006185	0.00267	-0.002995	0.001438	0.008433	0.012264	-0.000704	0.000378	0.011226	-0.004191	0.0034	0.001743	0.005167	0.002655	-0.001014	0.004415	-0.003533	-0.003727	0.003849	0.00444	-0.002681	0.000672	0.004443	0.000517	0.000983	-0.001842	-0.000092	-0.001856	0.000232	0.001172	-0.000843	0.001795	-0.002563	0.000038	0.002357	0.000521	-0.001372	-0.001016	0.001112
7	15	16	Outbred	2	547.93	0.437403	-0.00647	0.006639	0.02341	-0.00236	0.002075	0.007335	0.009502	0.012193	0.003797	0.002527	0.003217	-0.00287	-0.001845	0.006519	-0.003366	-0.000645	0.002364	0.003218	0.00033	-0.001427	-0.002348	-0.005429	-0.000718	-0.002403	-0.001531	0.003048	-0.001583	-0.00073	0.002374	-0.000371	-0.001688	0.0005	-0.001576	0.003315	0.002187	0.001609	-0.00337	0.000369	-0.001042	-0.000526	-0.000748	0.000715	-0.001114
7	16	15	Outbred	2	502.758	0.396026	-0.040162	-0.006314	-0.00001	0.006836	0.029567	0.017564	-0.013141	0.003903	0.004308	0.010569	0.011526	-0.003801	0.008544	0.000814	0.01022	0.001139	0.001874	-0.000375	-0.00531	0.001007	0.003122	0.00489	-0.002514	-0.000304	-0.000213	-0.003897	-0.00132	-0.000717	0.000316	0.000593	0.001257	-0.001325	-0.000367	0.000696	0.000403	-0.000842	0.000688	-0.002103	-0.001827	0.0006	-0.000866	0.000097	-0.000272
7	16	15	Outbred	2	517.549	0.387	-0.007882	-0.040774	-0.012724	0.00476	0.001012	0.015023	0.007079	0.000694	0.008675	0.007051	0.004905	-0.009357	-0.000778	0.000615	0.004654	0.000004	-0.001388	0.00822	0.001892	0.00066	0.006826	-0.00108	0.000847	-0.003206	0.003652	0.001628	-0.001132	0.00111	-0.001444	0.000778	-0.001002	-0.001118	-0.000088	-0.001145	-0.000914	-0.000074	-0.000332	0.00047	-0.000831	-0.000133	-0.000501	-0.00089	-0.000098
7	16	15	Outbred	2	525.684	0.380436	-0.00645	-0.006588	-0.029858	0.006409	0.01996	0.014803	-0.0029	-0.002659	0.005004	0.001482	-0.003332	-0.010503	0.014013	-0.001604	-0.005173	-0.001219	0.001767	0.002337	-0.004143	-0.003631	0.004724	-0.004379	0.001769	-0.004987	0.001013	0.002474	0.00442	-0.001324	-0.000016	0.000425	-0.000939	-0.000847	-0.000962	0.000391	-0.000113	-0.000699	0.002335	-0.001139	0.000685	-0.000196	0.002443	-0.000275	-0.001256
7	16	15	Outbred	2	520.981	0.407744	-0.052802	-0.035365	0.060376	0.020871	-0.011834	0.001981	0.018839	0.010196	0.004516	0.011032	0.002691	-0.014289	0.004734	0.004562	0.001423	-0.006217	-0.005518	0.00519	-0.000138	-0.004784	0.004087	0.00091	-0.002371	-0.004308	0.001762	0.000019	0.00181	-0.002558	0.000455	-0.001582	0.00361	-0.000042	-0.000674	-0.001084	0.000196	0.00129	0.000134	-0.000058	-0.000536	0.000694	-0.000162	0.000822	-0.000054
8	17	18	Outbred	2	503.578	0.383616	-0.004077	-0.016798	-0.034168	-0.008304	-0.003396	0.024186	-0.007028	0.015887	-0.007397	0.010306	-0.011282	0.004718	0.001755	-0.001466	0.003024	0.00541	-0.005693	0.00264	0.003501	-0.001164	0.004627	0.004616	0.004577	-0.003399	0.005688	0.002758	0.002626	0.000221	0.000809	0.000038	0.002459	-0.002308	-0.000281	0.000542	-0.001746	-0.001311	-0.000231	0.002099	0.002824	-0.000557	-0.001996	0.001104	-0.001083
8	17	18	Outbred	2	666.531	0.391101	0.061274	-0.010923	0.011459	-0.015675	0.007938	0.01302	0.009167	-0.008846	-0.000944	0.001548	0.009811	-0.011735	0.004904	-0.007164	0.00246	0.001473	-0.000364	0.006905	-0.005014	0.009037	-0.00147	0.005113	0.001618	-0.006044	0.003733	-0.000415	-0.000258	-0.000757	0.000657	0.002323	0.001382	-0.001956	-0.000679	-0.000339	-0.001625	0.002711	0.001522	0.000196	-0.000715	0.00008	0.0003	-0.000686	0.001629
8	17	18	Outbred	2	506.307	0.440932	-0.034011	0.036574	0.012341	-0.012172	0.004407	0.014611	0.018647	0.001278	-0.002559	0.000518	-0.000772	-0.003649	-0.003974	0.003364	0.004312	0.002291	0.002755	-0.002524	0.008664	0.000508	-0.002127	-0.007064	-0.003279	0.004158	-0.003825	0.001564	-0.001359	0.003088	0.002305	0.004159	0.000587	-0.000583	0.001663	0.000299	0.001255	0.000299	-0.00165	0.001529	0.001933	0.002204	-0.000551	-0.000824	0.001013
8	17	18	Outbred	2	495.462	0.397745	0.003564	-0.021454	-0.009937	-0.014047	-0.027218	0.007902	-0.001379	-0.015679	-0.007075	0.009763	-0.013926	0.003884	-0.000218	-0.005944	-0.002759	-0.002223	0.010551	0.002962	0.004991	-0.000077	0.003306	-0.000915	-0.001357	-0.007675	-0.005004	-0.004135	0.004002	0.001984	0.004824	-0.004069	0.004768	0.002134	0.002	-0.000418	-0.000021	0.000088	0.001601	-0.001426	-0.001382	-0.000538	0.002632	-0.000362	-0.000368
8	17	18	Outbred	2	500.414	0.383563	0.028803	0.013087	0.014966	0.032022	-0.039675	-0.011164	-0.001193	0.000818	-0.015948	-0.014697	-0.001062	0.005054	0.000566	-0.017949	0.002015	-0.002344	0.011064	-0.000973	-0.003977	0.00138	0.002186	-0.002105	-0.004623	0.002899	0.000766	-0.002623	-0.001665	-0.003143	-0.000728	-0.001181	0.000115	-0.001293	0.002106	-0.003493	0.005244	0.002808	-0.000368	-0.001613	-0.000957	0.000882	-0.000482	0.002465	-0.001176
8	18	17	Outbred	2	487.98	0.417336	-0.002382	0.009982	0.013936	-0.00286	0.024736	0.00223	0.004556	0.000059	0.002196	0.005417	0.000341	-0.000244	-0.001148	0.001507	0.001394	-0.005654	0.001684	0.002402	-0.000443	0.00352	0.000885	-0.002794	-0.002035	0.000311	-0.004035	0.000048	-0.002696	-0.000711	0.000324	-0.0021	0.001876	-0.002107	0.000615	0.002305	-0.001342	-0.001322	-0.000716	0.000374	0.000382	-0.00022	-0.000434	0.000533	-0.000047
8	18	17	Outbred	2	496.063	0.417494	0.020187	0.014959	-0.002232	0.012668	-0.003785	-0.015665	-0.003067	-0.006962	-0.008231	0.00971	0.006566	-0.000561	0.00007	0.006729	0.009138	-0.00401	0.00902	-0.00198	-0.002539	-0.003049	0.003978	-0.000737	-0.004683	-0.002886	-0.00037	0.000728	0.001331	-0.000556	-0.004599	-0.003925	0.002438	-0.001481	0.001395	-0.00002	0.001446	0.000169	0.00104	-0.000948	-0.002532	-0.001871	-0.001562	-0.000958	-0.00024
8	18	17	Outbred	2	495.725	0.429308	-0.004587	0.025151	0.026114	0.022488	-0.008173	-0.027607	0.002658	0.003527	0.007989	-0.008558	0.010902	-0.000855	0.005216	0.009357	-0.001629	0.000774	-0.004156	-0.004836	-0.002979	0.000585	0.005443	-0.002802	0.006309	-0.001536	-0.00006	0.002724	0.000844	-0.000998	0.003178	-0.001147	-0.002568	0.002234	0.001053	-0.000591	0.000503	0.000977	-0.001376	0.001991	0.000279	0.001113	-0.000473	-0.000136	0.000759
8	18	17	Outbred	2	505.362	0.402231	0.099011	0.001066	-0.02265	-0.015114	-0.001085	-0.009716	-0.007622	-0.003503	-0.013764	0.01045	-0.009167	-0.012099	0.006428	0.00397	0.004134	-0.013404	-0.002873	0.008084	-0.003391	-0.002279	0.007376	0.002341	-0.001293	-0.001277	-0.000653	0.003566	0.00069	-0.000148	-0.001994	0.002776	-0.000503	-0.000107	0.000611	-0.000742	-0.001668	-0.001215	0.000507	0.003026	-0.001537	-0.000714	0.000742	-0.000333	0.000144
8	18	17	Outbred	2	496.76	0.41166	0.024382	-0.011466	0.03359	-0.006413	0.015728	-0.005883	-0.004173	-0.005307	0.00805	-0.004819	0.001414	0.009763	-0.000935	-0.000333	0.000003	0.006805	-0.00253	0.005595	0.003443	-0.008051	0.001072	-0.006559	0.001109	0.00401	-0.000473	0.00015	0.004327	-0.001472	0.003649	-0.005428	0.002642	-0.000198	0.001796	0.000974	-0.000069	-0.000977	0.002552	0.001479	-0.003819	0.001947	0.000404	-0.000792	0.001519
9	20	21	Outbred	2	515.721	0.372731	0.026562	-0.015727	0.001973	-0.023766	-0.038516	0.02966	-0.009544	-0.001797	0.008228	-0.002932	0.005043	-0.001618	0.001201	0.00043	0.000562	-0.00077	0.002461	0.009952	-0.005126	0.005456	0.001771	0.000687	-0.002734	0.001589	-0.003323	-0.000652	0.000816	0.000241	0.003304	0.001362	-0.001158	-0.001651	0.000226	0.002119	-0.000061	0.000321	-0.001256	0.000757	0.003186	0.000126	-0.000092	-0.000337	0.000487
9	20	21	Outbred	2	487.421	0.367413	0.067952	-0.017422	0.006813	-0.027436	0.007322	0.014258	-0.006181	-0.004938	-0.016512	-0.006651	0.007147	0.002565	0.002478	0.001099	-0.004487	0.004231	-0.0002	0.003875	-0.00114	0.000261	0.001157	-0.005906	0.003046	-0.004138	0.005789	0.000774	0.002051	0.00066	-0.003547	-0.005281	-0.002313	0.000275	-0.002623	0.001418	0.001339	-0.000945	-0.001588	-0.000537	0.000429	-0.000157	-0.000302	0.000217	-0.000868
9	20	21	Outbred	2	509.077	0.397205	0.031633	-0.00549	-0.047716	-0.031936	-0.009491	-0.000074	0.003314	-0.013291	0.00288	-0.003406	0.002714	0.004995	0.010513	-0.004245	0.006285	0.00071	0.006123	0.006559	-0.001007	-0.004898	0.001246	-0.000387	-0.002446	-0.000106	0.000386	0.005747	0.000285	0.001446	0.003728	-0.001604	0.000112	0.003752	0.003204	0.000204	0.000297	-0.001934	-0.000318	-0.000633	0.001234	0.000473	-0.000748	0.000229	-0.000584
9	20	21	Outbred	2	516.094	0.395165	-0.018385	-0.006521	0.008771	-0.009557	0.000393	0.010436	0.007103	-0.020363	0.009913	-0.004516	-0.000193	-0.003104	0.003746	0.003203	0.001607	-0.003639	0.002373	0.006293	0.001703	0.001584	-0.010373	0.00003	0.000126	-0.003773	-0.003395	-0.00006	0.002234	0.004613	-0.000989	-0.001994	-0.001856	0.000247	-0.000979	0.002138	0.000385	0.001231	-0.001898	0.002441	-0.001136	-0.000335	0.001687	0.002205	0.000145
9	20	21	Outbred	2	521.108	0.402591	0.015365	0.015904	-0.032358	-0.012518	-0.022876	0.020954	0.018328	-0.003086	0.009758	0.003293	0.010001	0.005182	-0.008733	-0.004023	0.004333	0.002832	-0.008138	0.002359	-0.003252	-0.001222	-0.00683	0.000323	0.002458	-0.000575	0.003418	-0.001818	-0.001334	0.002397	0.000194	-0.003776	-0.000135	-0.001794	-0.00241	0.003435	0.001313	-0.001413	0.000438	0.000767	0.001035	-0.001347	0.000813	-0.000814	-0.000333
9	21	20	Outbred	2	513.042	0.396658	0.023743	0.005535	-0.022328	-0.034603	0.01579	0.000262	-0.010486	0.013462	-0.004417	0.009704	0.001941	-0.0028	0.00746	-0.004624	-0.00008	0.011061	-0.001902	0.002923	-0.002804	0.002204	-0.002931	-0.002686	-0.000156	0.002366	-0.005161	-0.000761	0.002991	0.000342	-0.001896	-0.002709	-0.001422	-0.000156	-0.00153	0.00088	0.001618	-0.000382	0.000494	0.002647	-0.00182	-0.001468	-0.00095	0.000874	0.000697
9	21	20	Outbred	2	513.068	0.396759	-0.015821	-0.007589	0.015079	-0.003492	0.004786	-0.006513	-0.000723	-0.016589	0.004241	0.000527	0.004025	-0.005128	0.003288	-0.004347	-0.001391	0.00684	-0.004031	0.004217	-0.000084	-0.007455	0.001599	0.000183	0.001097	-0.001476	0.001715	-0.001625	0.005098	-0.001881	-0.000861	0.001785	-0.001282	0.000509	0.001378	0.002752	-0.001023	-0.000775	0.000387	0.000344	0.00143	-0.000509	-0.000184	0.001081	-0.000859
9	21	20	Outbred	2	525.028	0.399495	0.031215	-0.017233	0.000114	-0.003938	0.000597	0.007742	0.002995	0.002065	-0.008236	-0.000197	-0.002836	-0.009651	0.003837	0.006796	-0.00314	-0.000142	0.00764	-0.002086	-0.001474	0.001267	-0.006964	0.003161	-0.001349	0.005673	-0.0066	-0.000114	0.00161	0.001615	0.000231	-0.002436	0.000493	-0.000325	-0.001763	0.001599	0.002321	-0.000995	0.000103	0.000598	-0.001075	-0.000328	0.001313	-0.000092	0.001098
9	21	20	Outbred	2	485.959	0.389771	0.038253	0.00574	0.003276	0.002913	-0.012823	-0.008974	0.010088	-0.004483	-0.007596	0.001948	-0.003564	0.003666	0.008185	-0.006696	0.002219	0.001764	-0.003079	0.004284	0.007605	-0.000633	-0.000713	0.002432	-0.007152	0.005236	-0.005254	-0.006852	-0.004031	-0.000621	0.001634	0.000564	0.00094	0.002402	0.001034	-0.000839	-0.000537	-0.000535	-0.003502	0.001203	0.001718	-0.000337	-0.000118	-0.000109	0.00025
9	21	20	Outbred	2	477.419	0.41081	-0.001734	-0.005214	0.022865	-0.001325	-0.011506	0.003377	-0.007016	-0.022351	-0.004058	0.012715	0.005614	0.000466	-0.006679	0.01046	-0.007369	0.00636	-0.008062	-0.00152	-0.004252	-0.002142	-0.00015	0.003288	0.003741	-0.005241	-0.001526	-0.002415	-0.003904	-0.000723	0.000417	0.002003	0.00029	-0.001737	-0.002078	0.002281	0.001778	0.000545	0.003645	0.000723	0.000387	-0.001707	0.002053	-0.000611	0.000269
10	22	23	Outbred	2	555.008	0.408074	-0.043119	0.005251	-0.0107	-0.012443	-0.008909	-0.008769	0.003711	0.008652	-0.003061	-0.010031	0.00662	-0.003465	-0.001985	-0.004599	-0.001241	0.003522	-0.000283	0.005204	0.001507	-0.00488	0.001625	-0.002945	0.000448	0.005914	0.000386	-0.001941	-0.001376	0.00145	-0.002952	0.002582	-0.002035	-0.001684	-0.001831	-0.000687	-0.000058	0.000513	-0.00011	0.001271	-0.00226	0.000793	-0.000332	-0.000354	0.000192
10	22	23	Outbred	2	535.41	0.401512	0.086467	-0.038472	-0.000385	0.015822	-0.003583	0.012348	-0.014744	-0.031559	-0.004766	0.002494	-0.005046	-0.008581	-0.002229	-0.002134	0.002621	0.003555	-0.004765	0.009024	-0.001623	-0.003375	0.004367	0.002607	0.001223	0.001447	0.002105	-0.004828	-0.00206	-0.002574	0.000328	0.001298	0.002792	0.004681	-0.000758	0.00364	-0.003126	0.003945	0.002249	0.000511	0.001777	0.002258	-0.000737	0.000842	-0.001382
10	22	23	Outbred	2	489.33	0.383147	0.014354	-0.031749	0.024897	-0.019746	-0.000799	0.00539	-0.011531	0.01466	0.004767	-0.01816	-0.002151	0.005659	-0.001024	-0.001037	-0.003402	0.00316	-0.003034	-0.004882	-0.000334	-0.005147	-0.001355	0.005223	0.002184	0.000794	-0.002137	-0.004253	0.002695	0.000463	-0.000815	-0.001632	-0.002933	0.000774	-0.003967	-0.000227	0.000299	-0.001555	0.001442	0.001713	-0.000336	-0.000543	-0.00019	-0.000172	0.000669
10	22	23	Outbred	2	525.387	0.417916	0.024022	0.006971	0.007814	0.019111	-0.011728	0.023365	0.003334	0.003254	0.001362	0.003987	-0.004577	0.005397	-0.005721	0.000436	-0.001529	0.003653	-0.001049	-0.005571	-0.002792	0.000208	-0.004305	0.002274	-0.002924	0.001062	-0.000543	0.003542	-0.00188	0.002378	-0.000745	-0.000638	0.001031	-0.001911	-0.002059	0.001696	-0.0012	0.001667	-0.000078	-0.000581	0.000862	-0.001905	0.000291	0.000136	-0.000166
10	22	23	Outbred	2	543.913	0.414125	-0.014274	-0.01373	0.023064	0.00592	-0.03213	0.000412	-0.019792	-0.003772	-0.008812	-0.002008	-0.009202	0.005217	-0.009943	-0.007655	0.004686	-0.003152	0.000682	0.004368	0.001225	0.007256	0.003065	-0.000927	-0.002389	0.000025	0.000289	0.00424	0.00037	-0.000482	-0.000126	-0.000882	-0.002667	0.000472	-0.000647	0.001694	-0.000129	-0.000704	0.000906	-0.001509	0.00214	-0.000047	0.001129	0.000421	0.000797
10	23	22	Outbred	2	535.473	0.399889	0.07649	0.012931	-0.033852	-0.02733	0.008252	-0.023826	0.011694	-0.000087	-0.009317	0.005462	-0.006632	-0.000711	0.001624	-0.008154	0.004432	-0.012729	0.00998	0.002031	0.002778	0.004151	-0.000424	0.003265	0.005909	0.003028	-0.00378	-0.001536	0.000915	0.001428	-0.00243	0.000029	0.000937	0.002059	-0.001449	-0.001693	0.0025	-0.002147	0.000592	0.000205	0.000991	0.002313	0.000123	-0.000536	0.000209
10	23	22	Outbred	2	545.907	0.393059	0.103487	-0.010883	0.021852	-0.003158	-0.036882	0.013194	0.00463	0.011745	-0.017727	0.004388	-0.016325	-0.003714	-0.004007	-0.008451	0.000694	-0.000806	-0.007116	0.002186	-0.005889	0.000017	0.003642	-0.001017	-0.000915	-0.000692	-0.002197	0.003183	0.000507	0.002647	0.001864	-0.001558	0.001468	-0.001585	-0.001505	0.001086	-0.000609	0.000363	-0.001989	0.000013	-0.001143	-0.000597	0.00134	0.000341	-0.000672
10	23	22	Outbred	2	541.63	0.408039	0.006481	0.026852	0.009076	-0.02859	-0.003091	-0.025253	0.00824	0.018854	-0.013026	-0.000223	-0.008769	0.001546	0.012047	-0.009738	0.008457	0.005706	-0.007389	-0.004186	-0.002241	-0.001147	0.005269	0.004038	0.002586	0.006534	-0.005985	0.000059	0.003115	-0.000783	0.001799	-0.002758	0.000698	0.000794	0.003213	0.000585	-0.000104	0.001019	-0.001665	-0.000362	-0.001728	0.000833	-0.002202	0.000105	-0.0002
10	23	22	Outbred	2	530.178	0.418084	0.006367	0.002151	0.004069	-0.003074	0.005018	0.004154	0.007181	-0.011078	0.009932	0.012064	-0.002834	-0.000072	0.008137	-0.00047	0.001625	0.001197	0.002589	0.001429	-0.000285	-0.005397	-0.000062	-0.000218	0.003363	0.005335	0.003686	0.00273	0.002667	-0.000322	0.0035	-0.001789	-0.001804	-0.000357	0.000885	-0.00407	0.000261	-0.000739	0.001375	0.000154	-0.000015	-0.000464	0.000168	-0.000229	0.000384
10	23	22	Outbred	2	538.495	0.40307	-0.00036	-0.043692	0.003479	0.004271	-0.01947	-0.015622	0.002905	-0.018765	-0.01037	0.005168	-0.000846	-0.000818	0.002717	-0.000132	0.004142	-0.003394	-0.005264	-0.00731	0.001904	0.005064	0.005253	-0.001402	0.000202	-0.001309	0.002576	0.00214	-0.000587	-0.00083	-0.000016	-0.00095	0.002612	0.000876	-0.003292	-0.002257	-0.000459	0.000733	-0.002103	0.001041	-0.000083	-0.000156	0.000839	-0.000287	0.000108
11	25	26	Outbred	2	496.019	0.398914	0.052196	0.012043	-0.028527	-0.020694	-0.033008	0.033589	-0.010132	-0.00561	0.005118	-0.008507	0.000187	0.004654	0.002679	-0.001998	-0.004327	-0.003844	0.00504	0.002807	-0.006008	0.002549	0.000178	0.003611	-0.00051	-0.00043	0.000887	0.001678	0.001577	0.000952	-0.00254	0.002412	-0.000251	-0.001324	0.001194	0.000939	-0.000678	0.001226	0.001807	0.002874	0.00136	-0.000638	-0.000581	0.000262	0.000702
11	25	26	Outbred	2	493.148	0.417262	0.018731	0.039192	-0.010307	-0.021497	0.021185	-0.002001	-0.002024	0.007371	0.007862	0.0002	0.01376	-0.006025	-0.00903	0.012409	0.00781	0.004016	-0.000952	0.002522	-0.000544	0.004296	-0.002408	-0.000764	0.004362	-0.001871	-0.000081	0.00452	0.001961	-0.001755	0.000562	0.000462	-0.002397	0.000614	0.001502	-0.001148	-0.001319	-0.000096	-0.001037	-0.00034	0.001274	-0.000731	-0.001997	-0.000923	-0.000585
11	25	26	Outbred	2	482.841	0.396665	0.0604	0.007813	-0.031069	-0.002169	-0.01098	0.007079	-0.023581	0.003499	-0.001001	0.003949	-0.002582	-0.001848	0.001825	-0.001594	-0.005216	0.004246	0.013914	-0.006614	-0.016216	-0.000557	-0.004923	-0.004748	-0.001665	0.00282	0.002139	0.000078	-0.000214	-0.001197	0.00102	0.001501	-0.000782	0.000303	-0.001449	0.000461	-0.000037	0.001046	0.000621	0.001976	0.000667	0.001366	0.002376	0.000499	0.00056
11	25	26	Outbred	2	509.598	0.420831	-0.005565	-0.017947	-0.008137	-0.031002	0.003416	0.003034	-0.003164	0.001438	-0.004202	0.009749	-0.006113	0.011171	0.009268	0.003153	-0.004464	0.006815	0.002814	-0.003733	-0.006459	-0.001237	0.00329	-0.00284	-0.00245	-0.002901	0.003338	-0.004944	0.00007	-0.001117	-0.000317	0.000525	0.000717	-0.002311	-0.001835	-0.00119	0.00182	-0.000744	0.002709	-0.00188	-0.001404	0.000081	0.002857	0.000386	0.000982
11	25	26	Outbred	2	500.563	0.435828	-0.037042	-0.000328	-0.026474	-0.013747	0.013925	0.003852	0.001519	-0.00802	0.011464	0.002983	-0.008265	0.00351	-0.005167	0.001822	0.006613	0.000767	-0.000752	-0.001291	-0.005058	-0.002776	0.004001	-0.004831	-0.003475	0.000835	0.000948	0.000539	-0.001203	0.001733	0.00188	0.000498	-0.001913	-0.001387	-0.000018	-0.001464	-0.000144	-0.000141	0.000579	-0.00004	0.000094	-0.00084	0.000465	0.000099	-0.0003
11	26	25	Outbred	2	531.742	0.402592	0.015764	0.021531	-0.066634	-0.002362	0.022605	0.035041	0.007815	-0.016308	0.012486	0.005612	-0.01569	0.000047	-0.002619	0.003267	0.001952	-0.007955	0.005293	0.000441	0.00196	0.003548	-0.00325	0.0031	-0.002665	-0.006183	-0.000373	-0.000875	0.000278	-0.001954	-0.00192	-0.000306	-0.000441	0.001322	0.000596	0.000792	0.000233	0.002188	-0.001309	0.000465	-0.00009	0.000898	-0.000401	0.000761	0.000394
11	26	25	Outbred	2	530.167	0.420703	0.058604	0.007179	0.008085	-0.025812	-0.00679	0.007984	0.006776	0.007906	0.003205	0.009245	-0.002785	0.002777	0.002956	0.009398	0.002047	-0.001772	-0.002671	0.006233	-0.000311	-0.003391	-0.000307	0.002695	0.001686	0.004602	-0.003419	0.00119	-0.000545	-0.002493	-0.001225	-0.002458	-0.001079	-0.003422	-0.001666	-0.000024	0.001647	-0.002287	-0.002728	0.001527	0.000888	-0.002855	-0.000277	-0.001473	-0.000093
11	26	25	Outbred	2	525.38	0.414093	0.022632	0.012851	-0.024774	-0.006223	0.009858	0.013639	-0.001675	-0.002642	0.020029	0.003396	-0.015645	0.012699	0.001676	-0.000072	-0.003617	-0.001002	0.000239	0.000704	0.001684	0.002911	0.000976	0.001764	0.003529	0.001477	0.001378	-0.000933	0.000063	-0.000918	0.001196	-0.000514	-0.001359	0.000089	0.000511	0.00063	-0.000903	-0.001246	-0.000482	0.001922	-0.000136	-0.000723	0.000553	-0.000464	-0.000406
11	26	25	Outbred	2	520.195	0.432547	-0.038581	0.0306	-0.013241	0.014607	0.008437	0.020455	0.000093	0.000923	0.008498	0.008904	0.002463	0.005052	0.012773	-0.008205	0.003323	-0.00904	0.002351	-0.002294	-0.001228	0.006594	-0.000605	0.004849	0.005019	-0.001497	0.001692	-0.002228	-0.001543	0.000375	0.001604	-0.004063	-0.002891	-0.001684	0.001165	-0.0032	0.000404	-0.001283	0.001606	-0.001341	0.000828	0.002198	-0.001632	0.000161	-0.000382
11	26	25	Outbred	2	513.405	0.424225	-0.044057	0.026625	-0.004423	-0.000996	0.001739	0.017647	0.006304	-0.013401	0.008773	0.003423	0.001738	0.004691	-0.000806	-0.001089	-0.001226	-0.002005	0.004109	0.00242	-0.004288	-0.000682	0.002776	-0.002745	-0.000374	0.000955	0.004612	0.001112	-0.000141	0.00008	0.000264	0.00075	-0.002172	0.000727	-0.001128	-0.002034	0.001502	-0.00013	0.000658	-0.000598	0.000017	-0.000136	0.000411	0.000673	0.000536
12	27	28	Outbred	2	462.079	0.403972	-0.004635	0.054832	0.015433	-0.020291	-0.028219	0.005191	0.008461	0.002866	0.002703	0.002515	-0.002312	-0.004828	-0.006495	-0.001394	-0.003296	0.000525	-0.001093	-0.000432	0.001152	0.00118	-0.004557	0.001558	-0.00101	0.003333	0.001472	0.000394	-0.000861	0.0011	0.00078	0.00132	-0.003155	0.000485	0.000789	-0.000943	0.000038	-0.003371	0.001584	0.000138	0.001021	-0.000661	-0.000625	0.00001	-0.000353
12	27	28	Outbred	2	459.756	0.39849	-0.034648	-0.017658	0.007177	-0.00224	-0.021116	-0.000845	-0.009241	0.010493	0.016914	0.010597	-0.003442	-0.01295	-0.002071	0.005848	-0.007084	-0.004445	0.003036	0.001558	0.00087	-0.000292	0.00149	-0.001284	0.002644	0.00043	0.000814	-0.000002	-0.002106	-0.000692	0.001167	0.002236	0.000336	0.003765	0.000789	-0.00035	0.002277	0.000533	0.001188	0.00136	-0.002207	0.001817	-0.000637	-0.000481	-0.000575
12	27	28	Outbred	2	510.419	0.382638	0.005157	-0.003664	-0.022338	0.019162	-0.022514	-0.007127	-0.028893	0.00935	0.00132	0.007453	0.010329	-0.014973	0.004672	0.001386	-0.00722	0.001432	-0.009354	-0.000756	-0.003825	-0.003646	0.004026	0.009245	0.000137	0.003286	0.001655	0.000515	0.000996	0.000861	0.003311	-0.000116	0.000755	0.001919	-0.001194	0.000964	0.001979	0.000208	0.002459	-0.001169	0.000659	-0.000004	0.002474	0.001845	0.002018
12	27	28	Outbred	2	512.814	0.395896	0.036593	-0.030524	0.026119	0.020129	-0.025192	0.006963	-0.00636	-0.010198	-0.005452	0.010839	0.0079	0.00099	-0.008806	-0.007993	0.001479	-0.003454	-0.007814	0.001363	0.000603	0.001085	-0.007069	-0.003066	-0.000781	-0.002578	0.003464	0.000572	0.000755	0.00013	0.000682	-0.000138	0.000845	0.000698	-0.002829	0.001632	0.002014	0.001261	0.000264	0.000273	-0.002003	-0.000871	0.000342	-0.000118	-0.000308
12	27	28	Outbred	2	508.927	0.383868	0.020124	-0.003998	0.008672	0.001853	-0.004575	-0.009649	-0.011355	-0.007647	0.001343	0.002438	0.005028	-0.002558	-0.005422	0.001566	0.001944	0.006718	0.003625	-0.000706	0.001507	-0.002826	0.010114	0.004244	-0.00044	-0.002817	-0.004544	0.002776	0.000589	-0.001504	0.000208	0.005167	0.001877	-0.000044	-0.000028	-0.000874	-0.000617	-0.001107	-0.000822	0.000064	0.000667	-0.000348	-0.000636	-0.000475	0.000325
12	28	27	Outbred	2	503.8	0.387647	-0.019476	0.01121	0.007742	-0.019569	-0.02005	0.007459	0.009267	-0.007246	0.011838	0.003066	-0.01554	-0.006564	0.014087	0.004027	-0.001626	0.002605	-0.003062	0.003202	0.003711	0.000567	0.000378	0.001988	-0.001237	0.00303	0.006844	0.001	0.003543	-0.000809	0.002918	-0.004204	0.000335	0.000535	-0.000381	0.001293	0.002697	-0.004788	0.00127	0.000514	0.002086	-0.000477	-0.000787	0.000227	-0.000112
12	28	27	Outbred	2	503.91	0.419211	-0.024143	0.005864	0.038721	-0.018951	-0.00864	-0.001532	-0.01395	0.015689	0.01517	0.003211	-0.002967	0.000933	-0.018045	-0.001446	0.00133	0.007556	-0.002408	0.005166	-0.003553	0.000554	-0.001148	-0.004749	0.001734	0.004169	0.002591	0.001452	0.002583	-0.001247	-0.001263	0.001168	0.003308	-0.001983	-0.000184	-0.001896	0.000354	-0.000796	-0.001327	-0.001427	-0.003343	0.001983	0.001053	-0.000573	-0.00157
12	28	27	Outbred	2	507.788	0.383783	0.044653	0.005899	-0.004277	-0.053443	-0.026237	0.003385	-0.021769	0.021479	-0.001876	0.002005	0.006971	-0.010754	-0.020309	-0.002087	0.007961	-0.0024	-0.012839	0.002963	-0.002476	0.003495	-0.002001	0.001341	0.001397	0.004661	-0.002383	-0.002461	0.000935	-0.000172	0.001905	-0.000662	0.002737	0.003167	0.000908	0.002656	-0.000123	0.002722	0.004902	-0.002549	-0.000377	0.002474	-0.001809	0.000213	0.000186
12	28	27	Outbred	2	478.391	0.401495	0.013287	-0.038139	0.041394	0.012028	-0.00407	-0.008441	-0.024244	-0.004192	0.012498	0.006181	-0.00293	-0.007518	0.004009	0.000462	0.004287	0.0078	-0.000327	0.001105	0.000981	-0.00234	-0.002748	0.004989	-0.003272	0.005344	0.003923	-0.002267	-0.001734	-0.002803	-0.000617	-0.005236	-0.000025	-0.001057	-0.000661	0.003843	-0.002558	-0.001077	-0.001486	0.003322	0.001599	0.002639	0.001861	-0.000832	0.000085
12	28	27	Outbred	2	509.294	0.398399	-0.057125	-0.028395	0.014016	0.019527	0.008881	0.000551	-0.024103	0.005782	0.008936	-0.00408	-0.001206	-0.015139	-0.005373	-0.002685	-0.007008	-0.000661	-0.00268	-0.00274	0.001648	-0.003874	0.001389	0.009588	0.001873	0.000107	-0.000992	0.000223	-0.002843	-0.003016	-0.001693	0.000104	0.002516	0.000151	-0.003935	-0.000555	-0.001015	-0.000351	0.000569	-0.00122	-0.000081	0.001063	0.002481	0.000364	0.00114
13	29	30	Outbred	2	523.59	0.41589	-0.004418	-0.0218	0.011421	-0.020092	0.021644	-0.014653	0.00811	0.002616	0.012094	0.01517	-0.007648	0.004834	0.007388	-0.011927	0.001948	0.016571	0.006895	-0.001864	-0.00095	-0.003424	0.005632	0.000524	0.002451	-0.000655	0.000418	-0.001432	0.003642	0.000238	0.001533	-0.000862	-0.00161	0.000817	0.003262	-0.000135	-0.000907	-0.000903	-0.00133	0.00151	-0.002146	-0.001531	0.001772	0.000827	-0.001331
13	29	30	Outbred	2	527.265	0.403009	-0.016335	-0.002197	0.017227	0.038315	-0.011134	-0.000392	-0.006839	0.003635	0.007477	0.009225	-0.004288	-0.008113	-0.005603	-0.0038	-0.002745	-0.013004	0.000496	-0.000138	-0.006018	-0.00346	-0.002052	-0.003805	-0.00293	-0.001109	-0.003914	-0.001853	0.001269	0.004488	0.003183	0.001831	0.002148	-0.000641	0.000379	-0.001235	-0.00202	0.000026	-0.001909	0.000751	0.001403	-0.000561	-0.001768	-0.001692	0.000029
13	29	30	Outbred	2	505.642	0.409833	-0.005812	0.003383	-0.021515	-0.066816	0.00427	-0.004081	-0.012424	-0.002051	0.023387	0.002445	-0.004138	-0.007228	-0.006949	-0.002065	-0.000875	0.001746	-0.000433	0.001149	0.0031	0.002337	0.00309	0.007595	-0.001965	-0.004856	-0.002986	-0.003257	-0.004808	0.00043	0.001401	-0.000025	-0.002599	0.001071	-0.002998	0.00477	-0.002421	0.003126	0.001955	-0.00162	-0.000255	0.001372	-0.000377	-0.000183	0.000654
13	29	30	Outbred	2	499.23	0.422287	-0.036263	-0.03271	0.014363	0.019646	0.015353	0.008544	-0.00981	-0.011179	0.013071	-0.00482	0.001877	-0.006789	-0.009301	-0.000722	-0.003123	-0.003222	0.011868	-0.000405	0.002087	0.004558	0.004401	-0.000828	-0.004234	-0.000064	-0.000543	-0.003447	0.004192	-0.002797	0.000027	0.000435	-0.003322	0.000057	0.002014	-0.003105	-0.00188	0.001865	-0.001485	0.000631	-0.002369	0.000443	-0.000497	-0.00105	0.001413
13	29	30	Outbred	2	537.316	0.430929	-0.034617	0.005057	-0.001859	-0.037755	0.012211	0.00254	0.01255	-0.006631	0.017463	-0.000754	0.00546	0.004207	0.005443	0.003069	-0.000281	0.000267	0.002581	-0.000476	-0.002195	-0.004233	0.001526	-0.005225	-0.001864	-0.001471	-0.000536	-0.00357	0.001466	0.000124	-0.002775	0.000925	-0.001473	-0.001149	-0.001329	-0.001028	0.001049	0.000278	-0.000337	-0.001386	-0.001674	-0.000628	0.000197	0.00065	-0.000464
13	30	29	Outbred	2	506.21	0.422218	-0.034192	-0.01758	0.003714	-0.008404	-0.017086	0.006016	0.004917	0.004965	0.009242	0.001702	0.001843	-0.0059	0.002076	-0.002164	0.00535	-0.001979	0.00589	-0.00328	0.002681	-0.006173	0.000407	0.005519	0.004892	-0.000717	0.004099	0.000425	-0.001515	0.00058	0.001596	0.002127	-0.000916	0.000054	0.001103	0.000736	0.002065	0.001987	-0.002981	-0.000146	-0.00154	-0.001941	-0.00051	0.000887	-0.000655
13	30	29	Outbred	2	513.387	0.431162	-0.030785	0.011323	0.012676	-0.03312	-0.015062	-0.002832	-0.006291	0.006049	0.002868	0.01296	0.007518	-0.024134	-0.002686	-0.000371	-0.001993	0.007318	0.001126	0.004703	-0.002124	0.004206	0.000519	-0.004426	0.000745	0.004828	-0.003746	-0.000506	-0.001161	-0.001675	-0.004222	0.00157	0.002054	-0.000066	-0.000713	0.000226	-0.001614	0.0018	0.002901	-0.001179	0.000469	0.001843	-0.00211	-0.000592	-0.00104
13	30	29	Outbred	2	509.965	0.419125	-0.04449	0.004382	-0.002779	-0.019462	-0.004739	0.005454	0.024311	0.003352	0.006036	0.005793	0.005408	-0.005302	0.008866	0.001747	0.000404	0.002171	0.001394	-0.007232	0.005228	-0.005471	-0.003941	0.003284	-0.001483	0.000087	-0.00017	-0.000357	-0.000173	-0.000484	0.000154	-0.001954	0.001964	0.000869	-0.001875	-0.000791	0.000612	-0.002157	0.00135	-0.002886	-0.002357	-0.000552	0.000303	-0.000202	0
13	30	29	Outbred	2	500.665	0.422165	-0.01155	-0.001277	0.024373	-0.0071	0.011345	0.022336	0.002655	0.012334	-0.005235	-0.001877	0.000753	0.005263	0.005645	-0.001988	-0.000745	0.002864	0.006319	-0.001705	0.000011	-0.000331	-0.002932	-0.000415	0.001755	0.003391	0.000843	-0.001477	0.003422	0.001161	0.000746	-0.001794	0.003161	0.001523	-0.000653	0.000814	0.001559	0.000023	0.001161	0.003005	0.000518	-0.000265	-0.000178	-0.000263	0.001145
13	30	29	Outbred	2	522.176	0.423514	-0.009586	-0.025002	0.009656	0.002213	-0.010519	0.010823	0.009745	0.004537	0.005917	-0.00044	0.00092	-0.013254	-0.008393	0.00166	-0.003778	-0.003367	0.000841	-0.002911	0.00093	0.003976	0.002129	0.000694	0.000879	0.008217	-0.001021	-0.001555	-0.001945	0.000544	-0.001793	-0.005255	0.004118	0.001154	-0.001669	-0.002066	0.003235	-0.001529	0.000604	-0.001894	-0.000718	0.002083	0.000286	-0.001261	0.000614
14	32	34	Outbred	2	512.275	0.40801	0.035943	0.005567	-0.012539	-0.02801	-0.002807	0.008069	0.007796	0.003601	0.004974	-0.006516	0.005315	-0.000387	0.010344	-0.001902	0.005698	0.003768	-0.000905	-0.000669	-0.004117	-0.007005	0.001423	0.003885	-0.001519	-0.000682	-0.004198	-0.000597	0.001069	-0.001854	-0.002479	0.004594	-0.002502	0.000971	0.000201	-0.000129	0.000336	-0.000995	0.000052	-0.00074	-0.000245	-0.001988	-0.000072	0.000357	-0.001039
14	32	34	Outbred	2	526.886	0.422401	-0.010179	0.013511	0.009351	-0.014915	0.008756	0.013121	0.001286	-0.00113	0.0082	0.000295	0.001735	-0.00155	-0.001066	0.000313	0.003273	0.001215	0.000711	0.00987	-0.001699	-0.002151	-0.001718	-0.003196	0.001611	-0.003312	0.00063	-0.005441	0.003746	-0.001998	0.000753	-0.002385	0.000932	-0.000388	-0.002678	0.000367	-0.000971	0.000878	-0.000737	0.000488	0.001216	-0.000344	0.000986	0.000097	-0.00027
14	32	34	Outbred	2	521.181	0.405975	-0.027985	0.020851	-0.001562	-0.01013	-0.011107	0.005251	-0.002257	0.005837	-0.004804	-0.007935	-0.002515	-0.002902	0.005506	-0.004458	-0.001918	0.00056	0.001708	0.000028	0.003739	0.002124	0.000847	0.000707	-0.002245	-0.00384	0.001558	-0.003514	-0.000407	-0.000735	0.001193	-0.002606	0.002361	0.003025	-0.001807	-0.000817	0.001452	0.002044	-0.001326	0.000673	0.001603	-0.000839	-0.000677	-0.000856	0.000679
14	32	34	Outbred	2	512.003	0.41612	0.003034	-0.001288	0.013355	0.003701	0.009841	-0.007306	0.006663	0.003883	-0.001067	0.005552	0.004519	0.005943	0.009309	0.005438	0.000103	-0.002824	0.001942	0.008073	-0.005659	0.002665	0.002361	0.002974	-0.001784	0.00338	-0.003209	0.000369	0.002576	-0.000009	-0.00381	0.002477	-0.001714	0.000287	0.002914	0.000295	-0.000664	0.000462	0.00274	0.00037	-0.000033	-0.001235	0.000913	-0.000805	0.001011
14	34	32	Outbred	2	515.162	0.416156	-0.043103	-0.004967	-0.010643	-0.005531	-0.009582	0.008714	0.0159	0.015089	-0.015133	0.005744	0.002835	-0.016222	-0.003209	-0.002427	0.000301	-0.00166	-0.0031	-0.003481	0.001125	-0.001526	0.001414	0.001347	-0.001724	0.00333	-0.000587	-0.005496	0.000146	-0.001161	-0.004312	0.002174	0.000696	0.000395	-0.001324	-0.001549	0.000485	-0.000392	-0.000122	0.001167	-0.001769	-0.000187	0.000568	0.000451	-0.000604
14	34	32	Outbred	2	536.698	0.417435	-0.061322	0.011405	-0.029664	0.014426	-0.003247	0.0078	0.010146	-0.000954	-0.002157	0.004382	0.002119	-0.002573	0.003508	-0.000026	0.000385	-0.003895	0.00397	-0.001954	0.000477	-0.00443	-0.000764	0.000879	-0.003098	-0.00311	0.000285	-0.000593	-0.000266	-0.001666	-0.004227	0.000261	-0.001791	0.004805	-0.000275	-0.001347	-0.000529	-0.00264	0.00221	-0.001217	-0.001346	0.000482	0.000303	0.000172	0.000085
14	34	32	Outbred	2	537.77	0.40747	-0.064244	-0.011342	0.005995	0.008835	-0.003916	0.004278	0.002008	-0.00652	0.005408	-0.012258	0.004767	-0.002155	-0.007969	0.000201	-0.002045	0.001075	0.004518	0.001782	0.0011	-0.004868	-0.001663	-0.005534	-0.001904	-0.002011	-0.003543	0.001995	0.000854	0.000453	0.00205	-0.003005	0.001026	0.000006	0.001666	0.000299	-0.000851	-0.001089	0.000679	-0.000726	-0.0015	0.000958	-0.000476	0.000805	-0.000215
14	34	32	Outbred	2	537.453	0.395546	-0.047536	0.000755	-0.02518	0.006248	-0.013058	0.009801	-0.004836	-0.015148	0.00566	-0.008719	0.011291	-0.001353	-0.013855	-0.000765	0.011736	0.002491	-0.001066	-0.003017	0.000742	-0.000081	-0.002184	-0.003394	0.000924	-0.001043	0.001307	-0.001036	0.002928	-0.001937	0.000425	0.00189	0.000152	0.003013	0.003664	-0.003096	0.003238	0.001352	0.000199	-0.000504	0.000846	0.000168	0.000371	-0.000113	-0.000275
14	34	32	Outbred	2	551.573	0.411151	-0.028088	0.020031	0.009661	0.025691	-0.006691	0.01875	-0.005424	0.008793	-0.005296	0.007614	-0.000737	-0.004781	0.000106	0.001699	-0.001255	-0.002592	0.00531	-0.005714	0.00059	0.005686	-0.002215	0.001132	0.001478	-0.003125	-0.000781	0.001539	-0.002103	-0.000771	0.001143	0.001632	0.000798	-0.000822	-0.00024	-0.00168	-0.002545	0.000356	-0.001521	0.000066	0.000837	-0.000126	-0.000684	0.000225	0.000171
14	34	34	Outbred	2	506.54	0.414203	-0.005196	-0.025074	-0.000347	-0.007542	0.018106	0.004584	0.017334	0.004475	0.004748	-0.003269	0.009911	-0.005768	0.004871	0.005562	-0.000929	-0.000947	-0.002222	-0.003654	-0.001788	-0.003274	0.001366	0.000945	-0.00067	-0.001728	0.002833	0.000286	-0.002766	0.001869	0.000834	0.002168	0.002315	-0.001124	0.000772	0.000806	-0.001028	0.000345	-0.000549	0.002326	-0.000587	-0.000459	0.000175	-0.000327	0.000462
15	35	36	Outbred	2	506.569	0.415618	0.011632	-0.009914	-0.004396	-0.01159	0.013775	0.008121	0.007826	-0.000065	0.011408	0.009494	-0.005721	-0.005889	0.001716	0.001349	0.004532	-0.003009	-0.00008	-0.004486	0.001265	0.000748	-0.003178	0.000926	-0.002343	0.000299	-0.003536	0.001642	-0.00025	-0.000414	0.001021	0.00092	-0.001728	0.000301	-0.001447	-0.000704	0.000847	-0.001427	-0.000927	-0.002313	0.003334	0.000258	-0.000919	0.000206	0.000208
15	35	36	Outbred	2	548.359	0.398707	0.018687	0.029092	-0.029431	-0.03632	0.011103	-0.000106	0.000842	-0.009074	-0.013039	0.018909	-0.008051	-0.000251	-0.003242	-0.005633	-0.005229	-0.009626	0.000227	0.005806	0.001469	0.002965	0.001959	-0.004214	0.001503	0.007555	-0.002241	0.001283	-0.002398	-0.002199	-0.000529	-0.000133	-0.000165	0.001171	0.001518	-0.000121	0.001092	-0.000198	-0.000213	0.002251	0.000563	0.000419	-0.001199	0.001124	0.000042
15	35	36	Outbred	2	544.738	0.413166	-0.020529	0.000281	-0.026992	-0.013016	0.019862	0.005505	0.001553	0.006671	-0.001496	0.015151	-0.002608	-0.006711	0.007232	-0.00149	-0.001285	0.002065	0.002107	-0.000049	0.001352	0.004618	-0.002914	0.000577	-0.00194	0.000908	-0.00042	0.00074	0.000875	-0.000601	-0.003201	-0.000247	0.002715	0.00271	0.003817	0.001976	0.000728	0.000228	-0.000524	-0.001449	0.000487	-0.00045	-0.000505	0.000941	0.000039
15	35	36	Outbred	2	508.315	0.391095	0.014638	-0.006026	0.022092	-0.019346	0.006757	-0.010235	-0.020474	-0.008086	0.004416	0.013826	-0.008944	-0.001198	-0.013921	-0.008023	-0.005576	0.002212	-0.002013	0.000183	0.002115	0.00088	-0.002154	-0.003038	-0.001649	-0.003374	-0.001972	0.004851	0.000192	-0.001171	0.000832	0.000526	0.001396	-0.000836	0.001023	0.000506	0.0003	0.00186	-0.004219	-0.000858	-0.001384	-0.000588	0.000289	0.000083	-0.001345
15	35	36	Outbred	2	521.305	0.424198	-0.018804	-0.004275	-0.031034	-0.037226	0.004069	0.005958	0.004025	0.007603	0.007662	0.015982	-0.007577	0.003747	0.007861	0.002784	0.001868	-0.000945	0.001003	-0.000485	-0.001171	0.002327	-0.000595	0.003425	-0.000315	0.00361	0.001274	-0.000263	0.005005	-0.000373	0.00176	-0.00152	0.000129	-0.001794	-0.002796	0.001659	0.001225	-0.000821	-0.000387	-0.003597	0.002676	-0.001187	0.000774	0.001488	0.000337
15	36	35	Outbred	2	494.035	0.41532	-0.073512	-0.015891	0.010541	-0.013254	-0.003535	-0.003678	0.007767	-0.001715	0.011686	0.000775	0.005901	-0.001869	0.015439	-0.001428	0.005643	-0.008591	-0.000048	-0.011655	-0.000811	0.006357	-0.000393	0.00074	-0.001375	-0.006326	0.001572	-0.002222	-0.003072	0.000044	0.003769	-0.001311	0.00045	-0.001454	0.000864	-0.001855	0.000667	0.000345	-0.000272	-0.003521	-0.000038	0.000054	-0.000343	0.000283	-0.000702
15	36	35	Outbred	2	520.155	0.400152	-0.010498	0.019899	-0.002674	0.003317	-0.004839	0.004925	-0.000387	0.015213	-0.005073	0.002239	-0.0107	0.005588	-0.002462	-0.003487	0.002511	0.002245	-0.00176	-0.010566	-0.002055	0.005731	-0.0044	-0.001418	-0.000482	0.003263	-0.001935	-0.000027	0.001703	0.001476	0.000196	0.001856	0.002132	-0.00189	0.001424	0.00309	-0.000302	-0.001744	-0.000393	0.000235	0.001196	-0.000762	-0.000906	-0.000059	0.000009
15	36	35	Outbred	2	508.345	0.40757	-0.04159	0.029651	0.013838	-0.0015	0.010098	0.008203	0.004742	0.002972	-0.008377	-0.002613	0.003806	0.003892	0.011601	-0.001136	0.005926	-0.00305	0.001002	0.002676	0.001406	0.00068	-0.000375	-0.005183	-0.003707	0.00407	-0.002218	0.000061	0.000348	0.000753	-0.001109	0.000745	-0.000865	-0.001476	0.001176	0.000118	-0.002829	0.001225	0.003562	-0.000371	0.001538	0.001704	-0.000444	-0.001099	0.001387
15	36	35	Outbred	2	483.167	0.430282	-0.010525	0.010808	0.026095	0.002343	0.006346	0.012007	0.005731	0.004424	-0.017593	-0.002168	-0.006666	0.000268	-0.000043	-0.004598	0.002355	-0.004974	0.000844	-0.006469	-0.001722	0.001581	-0.001442	-0.003898	0.000843	0.001071	0.004781	0.000434	-0.000513	0.00098	0.000408	0.001643	-0.003094	0.000545	-0.000975	0.001534	0.002086	0.000739	0.000221	-0.002264	0.00071	-0.001256	-0.000286	0.000892	0.00071
15	36	35	Outbred	2	500.934	0.407764	0.011082	0.029482	0.033065	-0.01463	0.00091	-0.00185	-0.008925	0.002063	-0.006968	0.001572	-0.007249	0.004766	0.000312	-0.001072	0.006629	-0.006679	0.000869	-0.00001	-0.002031	0.000553	-0.001082	-0.003923	-0.001456	0.000157	-0.000723	0.001197	-0.002326	-0.00172	-0.000438	0.002089	-0.000447	-0.001604	-0.001779	0.001292	-0.001798	-0.000328	-0.002216	-0.001175	0.002233	0.001142	-0.000682	0.000277	-0.000087
16	37	38	Outbred	2	531.164	0.433821	-0.05266	-0.003954	0.012991	0.003664	0.010428	-0.021075	0.003266	0.007913	-0.002675	0.005516	0.001115	0.000381	-0.001756	0.002794	-0.005146	0.001396	0.001548	0.001962	-0.000639	-0.001965	-0.002947	-0.000141	0.00441	-0.000469	-0.001698	0.000056	0.000231	-0.000716	0.000061	-0.000192	-0.003058	0.001468	-0.00272	0.000819	-0.000101	-0.002587	-0.000391	0.00048	0.003379	0.00101	-0.001932	-0.000507	0.00043
16	37	38	Outbred	2	512.748	0.430366	-0.013731	0.012655	0.048522	0.007789	-0.006077	0.003191	0.013722	-0.001236	-0.010379	-0.002586	-0.003044	0.004485	-0.00166	-0.006039	-0.004743	-0.006413	0.006751	-0.001445	0.001274	0.006912	0.002616	0.002967	-0.00207	-0.00402	0.002535	-0.002007	0.000253	-0.000339	-0.00435	0.000384	-0.000556	0.000346	-0.001539	-0.000598	-0.000793	-0.000704	0.000366	-0.000748	-0.000947	0.000367	-0.000011	0.000341	0.000792
16	37	38	Outbred	2	520.677	0.425011	0.012205	0.021731	0.012685	-0.028992	0.019448	-0.002357	0.008827	0.000531	-0.008369	0.002774	-0.000193	0.007118	0.001781	-0.001984	-0.000149	0.005901	-0.000821	-0.003283	0.00183	-0.000658	-0.004508	0.000682	0.00578	0.003399	-0.001924	0.001806	-0.000078	-0.000241	-0.000611	-0.000536	-0.00259	0.003633	-0.000786	-0.00027	0.000013	-0.00049	0.000356	-0.00339	0.002193	-0.00039	-0.000007	-0.000126	0.000479
16	37	38	Outbred	2	531.231	0.427068	-0.020008	0.030698	0.027791	0.016259	-0.002174	-0.008942	0.016308	0.01546	-0.002595	0.006466	-0.002172	0.002039	0.015754	-0.008639	0.002922	-0.005069	-0.00003	0.005053	-0.003732	0.004229	-0.001091	0.000972	-0.003093	-0.001319	-0.002103	0.003405	0.001078	0.000031	0.003071	-0.001067	-0.005184	-0.004431	0.002658	0.001099	-0.001093	0.000365	0.001993	0.001199	-0.000254	0.001373	-0.00067	-0.001511	-0.00052
16	37	38	Outbred	2	510.412	0.423834	-0.001944	-0.016684	0.047928	0.000181	0.016693	-0.024402	0.007634	-0.008189	-0.000271	-0.000785	0.015865	-0.015117	0.001752	0.001852	-0.011522	0.00722	0.004055	0.004665	0.003975	0.00162	0.000239	0.002257	-0.006646	-0.001635	-0.003436	0.000622	0.002559	-0.000578	-0.000557	-0.006807	0.001278	-0.003183	-0.000908	0.001926	-0.000654	0.00074	-0.000344	-0.000528	0.002442	-0.000276	0.000141	0.000554	-0.000886
16	38	37	Outbred	2	515.558	0.410077	0.053754	-0.050408	0.004748	-0.018592	-0.012049	-0.011066	-0.012833	0.012254	0.009933	-0.008299	0.003125	0.010785	0.00298	0.00753	0.00372	-0.01055	0.000167	-0.002275	0.002925	-0.000963	-0.001498	-0.006534	0.002554	0.001753	-0.003055	-0.001928	-0.002527	-0.000884	-0.001063	0.002728	-0.002448	0.000368	-0.000114	0.000962	-0.002571	-0.002507	-0.001715	-0.00205	0.001228	0.00089	0.000085	0.000521	0.000221
16	38	37	Outbred	2	534.268	0.401165	0.005155	0.001241	-0.041964	0.001696	0.016626	0.006136	-0.024633	0.005536	0.001809	0.00141	-0.005756	0.001663	0.003563	0.001826	-0.00326	0.004076	0.001269	0.001714	-0.002391	0.001472	0.00074	-0.004088	0.00264	0.001055	-0.003888	-0.004432	0.003897	-0.001341	-0.000214	-0.001395	-0.001449	0.000554	-0.000942	-0.002976	0.001532	0.001371	-0.000558	-0.000546	0.003002	0.0012	0.000288	-0.001428	0.00052
16	38	37	Outbred	2	517.798	0.391682	0.028899	-0.060873	0.03974	0.003613	0.000954	-0.030615	-0.014757	-0.008987	0.002843	0.01324	-0.00442	0.008372	0.00029	0.002823	-0.002874	0.002646	0.001678	0.007275	-0.006052	0.005675	0.001589	0.002596	0.000757	0.000806	0.002632	-0.001178	0.000493	-0.003568	-0.000771	0.001874	0.002491	0.001529	-0.003574	-0.000493	0.001416	0.00009	-0.00055	0.001686	0.002251	0.000917	0.003081	-0.000578	-0.001342
16	38	37	Outbred	2	511.829	0.402273	-0.003978	0.000261	0.030608	0.00221	0.010883	-0.003539	-0.029643	-0.002934	-0.016719	0.007777	0.004274	0.005776	0.005983	0.00036	0.001861	-0.003894	0.004115	0.005495	-0.001031	0.002706	0.004246	0.001187	0.000582	-0.000562	-0.002392	0.000852	-0.002662	-0.000667	0.003203	-0.004171	0.001476	-0.0001	0.00051	-0.00031	0.001722	0.001764	0.00008	-0.001501	0.000266	0.00226	-0.000319	0.000247	-0.000424
16	38	37	Outbred	2	505.625	0.403181	-0.014433	-0.000974	0.015106	-0.003639	-0.001479	0.001651	-0.005702	-0.005816	-0.025364	-0.010169	-0.021339	0.004222	-0.007328	-0.004738	-0.004256	0.006812	0.002798	-0.002766	-0.003415	0.009322	-0.006739	-0.005893	-0.003025	0.002129	0.008492	-0.000977	0.000386	-0.005124	0.000443	0.001157	0.003344	-0.00547	0.003817	-0.002886	-0.000309	-0.000128	0.002722	-0.000736	-0.001289	-0.000991	-0.002255	0.000166	-0.00175
17	39	40	Outbred	2	483.872	0.395591	0.006499	-0.026658	-0.036278	0.006123	0.003879	-0.044909	0.002412	0.007133	-0.001143	0.007058	0.00754	-0.00798	0.005077	-0.000141	0.003469	0.001229	0.010569	-0.00164	-0.004432	0.005148	0.004946	0.000454	0.008151	-0.001926	0.003117	-0.000869	0.002492	0.001557	0.005597	-0.00255	-0.004058	0.000252	0.000942	-0.000596	0.000462	-0.00223	-0.001052	-0.001001	0.000646	-0.001304	-0.00051	-0.001097	-0.000733
17	39	40	Outbred	2	500.58	0.41383	-0.005933	0.044357	-0.001246	0.027929	-0.015636	-0.003556	-0.012108	-0.011687	-0.002736	-0.001045	0.002261	-0.007087	-0.003988	-0.001686	0.003344	-0.000982	0.001137	0.000449	-0.002647	0.001745	-0.006751	0.000893	-0.002626	0.002923	-0.003026	-0.001326	-0.00114	-0.000273	0.000994	0.003163	-0.002263	0.000028	-0.0001	0.001228	0.000519	-0.001303	0.000233	0.001044	-0.002148	0.000518	0.000329	0.000136	0.000181
17	39	40	Outbred	2	521.75	0.384818	0.085244	0.053734	-0.000834	-0.000185	-0.025093	-0.007119	-0.020544	0.002558	0.005095	0.000799	0.004632	0.005611	0.003357	-0.002901	0.007617	0.004273	0.001082	-0.001586	0.000836	0.001397	0.004715	0.000784	0.001594	-0.005712	0.003202	0.002765	0.001408	-0.000822	0.000172	0.000968	0.000425	0.000194	0.001328	0.001337	-0.000939	-0.001692	-0.001209	-0.000084	-0.000084	-0.000688	-0.000261	-0.00066	-0.000484
17	39	40	Outbred	2	528.146	0.403717	0.049993	-0.019505	0.034596	0.015934	0.008651	-0.017551	0.00153	-0.003059	0.000196	-0.007648	-0.002536	-0.009798	-0.001823	-0.004365	-0.009674	0.006501	0.000871	0.004858	-0.001296	0.00015	0.000105	0.005144	-0.001028	0.000358	0.000646	-0.001555	-0.00015	-0.002201	-0.000549	0.000856	0.000944	0.004064	0.002133	0.000681	-0.002832	-0.000211	-0.0006	-0.001044	0.000287	0.000204	0.000199	0.000178	-0.000914
17	39	40	Outbred	2	489.82	0.409223	0.002451	-0.01554	-0.018195	0.026604	-0.004427	-0.022576	-0.005747	0.006654	0.001503	0.00156	-0.010297	0.003162	0.011521	0.004976	-0.001839	-0.003152	0.000383	0.005221	-0.00513	0.001913	0.002991	0.002964	-0.001803	0.006441	-0.002615	-0.00158	-0.000035	0.000941	0.002584	-0.002934	-0.001534	-0.002874	0.000824	-0.000238	0.003709	-0.002078	0.000125	-0.000047	0.000348	0.000202	-0.000549	-0.00047	-0.000397
17	40	39	Outbred	2	497.614	0.397155	0.002571	0.021257	0.021693	0.020511	0.013089	-0.032612	-0.00886	0.00888	-0.014588	-0.011688	-0.005824	0.006061	0.007963	-0.000509	0.000643	-0.004764	0.000835	-0.001828	-0.008135	-0.00426	-0.007959	-0.003189	-0.000552	-0.003579	-0.003021	-0.003162	0.005944	0.002115	0.001439	-0.001163	0.000234	0.001356	0.001455	0.000769	0.005001	0.000116	0.002842	-0.003656	-0.000051	-0.000179	-0.00023	-0.000911	-0.001096
17	40	39	Outbred	2	501.171	0.408288	0.048293	0.001546	-0.051676	-0.029918	0.011155	-0.006081	-0.011806	0.003453	0.020395	0.005827	-0.010693	-0.000641	0.005451	-0.002703	-0.006038	0.008337	-0.001463	0.006262	0.003365	0.002551	0.003453	-0.008837	-0.006578	-0.002922	-0.006214	0.001273	0.002294	-0.002703	-0.000942	-0.002431	0.004372	-0.001469	0.000532	-0.000667	0.000647	-0.001325	-0.00121	-0.000683	0.000747	-0.002537	-0.000509	-0.000287	0.000625
17	40	39	Outbred	2	512.11	0.409191	-0.03348	-0.024233	-0.047249	-0.006863	0.014408	0.012625	-0.006952	0.002944	0.007994	0.003711	-0.003843	0.005633	0.005454	0.006186	0.00817	-0.002149	-0.000371	0.000448	-0.002487	-0.002686	-0.003405	0.000064	0.000679	0.005394	0.002739	0.00059	0.000299	0.00163	-0.000657	-0.00213	0.001554	0.001763	0.000934	-0.002447	-0.001104	0.002808	-0.003312	0.001799	0.000661	0.001372	-0.001501	-0.001196	0.001049
17	40	39	Outbred	2	526.083	0.427449	-0.071581	-0.000301	-0.002193	-0.006876	0.000397	-0.019424	0.010837	0.009306	-0.013128	0.009837	-0.007418	0.011388	-0.001428	0.001736	0.002044	-0.000288	-0.002826	-0.000795	-0.005556	0.002677	-0.000849	0.00131	-0.001798	0.003432	-0.003404	0.003256	-0.00198	-0.000494	0.00066	0.000488	0.001212	0.001397	0.001788	0.000509	-0.003305	-0.001449	0.000822	-0.001524	-0.000075	0.00029	-0.000696	0.001267	-0.0019
17	40	39	Outbred	2	532.454	0.406859	-0.037595	0.010604	-0.023967	0.018581	-0.010993	-0.006908	-0.016881	-0.000752	-0.004501	0.007858	0.011391	0.006224	0.006819	-0.001162	-0.001649	-0.000976	-0.000546	-0.00307	0.000663	-0.001655	-0.002818	0.003791	-0.004366	-0.002451	-0.000736	-0.001931	-0.000263	-0.001667	-0.001193	-0.00064	0.001841	-0.001945	-0.003486	0.000232	-0.000535	0.001726	-0.001371	0.000116	-0.002245	0.000587	-0.001824	0.00107	0.000002
18	42	41	Outbred	2	465.201	0.359316	0.0025	-0.030189	-0.029023	0.04172	-0.018524	-0.011494	-0.007842	0.002079	-0.008638	0.003433	-0.009089	-0.002789	0.004469	0.000977	0.003738	0.006141	-0.004402	0.002533	-0.001597	-0.001243	-0.004936	-0.004213	0.000359	-0.002447	-0.00143	-0.000117	-0.001304	-0.000093	-0.003061	0.001147	-0.000136	0.001038	0.000068	-0.000085	0.00117	0.000801	-0.000376	-0.002273	-0.000238	0.000365	-0.000051	0.000162	0.000526
18	42	41	Outbred	2	492.804	0.381813	0.014876	0.02343	-0.01107	0.01648	-0.017414	0.008759	0.007539	-0.005252	-0.004601	0.009905	-0.008609	0.00137	0.005726	-0.00798	-0.00062	0.010452	-0.008459	0.001535	-0.007291	0.000684	0.002783	-0.00159	0.004614	0.003427	-0.003795	0.000454	0.005186	0.000752	0.001685	-0.000609	0.002917	0.001345	0.003652	-0.000126	-0.000172	-0.002005	-0.000626	0.001462	0.000052	0.001637	-0.00095	0.000722	0.000256
18	42	41	Outbred	2	517.349	0.395942	-0.007286	-0.022514	0.024608	0.02535	-0.002989	-0.015915	-0.009553	0.004478	0.012319	-0.005515	-0.006855	0.001753	0.007767	-0.007638	-0.011493	0.004482	-0.000945	-0.004177	-0.002736	0.002841	0.00217	0.005555	-0.004441	0.004351	-0.006444	0.001839	-0.00143	0.000287	-0.004476	-0.001373	-0.0013	0.005711	0.000931	-0.000033	0.002218	0.002849	-0.002048	0.001133	-0.000034	-0.002602	-0.00048	0.001259	-0.002005
18	42	41	Outbred	2	513.678	0.399778	-0.030776	0.011502	-0.008356	0.014507	-0.016693	0.011157	0.013179	0.00297	-0.007998	0.004759	-0.012583	0.003938	-0.003509	0.006194	-0.001699	0.004232	-0.005545	0.002247	-0.005226	-0.001949	0.003947	0.001934	0.000183	0.002555	-0.005333	-0.001157	-0.000504	-0.000066	-0.001861	0.004653	-0.001616	0.001428	0.001839	-0.000144	-0.000813	-0.002617	0.001654	0.000912	0.000382	-0.000545	0.000394	0.001832	-0.000506
18	42	41	Outbred	2	507.419	0.387188	-0.011968	-0.054508	0.016695	-0.009427	-0.014066	-0.011303	-0.022577	-0.01122	-0.008559	0.013499	-0.001823	-0.005457	0.005852	-0.001499	0.007164	-0.005834	-0.005062	0.00013	0.000411	0.000528	0.00012	-0.003352	0.002846	0.004783	0.000375	-0.000018	0.003491	-0.002839	0.000775	-0.002152	-0.000288	-0.000564	0.001609	0.001033	-0.000203	0.0014	-0.002398	-0.00081	-0.004773	0.000005	-0.001168	0.000267	0.000146
19	43	45	Outbred	2	523.557	0.40741	-0.024523	-0.008937	-0.026958	-0.014819	-0.00876	-0.001075	0.002702	-0.004359	-0.022006	0.007312	-0.015668	-0.002553	-0.0106	0.003213	-0.009374	0.004406	0.003807	0.002232	0.00822	-0.002597	0.006113	0.002709	0.003293	-0.002923	-0.002138	-0.004413	0.005622	0.000793	0.00386	0.000232	0.001012	-0.001401	0.00416	-0.003849	0.001958	0.003491	-0.000837	0.003432	0.000457	0.000138	0.000845	-0.001939	0.001498
19	43	45	Outbred	2	519.505	0.414808	0.027312	0.030833	0.031105	0.003769	0.019233	-0.007535	-0.007506	0.001232	-0.000224	0.003344	-0.001078	-0.001436	-0.003434	0.007407	-0.009057	-0.000583	-0.000717	0.000178	-0.005176	0.000611	0.000675	0.00476	-0.002566	0.000358	0.000759	0.000721	0.003807	0.00075	-0.003941	-0.000729	-0.000269	0.002601	-0.001836	-0.000839	0.00184	-0.002866	0.000133	0.000565	0.002313	0.001196	0.000195	-0.000244	-0.000538
19	43	45	Outbred	2	541.501	0.412078	-0.04992	0.001158	-0.048249	-0.00619	0.00745	-0.006131	-0.008114	0.001653	-0.003318	0.004021	-0.009025	-0.005972	0.013282	-0.004953	-0.008952	-0.005958	0.008775	-0.001744	0.001901	-0.00039	0.002039	0.000873	0.000315	0.002857	0.001071	0.00333	-0.000019	-0.002478	0.00139	-0.000223	0.002525	-0.000526	0.000052	0.001134	0.001652	0.003347	-0.00045	-0.001244	0.002035	0.002199	-0.001266	-0.000282	0.000244
19	43	45	Outbred	2	545.734	0.417815	-0.035164	-0.006472	-0.019931	-0.006768	0.019667	-0.014329	0.002474	-0.016371	-0.017745	-0.003137	-0.003755	0.007304	-0.004448	-0.004339	-0.000527	0.001534	0.010428	0.000038	0.001872	-0.002773	0.005878	0.005074	-0.003922	-0.000038	0.001653	-0.001135	0.00064	0.001573	-0.002154	0.000253	-0.001662	-0.001113	0.001031	0.000834	0.000522	0.001333	0.000476	0.000249	-0.000897	-0.000696	-0.001738	-0.000725	-0.001193
19	43	45	Outbred	2	517.482	0.428593	0.004798	0.004731	-0.021849	-0.003428	0.020446	0.008924	0.004376	-0.019054	0.008393	-0.00354	-0.002178	-0.000255	-0.001797	-0.003292	-0.002445	0.001368	0.00522	-0.000384	-0.000563	-0.000927	0.002788	0.000907	0.002618	0.000201	0.002356	0.001362	-0.001418	-0.001502	0.000873	-0.000466	0.001777	0.001248	0.000859	-0.002022	0.000175	-0.001271	-0.000611	0.001446	-0.001511	0.00016	-0.000991	-0.000183	0.000046
19	45	43	Outbred	2	507.129	0.415778	-0.008523	-0.046478	0.043378	0.005561	-0.004824	-0.003554	0.001516	0.002412	0.003192	-0.007306	0.008507	-0.000405	0.001757	-0.00088	-0.004475	0.002435	0.004186	0.003182	-0.004718	0.00186	-0.001451	-0.001808	-0.001034	-0.002283	0.004161	-0.001632	-0.002225	-0.000996	-0.001909	-0.002135	0.002505	0.001875	-0.00331	-0.000053	0.001915	-0.00077	0.000696	0.001258	0.000593	0.001594	0.000998	-0.00154	-0.000206
19	45	43	Outbred	2	533.717	0.417564	0.024525	-0.000728	0.005305	-0.015625	-0.006022	-0.012781	-0.0033	-0.007901	0.006707	-0.002335	0.015543	0.011992	-0.000546	-0.015726	-0.004248	-0.001334	-0.004023	0.005548	0.007778	-0.005103	-0.003136	-0.001015	-0.000755	0.000426	0.00356	0.001186	-0.002579	0.000967	0.000241	-0.001341	0.003832	0.000132	-0.003733	-0.000607	-0.000244	-0.001312	0.0006	0.001257	0.001657	-0.001315	-0.000892	0.000682	-0.001114
19	45	43	Outbred	2	519.576	0.404345	0.020776	-0.021575	-0.031057	0.034396	0.020962	0.00048	0.001371	0.015431	0.010153	-0.000635	-0.01348	-0.00196	-0.017723	0.000148	0.009298	0.009405	0.00879	-0.001726	-0.000557	-0.003485	0.003056	0.000583	-0.002162	-0.003437	0.001388	0.00293	-0.001172	0.001599	0.000412	-0.002103	0.002909	-0.001274	0.000198	0.000574	-0.001271	0.000272	0.00092	-0.001181	0.001077	-0.000668	-0.001878	0.000718	0.000019
19	45	43	Outbred	2	522.737	0.407787	-0.031895	0.027239	-0.02626	0.013988	0.020598	-0.010757	-0.004501	-0.00185	0.006817	-0.010029	-0.004115	0.010092	0.008183	-0.009498	0.004879	0.005377	-0.002218	0.003164	0.004767	0.001556	0.002378	-0.006074	0.005288	0.013665	-0.006149	-0.007348	-0.000448	0.002807	-0.002629	0.001082	-0.000551	0.00059	0.000962	0.002361	-0.001021	0.001024	0.001088	-0.001601	-0.000387	0.001488	-0.001343	-0.000681	0.000301
19	45	43	Outbred	2	515.628	0.407123	0.031926	-0.0122	-0.000557	-0.012181	0.02099	-0.006759	0.008576	0.013004	0.007709	-0.014206	-0.002567	-0.00775	0.00033	-0.002893	-0.008136	0.004841	0.002822	0.006561	-0.003094	0.001415	0.006701	-0.008012	0.000511	-0.000908	0.002052	0.00098	-0.003201	-0.002039	-0.002601	-0.002839	0.001015	0.001091	0.002583	0.001736	-0.001617	0.001271	-0.002207	0.000771	-0.000944	0.001403	-0.00028	-0.00115	-0.001342
20	46	47	Outbred	2	506.654	0.421219	0.01707	-0.006858	0.008585	-0.011434	0.003315	-0.022265	-0.017054	-0.015297	0.000271	-0.00654	-0.016587	0.014064	-0.002908	-0.002869	-0.001769	0.002495	0.005711	0.003601	-0.001582	-0.001996	-0.002512	0.002962	0.004643	-0.003708	0.001136	0.002059	-0.002045	0.000369	0.001895	0.005289	-0.000837	0.000373	0.001067	-0.001293	0.002276	0.000831	-0.000923	0.000828	-0.000637	0.001032	0.000974	0.001106	-0.000347
20	46	47	Outbred	2	524.241	0.409128	0.033349	-0.032054	0.003559	-0.021286	-0.012095	0.005049	0.015091	0.00178	-0.002187	0.003503	-0.00387	-0.003242	0.002562	-0.014384	-0.001083	-0.005671	0.006368	0.012751	-0.006503	0.005894	-0.003802	0.004926	0.002033	-0.001399	0.001458	-0.000125	0.002811	-0.002048	0.001976	-0.001576	-0.000258	0.00214	0.002177	0.002414	0.003162	0.000165	0.001868	0.001059	0.001493	0.000836	0.000988	-0.001291	0.002902
20	46	47	Outbred	2	510.221	0.413949	0.003292	-0.000743	0.035152	-0.008768	-0.002586	0.010374	-0.003336	-0.008658	-0.002494	0.000448	0.004966	-0.004267	0.00232	0.000631	0.001772	-0.006388	-0.001512	-0.007406	0.002729	-0.005593	-0.009962	-0.00275	-0.000857	-0.000098	-0.00321	-0.0005	-0.002029	-0.002256	-0.001888	-0.001915	0.003284	-0.0028	0.002216	-0.001106	-0.001572	-0.000242	-0.000953	-0.003166	-0.000644	-0.000054	-0.000396	-0.000652	-0.001157
20	46	47	Outbred	2	509.883	0.394105	-0.005667	-0.011078	-0.014919	-0.002201	0.021432	-0.018089	-0.020339	-0.010701	-0.006597	-0.013438	0.001728	-0.005213	0.006154	-0.003729	0.004501	-0.000359	-0.001669	-0.002841	-0.003408	0.001086	-0.001922	-0.002278	-0.003739	0.0016	-0.001585	-0.000995	0.000559	-0.000174	0.002484	0.001851	-0.001193	-0.000784	-0.000803	0.000454	-0.002829	-0.001144	0.000347	0.000541	-0.000921	0.000632	-0.001091	0.000289	-0.000712
20	46	47	Outbred	2	490.044	0.391896	0.048746	-0.057748	0.013689	-0.015278	-0.005455	0.008291	0.014761	0.005913	-0.025361	0.005799	0.007311	-0.008211	0.006237	-0.001067	-0.000284	-0.001284	0.003785	-0.000658	0.009407	-0.004077	0.002513	0.004799	0.009318	0.004974	-0.000122	0.001451	-0.000356	0.004882	0.000932	-0.001513	-0.001633	-0.00178	0.001575	-0.001605	-0.002066	0.00047	-0.001599	0.000112	0.001154	-0.000916	-0.001047	-0.001659	-0.000027
20	47	46	Outbred	2	517.838	0.420983	-0.017909	-0.012989	0.004131	0.017443	0.022003	0.018406	-0.000139	-0.006079	0.00681	-0.010119	-0.000416	-0.002873	0.004958	0.003855	-0.005848	-0.007692	-0.004624	-0.001557	-0.004245	-0.001186	0.006721	-0.001393	0.001187	0.002055	-0.00484	0.000488	0.001095	0.00203	0.000535	0.000945	0.001919	0.001544	0.002582	0.000884	-0.002837	-0.001671	-0.001977	0.001011	0.001386	0.002037	0.001246	0.000545	0.000091
20	47	46	Outbred	2	520.332	0.411511	0.04842	-0.016068	0.041072	-0.017871	0.007669	-0.001514	0.007281	0.005722	-0.000213	-0.004969	0.004294	0.004501	0.000626	0.00422	0.014747	-0.002072	-0.005026	0.00208	-0.015084	0.008981	-0.000366	0.004143	-0.005101	-0.002797	-0.005852	-0.00023	0.000718	-0.000577	0.000611	-0.00018	0.003638	-0.00295	-0.002879	0.00212	-0.00007	0.003346	-0.000203	0.001166	-0.000026	-0.000015	0.001303	-0.001658	-0.000155
20	47	46	Outbred	2	531.425	0.409492	0.024283	-0.019157	-0.028527	0.040916	0.014635	0.023662	0.015486	0.001345	-0.006798	-0.0015	-0.00165	-0.005652	0.004232	0.006238	0.001021	-0.000222	0.003953	0.004722	-0.001186	-0.006545	-0.001957	-0.000167	0.003181	0.000629	-0.004442	0.001318	-0.001936	-0.002388	-0.005197	-0.004543	0.000487	-0.003189	0.000016	0.000023	0.00142	-0.001151	0.000723	-0.001027	-0.001333	-0.000673	0.000376	-0.000496	-0.000201
20	47	46	Outbred	2	525.808	0.420517	0.003777	-0.021283	0.01233	0.000383	-0.004682	0.009099	0.021532	0.017947	0.024082	-0.010894	0.010269	0.003432	-0.003585	0.002471	0.006852	0.002564	0.000188	0.001963	-0.001844	0.003522	-0.001665	-0.002648	0.001221	0.008283	-0.002643	-0.006378	0.003157	0.000804	-0.001558	0.001235	-0.000832	-0.000376	-0.000195	-0.001478	0.001888	0.000448	-0.000839	-0.000794	0.001632	0.00052	-0.000658	-0.000216	-0.000309
20	47	46	Outbred	2	510.682	0.410563	0.025178	-0.033504	0.008706	0.016048	0.007362	-0.007778	0.016533	-0.007017	0.009714	-0.01005	-0.006309	-0.001496	-0.000664	-0.002206	0.007436	0.001786	-0.002417	-0.002264	-0.006576	-0.005267	0.002797	-0.003006	0.002346	0.001379	0.001076	-0.001075	-0.000453	-0.000549	0.001329	0.000869	0.000421	-0.001551	0.002075	-0.001551	-0.001658	0.001001	-0.001287	0.00234	-0.001456	-0.00124	-0.001222	0.000449	0.000048
21	49	51	Outbred	2	522.363	0.404119	0.022102	0.027955	-0.008954	0.0004	-0.013356	-0.018013	-0.012285	-0.013657	-0.009114	-0.001828	0.004509	-0.007279	-0.001337	0.015202	0.008613	-0.007757	-0.005111	-0.003365	-0.00268	0.000565	0.004263	-0.000121	-0.000541	0.002867	0.002028	-0.000677	0.001466	0.001068	-0.003348	0.001072	-0.001873	-0.001575	-0.000526	0.001876	0.000088	0.001721	-0.002534	0.000591	0.000104	0.000022	-0.000691	-0.000594	0.000003
21	49	51	Outbred	2	517.999	0.398823	-0.03531	0.000133	-0.018218	0.013326	-0.021091	0.008156	-0.008597	-0.002852	0.005164	-0.005451	-0.002246	0.002819	-0.002311	0.000605	0.002889	-0.003963	0.000417	0.004923	0.003727	-0.000392	-0.001534	0.001553	0.002168	-0.000396	0.004531	-0.000562	0.002716	0.001035	-0.001508	-0.001673	0.001929	-0.002111	0.00027	0.003063	0.002165	-0.000047	-0.000734	0.000907	0.000237	-0.001103	-0.000399	0.000378	-0.000656
21	49	51	Outbred	2	526.799	0.397626	0.00371	0.000664	-0.00962	0.031761	0.001032	0.003618	-0.01038	0.013824	0.001386	0.01485	0.013811	0.006294	0.007344	-0.006066	-0.005871	-0.004804	-0.001377	-0.006019	0.003437	-0.004897	0.000491	-0.000813	-0.005075	-0.004234	0.004751	0.000339	-0.002224	-0.000664	0.001181	0.004882	0.001252	-0.000216	0.001741	-0.000116	0.001333	0.00091	0.000833	0.000352	-0.000161	-0.000414	-0.000647	0.000857	-0.000086
21	49	51	Outbred	2	494.704	0.410896	-0.000454	0.019406	0.005233	0.00767	0.000443	0.000098	-0.005515	-0.008099	0.009442	-0.005458	0.007849	0.004892	-0.002813	0.00361	0.002404	-0.004235	0.003734	-0.00126	0.004679	-0.003687	-0.001085	0.003672	0.000666	-0.001098	-0.000585	0.001013	0.003694	0.000272	-0.007228	-0.00196	0.001423	0.00214	0.001041	-0.003082	-0.000053	-0.000176	0.001026	-0.001012	0.001266	0.000664	0.000333	-0.000211	-0.000011
21	49	51	Outbred	2	521.446	0.396751	0.036485	0.040399	0.004526	0.016025	-0.012811	-0.013728	0.013176	-0.009792	0.000065	0.007261	-0.008757	0.009632	0.011895	0.003532	0.010698	-0.007478	0.011891	-0.00085	0.004921	0.005892	0.00261	0.000735	-0.001563	0.00359	0.005326	-0.004842	-0.001425	0.004449	-0.001804	-0.000651	-0.001709	-0.000886	0.001383	0.000491	0.00179	0.000301	0.001074	-0.00028	-0.000169	-0.001394	-0.001406	0.00053	-0.001878
21	51	49	Outbred	2	528.29	0.385381	0.054431	0.050846	-0.023958	0.010273	-0.0075	0.00751	-0.019713	-0.015376	-0.005294	0.011091	0.013047	0.010168	-0.002825	-0.007196	0.003677	-0.012919	-0.002337	0.003818	-0.000469	0.001227	-0.005746	-0.000762	0.001419	0.002579	0.004133	-0.006002	-0.000475	-0.0016	0.003378	0.0007	0.000329	-0.001126	-0.000293	-0.003112	-0.001444	0.000727	0.000051	0.002015	-0.003102	0.001187	-0.00139	0.000942	0.000436
21	51	49	Outbred	2	532.844	0.390961	0.031619	0.007865	-0.028191	0.020624	0.024702	-0.022145	-0.010194	0.004955	0.000127	0.021227	0.011891	0.003859	0.002198	-0.002937	-0.000143	0.002258	-0.003405	-0.00285	0.007394	-0.000191	-0.001796	-0.003182	0.002632	-0.000122	0.00469	0.004446	0.002049	-0.002401	0.000536	0.004055	-0.000733	-0.002285	0.000731	-0.000811	-0.001004	0.002079	0.000678	-0.000042	-0.001058	-0.000541	-0.000722	0.000412	0.001155
21	51	49	Outbred	2	487.845	0.396464	0.048558	0.040327	-0.007237	-0.000914	0.003709	-0.012785	0.008298	-0.014488	0.01066	0.00368	0.009485	0.004474	0.005211	0.006507	0.006958	-0.000837	0.004107	0.0063	0.011133	-0.000238	0.006226	0.000758	-0.001888	0.000425	0.004964	-0.000407	-0.002307	0.007234	0.000549	0.000823	0.000578	0.002239	-0.00466	0.002962	-0.003518	-0.001984	0.000028	-0.001973	-0.000043	-0.001297	-0.001016	-0.001491	-0.00143
21	51	49	Outbred	2	521.62	0.401185	0.024986	-0.005621	-0.001003	-0.002441	-0.002791	0.007486	-0.006639	-0.015385	0.004655	0.014838	-0.003529	0.003805	0.001632	-0.001714	-0.010378	-0.000464	-0.00733	-0.000541	-0.006654	-0.001939	0.000198	0.001061	0.008647	0.001009	-0.003288	0.001425	-0.000538	0.002302	0.000125	0.001603	0.001935	-0.001338	-0.000125	0.001948	0.002672	0.000181	-0.002331	0.000573	-0.000989	-0.000369	0.000361	-0.000142	-0.001417
21	51	49	Outbred	2	527.221	0.387531	0.027502	-0.020669	-0.019878	-0.065468	0.032828	0.014954	0.001242	0.00381	0.002794	-0.001699	-0.002376	0.005195	-0.002409	0.007451	-0.000285	0.010562	0.001791	-0.006866	-0.005584	-0.001709	0.000177	-0.006258	-0.001192	-0.006635	0.002453	0.000555	-0.004268	0.002885	0.001163	-0.000647	-0.002287	-0.000362	0.002145	0.001812	0.001106	0.001552	-0.00091	0.000934	0.001446	0.001128	0.00042	-0.00135	0.001275
22	52	54	Outbred	2	530.049	0.410027	-0.002485	-0.041523	-0.001652	-0.023877	-0.002098	-0.007428	0.008496	0.004452	-0.005053	-0.007891	0.002603	-0.000317	0.003999	-0.009248	0.004761	-0.004146	-0.001414	0.003837	0.002162	0.002349	0.001767	0.004092	-0.000825	-0.000078	0.002215	0.004989	0.000703	0.002203	-0.002861	-0.000407	-0.001646	-0.004402	0.000859	-0.00199	-0.000248	0.00113	0.002351	0.00112	-0.000634	-0.000535	0.000138	-0.001157	0.001232
22	52	54	Outbred	2	515.645	0.424577	-0.070575	0.003958	-0.005657	-0.007024	-0.001377	0.002444	-0.004207	-0.007516	-0.013269	0.000259	-0.002314	-0.005173	-0.000843	0.0041	-0.011191	-0.000843	-0.003567	0.004311	-0.000321	-0.002278	0.004845	0.004644	0.000692	0.008106	-0.004117	0.003292	-0.00543	0.001269	0.001589	0.002509	-0.001538	-0.00044	-0.003299	0.000298	-0.003103	0.002456	0.001504	-0.000736	0.001134	-0.000177	0.0014	0.000836	0.000998
22	52	54	Outbred	2	490.095	0.408882	-0.040728	-0.014047	0.012148	0.017643	-0.011017	-0.005943	-0.01088	0.006359	0.005362	0.004243	-0.005998	-0.001705	-0.006764	0.00353	-0.001742	0.003315	0.003987	0.001242	-0.003512	0.000616	0.000198	0.002703	-0.000379	-0.000649	0.002572	0.001118	-0.000384	-0.000751	0.00129	0.002636	0.001008	-0.000198	-0.001785	0.002951	0.004477	0.002163	-0.001344	0.001632	0.000882	-0.000768	0.000346	-0.00013	0.000387
22	52	54	Outbred	2	517.675	0.408653	-0.030734	-0.033006	-0.003455	-0.009628	-0.001619	-0.019664	0.021781	-0.000223	-0.004582	0.000821	-0.006635	0.01137	-0.005874	0.004211	-0.005346	0.005963	-0.005274	0.002815	-0.001706	-0.005299	0.004656	0.007307	0.001653	-0.000355	0.002979	0.003883	-0.00323	0.000784	-0.005528	-0.000489	0.001707	-0.002335	-0.002781	-0.002242	0.0028	-0.003026	0.000812	0.001656	-0.00006	0.000621	-0.000361	0.001391	0.000306
22	52	54	Outbred	2	488.527	0.409427	-0.007831	0.001046	0.033137	-0.01872	-0.001965	-0.003878	-0.006521	0.003112	0.00338	0.000448	-0.006918	0.000625	0.007654	-0.001076	0.001892	0.002876	0.007287	0.003523	-0.003544	-0.00628	-0.005705	0.000016	-0.001009	0.004565	-0.001292	-0.000914	0.002919	0.000041	-0.000151	0.000506	-0.000057	-0.00063	0.000802	-0.000688	-0.000099	0.001529	-0.003784	0.003111	-0.004004	0.001706	-0.000273	0.00003	0.000076
22	54	52	Outbred	2	528.328	0.402074	0.017147	0.033227	0.023783	-0.033638	-0.034726	0.018843	-0.018259	0.007286	-0.002473	0.005211	-0.009498	0.004561	-0.008266	-0.004508	-0.001167	0.004488	0.008694	0.001955	-0.008212	0.001079	0.00479	0.001824	-0.007185	0.000265	0.003787	0.001791	-0.003324	-0.001086	-0.004895	-0.001278	0.001678	-0.004513	0.001894	-0.001362	0.001471	0.001356	0.001022	0.000755	0.000314	-0.000943	-0.00059	0.002844	0.000468
22	54	52	Outbred	2	517.041	0.40608	-0.00518	-0.029897	-0.00021	-0.014484	-0.023368	-0.00417	0.011324	-0.006337	0.022226	0.001734	-0.00697	-0.008679	0.005571	0.004706	0.003907	0.006699	0.00215	0.003878	0.005847	0.000018	-0.00404	-0.003616	0.004846	-0.000525	0.001521	-0.001645	-0.005744	0.004571	0.001522	-0.00134	0.001262	-0.000079	0.002733	0.001614	-0.002671	0.001573	0.001057	-0.000168	0.000968	0.003929	-0.000129	0.00064	-0.000261
22	54	52	Outbred	2	505.144	0.402346	0.009126	0.022776	-0.025895	0.004626	-0.004367	-0.015382	0.011932	0.008376	0.001804	-0.008622	0.000517	0.000749	-0.005796	-0.009395	-0.000957	-0.007749	0.002779	0.004398	-0.003077	0.008847	-0.003972	0.005078	0.003214	-0.005619	0.005626	-0.002007	-0.000821	-0.002114	-0.000644	-0.000663	0.002886	-0.001033	0.003286	0.001738	-0.002898	-0.000041	0	0.000254	-0.000745	0.001344	-0.000124	-0.000757	0.001291
22	54	52	Outbred	2	524.175	0.395819	0.070195	-0.029235	0.024118	0.017013	-0.0247	0.025256	-0.000159	-0.01672	-0.00064	-0.004495	-0.000417	0.001879	0.005013	0.000215	-0.002149	-0.004743	0.000385	0.000456	0.009999	0.008124	0.002609	0.000624	-0.002689	0.00015	0.002865	-0.003126	0.002798	-0.003862	0.003217	0.001892	-0.00145	0.000658	-0.000325	0.003121	0.001143	0.002332	-0.000744	-0.000694	0.000667	0.001028	-0.000851	0.00016	-0.000409
22	54	52	Outbred	2	515.061	0.402108	0.062797	0.02575	-0.005046	-0.007749	-0.042498	-0.005589	0.016825	-0.01614	0.011543	-0.004532	-0.001318	-0.000389	0.012871	-0.005404	0.002477	0.001224	-0.007962	0.005151	0.007818	0.006821	-0.002064	-0.005743	-0.000864	0.003724	0.000408	-0.003115	-0.001588	-0.001255	0.001903	0.002235	0.00087	-0.001219	-0.002497	0.002405	-0.001979	-0.000598	-0.000624	-0.001228	-0.000336	-0.002689	0.000074	0.000709	0.000889
23	55	56	Outbred	2	498.623	0.407257	0.025462	0.023742	0.003446	0.011966	-0.016081	-0.001173	-0.001195	0.000622	-0.005383	0.006118	-0.006221	0.000061	-0.00342	0.001041	-0.002628	-0.001914	-0.000378	0.00153	0.002071	0.00283	0.003247	0.001973	0.005955	-0.000283	0.003551	-0.001021	-0.003362	0.000776	-0.001911	-0.001058	0.000823	-0.000023	-0.000615	0.002714	0.000967	-0.001507	0.000748	0.001453	-0.000335	-0.000948	0.000154	0.000229	0.000869
23	55	56	Outbred	2	478.042	0.397143	-0.001076	0.016339	-0.032432	-0.00423	-0.023395	-0.007536	-0.021753	-0.002434	-0.012423	0.011704	-0.005567	-0.022761	-0.010253	-0.00056	0.001633	-0.000687	-0.000516	-0.001548	-0.000082	0.004246	-0.001796	-0.000804	-0.000738	0.000523	-0.003833	0.001151	0.001657	-0.003356	0.004014	0.002634	-0.0001	0.002023	0.003402	-0.001495	0.001912	0.001044	0.000029	-0.001251	-0.000983	-0.000934	0.000196	-0.000256	0.000035
23	55	56	Outbred	2	541.563	0.404467	0.038746	-0.027491	0.00092	0.001413	-0.010872	-0.001448	0.013969	-0.024073	-0.010799	-0.008794	-0.005614	0.000447	-0.000322	-0.003776	-0.010097	0.008043	-0.003364	0.005038	-0.00163	0.000316	-0.006739	-0.005788	0.00276	0.000263	0.008203	-0.002944	0.002181	-0.000154	-0.001194	-0.001455	-0.001174	-0.000578	0.001046	0.000596	0.000754	0.002236	-0.001672	-0.000286	-0.000428	-0.001981	-0.001689	-0.000376	-0.000819
23	55	56	Outbred	2	502.66	0.403935	-0.063676	-0.020707	0.00601	0.021422	-0.021728	-0.00529	-0.019633	-0.008398	-0.010449	0.006629	0.006832	-0.005223	0.010668	-0.004787	-0.003038	-0.000978	0.001403	0.006888	0.011446	-0.001576	0.001209	-0.001027	-0.006532	-0.001773	0.000129	0.000416	0.00228	0.000264	0.001303	-0.001796	-0.000295	0.002044	0.000961	-0.001401	-0.001245	0.000942	-0.000693	-0.001133	-0.002771	0.001224	-0.000664	0.000156	0.00054
23	55	56	Outbred	2	521.725	0.4083	-0.031027	0.013298	-0.00401	0.009151	-0.003903	0.006642	-0.008264	0.015792	0.001248	0.001885	-0.005877	-0.006307	0.00088	0.002337	-0.008236	-0.003007	-0.010145	0.00148	0.002088	0.003639	0.005596	0.004128	-0.000049	0.002511	0.004776	0.001705	-0.00003	0.003677	0.000724	0.00495	0.000987	0.001271	0.00014	-0.000219	0.000134	-0.001083	0.000797	0.001141	-0.00105	-0.000082	0.001238	0.001072	0.000096
23	56	55	Outbred	2	528.344	0.408832	0.00132	-0.013464	0.019152	0.004231	-0.0264	-0.004815	-0.003792	0.006855	0.002413	-0.019212	0.009522	0.014343	-0.008482	0.003703	0	-0.000436	0.000691	-0.01029	0.003332	0.005398	-0.003482	0.00046	-0.002469	-0.00186	-0.005899	-0.002115	-0.002229	0.000435	-0.0021	-0.004231	-0.003746	0.001075	-0.001613	-0.001824	-0.00231	0.000875	-0.000315	0.000737	-0.000367	0.001457	-0.000845	0.000933	-0.000024
24	57	58	Outbred	2	506.483	0.419135	-0.016874	0.008033	0.003026	0.01349	-0.019261	-0.001249	0.006431	-0.010174	0.016331	0.008465	-0.000554	-0.001484	-0.003564	0.002046	-0.002429	0.002758	0.005018	-0.000071	-0.000125	0.0013	0.003595	0.000222	0.000806	0.000747	0.005033	0.002866	-0.001073	-0.000165	0.001542	-0.000869	-0.001052	-0.00102	0.000321	-0.000993	-0.00224	0.001318	-0.00279	0.000113	-0.000607	0.000386	-0.000842	0.000098	0.000678
24	57	58	Outbred	2	494.144	0.411929	-0.047725	0.00112	0.015454	0.013808	-0.010553	0.012058	-0.000644	-0.000212	0.00441	-0.000626	0.001337	0.004247	-0.002488	0.002719	0.001077	0.002853	0.005219	-0.0052	0.000989	-0.001066	0.000528	0.003025	-0.002768	0.002704	0.005955	0.001407	0.000552	-0.000179	-0.00029	0.000353	0.002709	-0.000442	-0.001472	-0.001215	-0.001322	-0.000584	-0.000643	-0.001334	-0.001522	0.000571	-0.000718	-0.000084	0.000035
24	57	58	Outbred	2	530.031	0.43322	0.01128	-0.024325	0.015563	0.001988	-0.00352	-0.017671	0.024721	-0.000826	0.015339	-0.001967	-0.004132	0.012215	-0.00733	0.006511	0.006593	0.002569	-0.003256	-0.001925	-0.0009	-0.001426	-0.005604	0.005273	-0.002647	0.000654	-0.004508	-0.00123	0.001533	-0.001405	-0.002971	-0.000512	0.000179	-0.000412	0.003197	0.001126	-0.00238	-0.001617	-0.00027	0.001749	-0.000889	-0.000884	-0.000272	0.000463	-0.001046
24	57	58	Outbred	2	515.467	0.418847	0.037445	0.030064	0.023213	0.005747	0.001701	0.016082	0.00988	-0.005574	0.01387	0.008103	0.000806	-0.001621	0.005854	-0.009134	0.005362	-0.003607	0.005702	0.005582	0.002562	0.006726	-0.001571	-0.000306	0.006148	0.001613	0.000123	-0.000069	-0.000735	0.0022	-0.001449	0.003314	-0.000092	-0.00486	-0.002484	-0.00025	-0.000685	-0.000191	0.000231	0.000574	-0.000208	0.001113	0.001178	-0.000384	-0.00073
24	57	58	Outbred	2	485.063	0.417184	0.019401	-0.025231	0.034062	-0.014779	-0.016659	0.016798	-0.013484	-0.016894	0.020778	-0.002245	-0.006172	0.010516	0.003555	-0.00451	0.003627	-0.001309	0.001026	-0.00478	0.002032	-0.001001	-0.009748	-0.001812	-0.000939	0.003242	-0.002832	0.000806	0.002336	0.000686	-0.001267	-0.001653	0.000215	0.002633	0.000703	-0.001595	0.000481	0.000255	0.000752	-0.000477	-0.000305	0.002446	0.002235	-0.000326	-0.000489
24	58	57	Outbred	2	524.64	0.3955	-0.015623	0.004398	0.00218	0.007331	0.016058	0.001784	-0.004626	0.01119	0.003751	-0.006085	-0.019518	0.003341	-0.014614	0.006944	0.001683	0.00358	-0.000665	0.001505	-0.007733	-0.003522	-0.002818	0.004777	-0.004974	-0.00349	0.005454	-0.001992	-0.001928	-0.001746	0.002191	0.00244	0.000816	0.004437	0.001361	0.001723	-0.001612	0.003511	-0.001457	0.001608	-0.000783	-0.001601	-0.000272	-0.001368	-0.000118
24	58	57	Outbred	2	520.691	0.38982	0.038928	0.020719	-0.012347	0.024436	0.008353	-0.003911	0.00161	-0.01047	-0.003037	-0.007813	0.007114	-0.006749	0.007997	0.002417	-0.001224	0.002705	0.005211	0.001071	-0.00308	-0.002025	0.011231	-0.000829	-0.000315	-0.000878	0.003645	-0.003162	-0.000949	0.000663	-0.000905	0.001862	-0.004179	0.001892	0.001064	-0.001537	0.000627	-0.001113	0.000438	-0.000034	0.000364	-0.001421	-0.000391	-0.001588	-0.001128
24	58	57	Outbred	2	501.695	0.386648	-0.003494	0.014389	-0.01463	0.010232	-0.009879	0.00579	-0.017463	-0.005107	0.002059	-0.000611	-0.011315	0.004033	0.00784	-0.005089	-0.004159	0.00823	0.000052	0.004265	-0.00673	-0.002231	0.002839	0.002344	-0.001493	0.00192	0.001507	0.004924	-0.002248	-0.000084	-0.002254	-0.000532	-0.000652	-0.000749	-0.000359	-0.001481	-0.001399	0.002494	0.001436	-0.001737	-0.001489	0.001306	-0.000963	0.000137	-0.000385
24	58	57	Outbred	2	515.746	0.401137	0.034116	-0.000627	0.010694	-0.01113	-0.007395	-0.00675	0.005024	-0.002694	-0.001926	0.010368	-0.006514	-0.006764	-0.001503	0.001617	-0.002205	0.002325	0.008119	0.002602	-0.002033	-0.002631	-0.003835	0.000967	0.00802	0.004879	-0.001182	-0.001791	-0.00392	-0.003893	0.002361	-0.000297	-0.000474	0.003091	-0.002792	0.0036	-0.000954	0.001784	0.003294	-0.001936	-0.000308	0.000219	0.001005	-0.000196	0.000628
24	58	57	Outbred	2	520.144	0.389181	0.063468	-0.038181	0.018405	0.020281	-0.008123	0.005395	-0.008554	0.003884	0.00408	-0.001896	-0.00052	-0.002947	0.002871	0.000071	-0.000552	0.006087	-0.004022	-0.000159	-0.002784	-0.003851	0.001857	-0.000351	0.000477	-0.000334	-0.003669	-0.004866	0.001591	-0.002893	-0.002489	-0.000336	-0.000223	-0.000549	-0.000154	0.000512	0.000573	0.002683	-0.000737	0.000133	-0.000705	0.001553	0.001019	-0.00037	-0.001001
25	59	62	Outbred	2	518.818	0.407351	0.055455	-0.023005	0.022268	0.003568	-0.025202	-0.027327	-0.013945	-0.002789	0.029089	-0.020306	0.009745	0.011753	-0.006478	-0.007601	0.003291	0.002502	0.003603	0.007069	0.001776	-0.001833	-0.000497	-0.000968	0.003049	0.006173	0.000102	0.000105	-0.000433	-0.000396	-0.003095	-0.000979	-0.000767	0.001478	-0.003325	0.000426	0.00185	-0.000809	-0.002855	0.00381	0.005116	0.003639	0.000751	-0.000091	-0.001179
25	59	62	Outbred	2	510.392	0.396771	-0.030835	-0.016502	0.001684	-0.004733	-0.014444	-0.008317	-0.006142	0.002704	-0.003592	-0.002359	-0.006292	-0.001355	-0.008846	0.004362	0.003915	0.002055	-0.002985	-0.000577	-0.005954	0.001409	0.001555	-0.003061	-0.001376	0.00082	-0.002413	0.001791	-0.000075	0.000765	0.002139	-0.00033	-0.000909	0.001117	0.001805	-0.001329	0.000694	0.000981	-0.00003	-0.002133	0.002192	-0.000323	-0.000238	-0.000048	0.00023
25	59	62	Outbred	2	502.334	0.392539	-0.002843	-0.031245	0.019291	-0.016166	-0.014711	0.00506	0.003358	-0.018291	0.004293	0.005524	0.011321	0.002803	-0.001444	-0.004518	-0.003205	-0.005637	-0.005074	0.000159	-0.008002	-0.002261	-0.002027	-0.000321	0.002625	0.000403	-0.001082	0.001077	-0.00095	0.00357	-0.004948	-0.000226	0.000113	-0.002466	-0.000653	-0.002648	-0.002974	0.000356	-0.000284	0.001271	0.000451	0.000859	-0.000198	-0.002646	-0.000181
25	59	62	Outbred	2	525.531	0.396226	0.024071	-0.062194	-0.045378	-0.011945	0.000557	0.008762	-0.034637	0.004886	0.015805	-0.000697	0.007371	0.003876	-0.019244	-0.015067	0.001047	-0.006482	-0.009287	0.002974	0.000102	-0.004405	-0.002646	-0.000747	-0.001022	-0.001081	0.005074	0.000723	0.000005	0.00321	-0.000886	0.00182	-0.000203	0.00075	0.003085	-0.000839	0.000274	-0.000134	-0.002086	0.000301	0.000608	-0.000025	-0.000362	0.001403	0.000502
25	59	62	Outbred	2	662.124	0.400606	0.040371	-0.029988	0.023035	-0.02077	-0.011991	-0.002959	-0.005349	-0.001164	-0.000458	0.005183	-0.001159	0.002848	0.003973	0.000297	-0.009627	-0.002942	-0.011748	0.004707	-0.009361	-0.006403	0.003394	0.001534	0.007583	0.000999	-0.003953	0.001343	0.00488	0.005987	-0.001583	0.000977	-0.000696	-0.001372	0.000183	0.002425	0.000639	-0.00223	-0.001572	0.000571	0.000203	0.000166	0.001674	-0.000882	-0.00093
25	62	59	Outbred	2	525.125	0.389468	0.023803	0.022731	0.00342	-0.010865	-0.004119	0.012641	0.013341	-0.006094	-0.005867	-0.01034	-0.014989	0.000128	0.005244	0.005041	0.002785	0.013772	0.004965	0.005055	-0.000988	0.006331	-0.006452	0.000899	-0.000093	-0.000676	0.004045	-0.000611	-0.001003	-0.000927	0.000342	0.000236	0.002625	-0.000804	0.000191	-0.002431	0.002457	0.001192	-0.002539	0.000495	-0.001882	0.000595	0.001186	0.002753	0.001322
25	62	59	Outbred	2	503.801	0.42005	-0.050107	0.018143	-0.000386	-0.001979	-0.000099	0.011347	0.00391	-0.004116	-0.008549	-0.006565	0.001821	-0.016525	-0.000875	-0.000683	-0.004345	-0.001644	-0.006012	-0.001851	-0.005089	-0.001249	0.001661	0.00461	0.003057	-0.003537	-0.000671	0.002543	-0.001345	0.000394	0.001594	-0.000346	-0.000576	0.004149	0.001963	-0.001806	0.001058	-0.001028	-0.002039	-0.000879	0.003107	0	-0.000821	-0.000087	0.001636
25	62	59	Outbred	2	514.92	0.398193	0.046151	-0.020976	-0.005554	0.014672	0.000659	0.002899	-0.018465	-0.003282	-0.020321	0.003561	0.000664	-0.004403	-0.004717	0.006159	0.00734	0.008316	0.004481	0.000082	0.006415	0.00342	0.002085	-0.004451	-0.004964	0.00122	-0.000736	0.005223	0.003045	0.00413	-0.001368	-0.001406	0.003527	0.00019	-0.001449	-0.001693	-0.000628	-0.000466	0.001392	-0.000117	-0.000908	-0.000414	-0.000541	-0.001303	0.000089
25	62	59	Outbred	2	531.262	0.396613	-0.036476	0.011774	-0.032137	0.013597	-0.000713	0.002728	-0.002061	0.012745	-0.001327	0.001467	0.009062	0.011803	-0.016216	-0.000276	-0.006124	0.001814	0.000603	0.00638	0.003703	-0.003993	-0.008414	0.001174	0.000615	-0.00046	-0.000698	0.001921	-0.000001	0.003019	-0.000366	0.00124	0.002786	-0.004012	-0.001299	-0.001811	-0.001513	-0.000828	-0.00038	0.003259	0.000314	-0.000308	-0.000398	0.00133	0.000447
25	62	59	Outbred	2	511.694	0.406587	-0.035008	0.008707	0.016041	0.013561	-0.016745	0.007937	-0.013658	-0.013792	-0.009781	-0.003311	-0.000694	0.001207	0.002351	0.001433	-0.007769	0.000681	-0.00558	-0.002337	-0.006972	0.001086	0.003152	0.010238	0.003438	0.000813	-0.003189	0.001668	0.004455	0.002476	-0.002544	-0.000722	-0.000558	0.000636	-0.000592	-0.000644	-0.000111	0.000016	-0.00155	-0.000262	-0.000208	0.000534	0.000399	0.001556	0.000189
26	63	64	Outbred	2	507.753	0.396188	0.069647	0.005838	-0.02779	-0.021274	0.002488	0.008912	-0.002278	0.002489	-0.010611	-0.002048	0.005129	-0.003275	0.004052	-0.004787	0.002524	0.003113	-0.001525	-0.007772	0.003191	0.000951	-0.003318	-0.001272	0.005622	-0.00031	0.000359	-0.002048	0.000339	-0.001005	0.001473	-0.001981	-0.001513	-0.0005	-0.001145	0.000957	0.000267	-0.000176	0.000208	0.00117	-0.000932	-0.002745	0.000496	0.00038	0.00069
26	63	64	Outbred	2	513.009	0.393798	0.066833	0.022593	-0.004386	0.057385	-0.007978	-0.001066	0.010869	0.008309	0.002033	0.00378	-0.001886	-0.00249	-0.005252	0.004465	-0.010359	0.004484	0.001825	0.00767	0.003417	-0.007523	-0.002111	0.004901	0.001399	0.000645	-0.000101	-0.002174	0.002206	-0.000808	0.000317	0.001334	0.004315	-0.000756	-0.00206	0.003658	-0.000466	0.004951	0.000571	0.000785	0.002433	0.000873	-0.000501	0.000049	0.000561
26	63	64	Outbred	2	518.311	0.374823	0.136612	0.04882	0.019501	-0.00182	-0.006254	-0.002287	0.006497	0.024193	-0.00623	0.007846	0.01567	-0.00425	-0.013028	-0.002019	-0.010962	-0.009717	0.003387	0.003456	0.006276	-0.004075	-0.003456	-0.001509	0.001975	0.002485	0.002567	0.000184	-0.000927	0.001566	0.001446	0.004009	-0.00047	-0.001638	0.002123	-0.002104	0.00147	-0.001424	0.003644	0.001761	-0.001325	-0.002562	-0.002242	0.000192	-0.0005
26	63	64	Outbred	2	484.272	0.395612	0.042165	-0.052371	-0.022752	0.010303	-0.013843	0.001107	0.009256	-0.011596	-0.014222	0.006074	0.000856	-0.015671	-0.00654	-0.001766	-0.007274	0.005598	0.003033	-0.000999	0.005923	0.000976	-0.001003	0.005526	-0.001551	0.000326	-0.000459	0.003544	-0.00185	0.001272	0.001274	-0.005781	-0.006001	-0.000547	-0.002009	-0.001152	0.000588	-0.000809	-0.001219	0.000666	-0.000155	-0.000807	-0.000462	0.000287	0.000414
26	63	64	Outbred	2	480.079	0.409424	0.030969	0.059617	0.002824	0.030938	-0.016688	0.010313	0.013226	-0.011772	0.002817	0.00415	0.006118	-0.000651	-0.010388	-0.002178	-0.001822	-0.003849	-0.010018	-0.002678	-0.003105	0.002351	0.000714	-0.003125	0.002385	0.000155	0.000346	-0.000263	0.002757	0.006761	0.001737	0.000413	-0.001491	0.000439	-0.000721	-0.002719	0.000092	-0.000377	-0.000563	0.00026	-0.001344	-0.000011	0.000844	0.000372	0.000613
26	64	63	Outbred	2	500.545	0.3902	-0.00687	0.052595	-0.031805	0.027311	-0.00162	-0.016865	-0.00881	-0.003711	-0.003594	0.002052	-0.000159	-0.010744	0.007557	0.00892	0.000895	-0.005688	0.00581	0.00198	0.000878	-0.002989	-0.005379	0.002513	0.001728	0.000085	-0.001848	-0.00049	-0.00184	0.001506	-0.002412	-0.002064	-0.000187	-0.001564	-0.00125	-0.000417	-0.001294	0.001114	0.000352	0.001069	-0.000437	0.000819	0.001279	-0.000258	0.000176
26	64	63	Outbred	2	516.498	0.376176	0.004889	-0.004249	-0.056948	0.056222	0.001695	0.02077	-0.00918	0.005901	0.000063	0.001317	-0.01251	-0.005786	-0.00571	0.00533	0.005527	-0.003873	0.000531	-0.003987	-0.002449	0.00064	-0.001183	-0.001884	-0.000731	-0.003066	0.002672	0.006871	0.003062	-0.001039	0.003567	0.000465	0.000061	0.00072	0.000061	0.002533	-0.001082	-0.000722	0.000681	0.001012	-0.00138	0.000731	0.000408	-0.001086	-0.000774
26	64	63	Outbred	2	510.2	0.397021	-0.007269	0.032192	-0.023267	0.036505	0.016483	0.006658	-0.009048	-0.007882	-0.000345	0.001094	-0.013107	-0.000553	0.001782	0.003234	0.005438	0.001658	0.001438	0.002571	0.007054	-0.000031	-0.00426	-0.00405	0.002843	-0.003802	-0.004442	-0.003108	0.002518	0.007291	-0.007545	-0.001555	0.002383	0.001588	0.001174	0.00141	0.000833	-0.00056	0.000643	0.00216	-0.001245	0.000501	0.00096	0.001278	0.000872
26	64	63	Outbred	2	522.161	0.433495	0.00058	0.006074	0.015903	-0.011141	-0.014561	-0.007515	-0.003236	0.010103	0.011941	0.008121	0.009532	-0.006979	0.000153	0.003478	-0.001289	-0.001226	-0.00312	-0.001203	0.002711	-0.00033	-0.011225	-0.000366	0.002437	0.001282	0.000687	-0.000622	0.001203	-0.001191	-0.001358	-0.001956	0.001318	-0.001837	-0.002222	-0.000254	0.000696	0.001064	-0.000346	0.000846	0.001041	-0.000345	-0.001221	-0.001756	-0.000442
26	64	63	Outbred	2	516.781	0.413718	-0.013722	-0.006484	-0.016775	0.014016	-0.011251	-0.00718	-0.044738	0.015619	-0.000561	0.006266	-0.005689	-0.008437	-0.003038	0.008003	-0.002189	-0.000168	0.000336	-0.00914	-0.00109	0.009884	0.002208	0.007662	-0.00222	0.000156	-0.000417	0.002564	-0.000777	0.000284	0.001361	-0.00106	-0.006909	-0.000473	-0.000886	0.001617	-0.001876	-0.001432	0.000083	-0.001637	-0.001109	0.000348	0.001035	-0.000174	-0.000089
27	65	66	Outbred	2	415.919	0.411545	-0.036387	-0.01525	-0.005835	-0.017141	0.010671	-0.000389	-0.00658	-0.012957	0.006881	0.004512	0.000221	-0.005303	-0.001684	-0.001546	0.002598	0.000739	-0.000397	-0.000643	-0.00094	0.00016	-0.003975	0.000221	0.002742	-0.000789	-0.003547	0.001414	-0.000552	-0.002068	0.00088	0.003738	-0.000907	0.000909	-0.000737	-0.000542	0.002271	0.000247	-0.000814	0.001208	0.001224	-0.000295	-0.001136	-0.000197	0.000289
27	65	66	Outbred	2	408.246	0.399746	-0.0308	-0.034788	0.001174	0.008507	0.012661	0.002311	-0.006424	-0.021094	-0.002155	0.003676	-0.001159	0.001175	0.002572	-0.005303	-0.000308	0.002427	-0.002148	0.001588	-0.00184	0.001865	-0.003712	-0.001879	-0.000135	0.001897	0.000554	-0.007369	0.000878	-0.000469	-0.001537	0.000023	0.001309	-0.001228	0.000335	-0.002229	-0.002796	-0.000799	-0.003064	-0.000653	-0.00024	0.001637	-0.000409	-0.000891	-0.001052
27	65	66	Outbred	2	395.939	0.417804	-0.016489	-0.008701	0.016295	-0.012892	0.018441	-0.007157	0.015498	0.003437	-0.000758	0.004769	-0.004636	-0.00678	0.003517	-0.001815	0.000627	0.004305	-0.001098	-0.006955	0.000112	0.000071	-0.001404	-0.0012	-0.006137	0.003133	-0.00464	-0.000347	-0.000834	-0.000343	0.002143	0.001546	0.000446	0.000759	-0.000743	0.000124	-0.002127	-0.000751	0.000427	0.000998	0.000831	-0.000488	0.000443	-0.00021	-0.000344
27	65	66	Outbred	2	402.514	0.416271	-0.06403	0.02886	0.002604	-0.002026	0.009349	0.000696	0.011428	0.004657	-0.011119	0.004064	0.000716	0.00976	-0.003069	-0.002751	-0.000337	0.001546	-0.00491	-0.00152	-0.002251	0.003292	0.000194	-0.003279	0.003902	0.002062	0.000295	0.001491	-0.000562	0.000529	-0.000343	0.002105	0.001232	0.000552	-0.001911	-0.001705	-0.000482	-0.000432	0.000533	-0.000756	0.000225	0.000208	-0.000341	0.000515	0.000066
27	65	66	Outbred	2	555.102	0.416948	-0.080697	0.013508	0.030368	0.028869	-0.012221	0.000875	0.008808	0.013317	0.002177	0.009583	-0.004369	-0.007272	-0.000769	0.001656	0.005139	-0.003612	0.001674	-0.000093	0.002772	-0.006737	0.004704	0.005619	0.005919	0.000651	0.003973	0.000159	-0.002298	0.001406	0.001845	0.00467	0.001298	-0.001658	0.0015	-0.001503	-0.001506	0.002349	-0.001428	-0.000285	0.000754	-0.002059	0.000592	0.000622	0.000841
27	66	65	Outbred	2	518.56	0.403683	0.024549	0.008485	-0.036182	-0.009177	0.013463	-0.011613	-0.007795	-0.010216	0.008528	-0.005465	-0.011936	-0.002359	0.003504	0.001135	0.00164	0.000349	0.003599	0.001174	0.004689	-0.000378	-0.001325	-0.002146	0.004336	0.003724	0.006424	0.002078	0.000324	0.001148	0.001291	-0.002765	-0.000113	0.001594	0.000269	0.001414	-0.000291	0.00006	0.000434	0.000602	0.000464	-0.000492	-0.000225	-0.00223	-0.000515
27	66	65	Outbred	2	499.964	0.423422	-0.021954	0.018927	-0.009334	-0.018308	0.007938	-0.001809	0.005127	0.010311	-0.003091	0.003154	0.007485	0.004356	-0.004401	0.00376	-0.006832	-0.001363	-0.007356	0.002025	0.004191	0.003282	0.003295	0.005714	-0.004986	-0.000679	0.005124	0.002796	0.00022	-0.001269	0.000399	0.003714	0.002544	0.0016	-0.000957	-0.002301	-0.000158	0.001012	-0.000532	0.002174	-0.001956	-0.001624	-0.000416	0.000941	-0.00004
27	66	65	Outbred	2	483.104	0.418478	-0.019488	0.017672	-0.004333	-0.003878	0.026093	-0.000116	-0.008707	0.011735	0.024054	0.000689	-0.002577	0.001494	-0.005609	0.004848	0.005193	-0.003567	0.005066	-0.00595	0.003343	-0.000102	0.002908	-0.001968	0.000656	0.000381	-0.000599	0.00067	-0.001196	0.000377	0.002594	0.001632	-0.00112	0.0006	0.00049	-0.000111	0.001008	0.000364	-0.000716	-0.000114	0.001045	0.000692	-0.000203	-0.000676	0.000315
27	66	65	Outbred	2	489.332	0.403573	0.023632	0.020769	-0.022832	-0.028678	0.003837	0.0235	-0.015601	-0.001449	0.010415	-0.018103	-0.000966	0.006304	0.005898	-0.008078	-0.00824	-0.000546	-0.000122	0.000537	0.008997	0.005252	0.000789	-0.003482	-0.000258	0.002003	-0.000155	0.001066	-0.00072	-0.001997	0.000726	-0.002255	0.001328	0.000725	0.000169	-0.000778	0.001023	0.001386	-0.00084	0.001295	-0.00123	-0.00188	-0.00217	-0.001626	-0.000933
27	66	65	Outbred	2	520.96	0.408307	0.048619	0.025012	-0.019495	-0.035206	0.006901	0.018328	-0.012499	-0.018316	-0.007848	-0.007865	0.001271	0.004542	0.002495	-0.002505	0.00348	0.00484	-0.000496	0.001584	-0.000536	0.00685	0.002667	-0.002457	-0.003059	-0.001577	0.000211	-0.001617	-0.002424	0.000551	-0.002725	-0.003165	-0.001625	-0.000983	0.001637	-0.002086	0.000698	0.000235	-0.002298	-0.001218	-0.001607	-0.00042	-0.001051	-0.001175	-0.001352
28	70	68	Outbred	2	515.338	0.41184	-0.028441	0.019081	0.00157	-0.009251	-0.024964	0.008309	0.004815	0.00127	-0.000495	0.010438	0.003103	0.003403	-0.003656	0.00558	-0.003617	-0.000792	0.00428	0.002393	0.003882	0.000236	0.006439	0.006107	0.000424	-0.000666	0.003264	0.000161	0.002549	0.001616	0.00055	0.00054	0.002252	-0.000619	0.001014	-0.000353	-0.001647	-0.001687	-0.001042	0.000389	0.001332	-0.000314	-0.001173	0.000183	0.000129
28	70	68	Outbred	2	508.374	0.40426	-0.010719	0.014436	0.011894	-0.016512	0.01139	0.007723	-0.006114	-0.002446	-0.013207	0.013743	-0.00106	0.025614	0.006918	0.008622	-0.000576	0.002574	-0.00096	0.004206	-0.002627	0.003138	-0.000291	-0.002628	0.003229	0.000913	-0.002919	0.00198	0.00079	-0.000618	0.002023	-0.000015	0.001536	0.000944	-0.00259	-0.00011	0.000434	-0.000057	0.004709	0.000816	-0.000676	-0.000735	-0.000082	-0.00006	0.000246
28	70	68	Outbred	2	472.862	0.40294	0.031729	-0.033045	-0.014136	-0.032399	-0.014816	0.011025	-0.017495	0.007427	0.002688	-0.006751	-0.009416	0.00447	-0.002125	-0.005376	0.005847	0.0073	0.010411	-0.005013	-0.009147	-0.003184	0.000747	-0.000518	-0.004858	0.003312	0.0024	0.00272	-0.000265	0.000895	-0.003453	-0.000319	0.000796	0.003896	-0.00116	-0.001748	-0.00015	-0.002065	0.002848	-0.000989	-0.00018	0.000369	-0.001773	0.000377	0.000624
28	70	68	Outbred	2	526.72	0.383035	0.018124	0.005546	-0.005331	0.027758	-0.017021	0.020775	-0.007521	0.003719	-0.009447	0.00403	-0.004969	0.001163	0.003582	0.002412	-0.007784	-0.001422	0.002906	0.001492	-0.005207	0.001308	-0.000082	0.002523	-0.002979	-0.001715	-0.002985	0.000171	-0.005041	0.001169	0.00228	-0.000408	-0.00161	-0.000759	-0.00359	-0.000176	-0.000674	-0.002188	0.000955	-0.001114	-0.000792	-0.000592	0.000357	0.000268	0.000404
28	70	68	Outbred	2	525.668	0.392699	0.037138	0.024331	-0.027803	0.015519	-0.009343	-0.003444	-0.004442	0.006191	0.000159	-0.016225	-0.017162	0.005633	0.001796	0.003385	-0.001777	0.005855	0.000211	-0.004202	0.002315	-0.003323	0.006413	0.000416	-0.004575	0.002092	-0.004725	-0.000217	-0.000487	-0.003338	-0.000654	0.001397	0.002224	0.000399	-0.001924	-0.001423	-0.000209	-0.00082	0.001374	-0.000257	0.002427	-0.00154	-0.001548	-0.000899	0.000351
29	72	73	Outbred	2	506.765	0.395359	0.047261	0.001926	-0.047913	0.054514	-0.013369	-0.026142	-0.012536	0.022003	0.002365	0.016586	0.002947	-0.003436	0.00171	-0.001402	0.000043	0.008426	-0.008131	-0.007139	0.00481	0.005236	0.002056	-0.007404	-0.004261	0.001055	0.000309	-0.00082	-0.002418	-0.001534	-0.001827	0.004195	-0.000663	-0.002949	0.000084	0.000217	-0.000162	-0.001606	-0.000856	-0.000257	-0.001064	-0.001657	-0.000287	0.0004	0.001209
29	72	73	Outbred	2	506.458	0.406919	0.04657	0.017626	-0.018984	0.017161	0.002678	0.00069	0.022289	-0.009485	-0.00687	0.004572	0.006467	0.004881	-0.00624	-0.006305	-0.000668	0.0007	-0.009492	0.003743	-0.004004	-0.006718	-0.001884	-0.00633	0.004556	-0.00375	0.004286	-0.00494	0.003866	0.002763	-0.005256	0.000425	0.001216	0.002421	-0.001234	-0.000766	-0.001513	-0.001961	-0.000425	0.001494	0.000359	0.00065	0.000304	-0.00045	-0.000971
29	72	73	Outbred	2	504.356	0.418126	-0.028573	-0.030203	-0.058682	-0.005718	-0.005295	-0.005764	0.004247	0.002068	-0.007861	-0.003727	0.002195	-0.004383	0.004428	0.000406	-0.001231	-0.000797	-0.003268	0.005105	0.000159	-0.001334	0.007009	-0.000714	-0.00311	0.005323	0.000961	0.002822	-0.002212	0.000913	0.001128	-0.000034	-0.001204	0.001513	0.001806	0.000659	-0.000184	-0.00106	0.000328	0.00161	0.000797	0.000345	-0.001321	-0.000772	0.000023
29	72	73	Outbred	2	490.944	0.421993	0.062273	0.019752	0.025272	0.048028	0.004828	-0.022407	0.018987	-0.009107	0.002276	0.011905	-0.000539	0.01328	-0.004985	-0.001207	0.005408	0.010202	0.006364	-0.000696	-0.001049	0.004242	-0.003644	-0.003957	0.003842	-0.004182	0.002661	0.007559	0.002856	-0.002478	-0.002823	0.00143	0.003583	0.001335	0.002593	-0.002818	-0.000586	-0.00248	0.000291	0.000975	0.000077	-0.001261	0.001478	-0.000186	0.001288
29	72	73	Outbred	2	534.08	0.412244	0.028733	-0.065188	0.023999	0.021015	-0.007774	-0.003683	0.018198	-0.002607	0.018695	-0.012992	-0.006587	0.010851	-0.011614	-0.001467	0.000126	-0.001598	-0.002731	0.000295	0.000381	-0.00342	-0.00279	0.007722	0.002205	0.003686	0.005325	0.003522	-0.001477	0.001879	-0.002994	0.002367	-0.002885	-0.002625	0.000421	0.002154	0.001369	0.002349	0.002618	-0.000835	-0.000195	0.003074	-0.00183	0.000845	-0.001691
29	73	72	Outbred	2	511.259	0.399668	0.045667	0.010311	0.002858	0.010476	0.004453	0.010824	-0.013822	-0.005188	0.010296	-0.001986	-0.002484	0.00297	-0.00274	-0.004291	0.000507	-0.003661	0.00136	0.003578	-0.004534	-0.004115	-0.009716	0.003455	-0.003992	0.000359	0.002507	-0.004772	0.005188	0.003183	0.001484	-0.002258	0.000746	-0.000593	-0.001894	-0.000909	0.002691	-0.002418	0.000416	0.001803	0.000974	-0.000712	0.000523	-0.00136	0.000151
29	73	72	Outbred	2	534.469	0.418049	0.04913	-0.028103	0.019822	-0.018976	0.022667	-0.009248	-0.010504	-0.002436	0.009912	0.001886	0.010847	-0.008475	-0.000658	0.000876	-0.005059	-0.000505	0.003673	-0.000184	0.00597	-0.00315	-0.002279	0.001816	0.002265	0.001193	0.001621	0.000913	-0.000334	-0.000981	-0.000908	-0.002396	0.003969	-0.003029	0.001655	0.000792	0.000297	-0.001552	-0.001228	0.00113	-0.001756	0.000832	0.001077	-0.000039	-0.000473
29	73	72	Outbred	2	536.946	0.411728	0.022873	0.009008	-0.019828	0.008053	-0.003838	0.001595	0.016383	0.00577	0.011566	0.00554	-0.003381	-0.000902	0.001924	-0.000208	0.000015	0.011765	0.002262	-0.008993	0.00816	-0.007984	0.004958	0.003163	-0.000306	-0.003863	0.002802	0.002454	0.000795	0.002498	-0.002438	0.006816	0.003306	-0.00108	-0.003292	-0.004154	0.004007	-0.000345	0.000175	0.002688	0.000428	-0.00007	-0.000875	-0.001537	0.000511
29	73	72	Outbred	2	513.395	0.424275	-0.045819	-0.015466	-0.003053	-0.010919	0.001889	-0.007714	0.012158	0.005406	0.006411	0.009313	-0.017187	-0.000892	-0.005537	0.003108	-0.010886	0.004185	0.00525	0.002928	0.000711	-0.001772	-0.009706	0.003418	-0.00601	0.000047	-0.002068	-0.001694	0.001314	0.002686	-0.002706	0.001357	-0.002326	-0.00224	0.000309	0.001351	0.00133	0.001282	-0.001579	-0.000552	0.000472	-0.000297	-0.000412	0.00109	-0.000377
29	73	72	Outbred	2	515.736	0.430406	-0.025589	-0.002218	-0.006467	-0.009946	-0.010693	-0.007111	0.004225	0.002043	0.003416	0.010827	-0.005402	-0.001176	-0.006448	0.001356	-0.008078	0.009503	0.006999	-0.001801	-0.00115	0.006138	0.000032	0.003549	0.014649	0.000707	-0.002174	0.000392	0.001804	-0.005905	-0.000897	-0.000775	0.001025	-0.000764	0.000136	0.002327	-0.001059	-0.002949	0.000293	0.000775	0.000438	-0.000718	0.00055	-0.000174	0.000017
30	74	75	Outbred	2	520.544	0.38529	0.107208	-0.018577	0.004692	-0.001787	0.04249	0.029122	-0.004179	0.000723	0.004597	0.009841	0.011449	-0.002001	0.0016	0.000752	0.000733	0.012005	-0.005051	0.004894	0.00111	-0.005871	-0.003371	-0.000654	0.002454	-0.000009	-0.001007	0.001885	-0.001581	-0.0028	0.001089	-0.002948	-0.001558	-0.002012	0.00183	-0.002027	0.002111	0.001866	-0.002437	-0.001431	0.00174	-0.000234	0.000042	0.000979	0.000887
30	74	75	Outbred	2	465.437	0.410177	0.095334	-0.001274	-0.015851	-0.017999	0.020635	-0.000956	0.003364	-0.019642	0.012046	0.007978	-0.003665	-0.000073	-0.003282	-0.010177	-0.008225	-0.000706	-0.004667	0.00105	-0.002334	-0.000726	-0.002555	0.000801	0.007041	0.003804	0.001385	-0.002417	-0.001904	0.000423	0.000714	0.002871	0.003765	0.00366	0.000925	-0.000945	0.003072	-0.001211	-0.000352	0.000178	-0.001534	-0.001067	0.000007	-0.0001	-0.000057
30	74	75	Outbred	2	495.37	0.424556	0.070118	-0.020778	-0.003212	-0.008109	-0.007302	-0.013337	0.010346	0.001585	-0.001181	0.001607	0.009097	-0.001201	0.002927	-0.001485	-0.004603	-0.007199	-0.001046	-0.000519	0.00465	0.001071	0.003681	0.00663	0.001856	0.000507	-0.001124	-0.002298	0.004631	-0.002475	-0.000631	-0.002052	-0.00187	-0.002075	0.000111	0.003027	-0.001659	-0.000696	-0.000727	-0.000474	0.00009	-0.00225	-0.000443	0.001391	0.000109
30	74	75	Outbred	2	529.951	0.429755	-0.052294	0.029785	-0.004021	0.008243	0.001974	-0.006613	-0.014585	-0.003944	0.017665	-0.003966	0.015691	0.002913	0.001509	0.005573	-0.004634	0.004019	0.001466	0.004034	-0.002028	-0.004492	0.004951	-0.001115	0.000913	0.001698	-0.001435	0.000446	-0.002175	0.000046	-0.000396	0.001165	-0.004102	0.000734	-0.000118	0.001452	0.002226	-0.000491	-0.002551	-0.001361	0.00024	0.000339	-0.000012	-0.000417	0.001193
30	75	74	Outbred	2	533.208	0.417199	-0.046088	-0.019626	-0.015185	-0.004378	-0.012276	-0.006032	0.025962	-0.002766	0.008141	0.015729	-0.005359	0.004543	-0.012195	-0.000282	-0.002782	-0.000926	0.00959	0.006274	-0.003541	-0.000546	0.002994	-0.00304	-0.004413	-0.003582	0.005091	-0.000576	-0.00217	-0.005952	0.001781	-0.000747	0.000559	0.001308	0.002301	0.001195	0.000181	0.000495	-0.000642	0.000464	0.001369	0.00234	0.00085	0.001575	0.001159
30	75	74	Outbred	2	519.585	0.399999	0.090474	0.072969	-0.008685	-0.030693	0.019585	-0.012087	0.008577	0.005428	0.003894	0.010742	0.001275	0.001219	-0.00364	0.012083	0.000417	0.008225	0.0045	0.003189	0.006986	-0.001564	0.002969	0.002562	0.004469	-0.004811	-0.001021	-0.001474	0.004122	0.006931	0.002409	0.002169	-0.004265	0.000958	-0.003328	-0.000517	-0.000709	0.000128	0.003336	0.002077	-0.001421	0.000667	-0.001182	0.000833	-0.000215
30	75	74	Outbred	2	533.264	0.411445	-0.038688	0.003531	-0.024525	-0.013802	0.010275	-0.00667	0.005007	-0.011137	-0.002275	0.00489	-0.013636	-0.005542	-0.006696	-0.000172	0.001567	-0.007238	0.001274	0.002102	-0.001086	-0.00242	-0.0022	-0.004971	-0.001361	0.002592	-0.0021	-0.000311	0.001502	0.000039	0.000152	-0.001152	-0.000384	-0.003086	-0.001413	0.000675	0.000817	-0.003443	0.002613	0.002476	0.000895	-0.000566	-0.000993	0.001072	-0.000003
30	75	74	Outbred	2	524.068	0.414844	-0.044501	0.002794	-0.01421	0.01289	-0.011177	-0.015948	0.001226	0.009979	-0.015649	-0.000688	0.001791	0.001377	-0.007705	0.000406	-0.000195	-0.001318	-0.003115	0.005038	-0.000123	-0.001422	-0.000387	0.003329	0.000367	-0.002226	-0.00094	-0.001146	-0.000652	-0.001793	-0.001074	0.00265	-0.001579	-0.002428	-0.001675	0.000695	-0.002037	0.000445	-0.002812	-0.000972	0.00055	0.000116	-0.000077	0.000181	0.000354
30	75	74	Outbred	2	539.316	0.408306	-0.040087	-0.019675	0.004203	0.010528	0.004454	-0.001029	0.008534	-0.024289	0.017453	0.000877	0.003342	0.008038	-0.000941	0.007583	-0.001689	-0.000428	0.002435	0.005864	-0.000787	0.004897	-0.005602	-0.002616	0.00093	0.001233	-0.003568	-0.000846	-0.000935	0.000615	0.002908	0.00331	0.001632	-0.000862	0.000275	-0.002857	-0.000235	0.000629	-0.000375	0.001337	0.000304	-0.000848	0.001341	0.000844	-0.000607
31	77	76	Outbred	2	497.433	0.399191	0.009741	0.040688	-0.030979	0.022236	-0.022818	0.014459	0.012899	-0.001656	-0.012209	0.004355	-0.005312	0.002034	0.003017	-0.003304	0.00643	-0.001259	-0.004598	-0.001856	0.002327	-0.005392	-0.00798	0.004649	0.007653	0.001787	0.003707	-0.000376	-0.002706	-0.003035	-0.000296	-0.001406	0.000456	-0.000154	0.000299	0.00389	0.000604	-0.00016	0.00209	-0.00103	-0.000316	-0.002473	0.000019	-0.00042	0.00066
31	77	76	Outbred	2	523.546	0.40765	0.036553	-0.009938	0.007263	0.011548	-0.023298	0.007988	0.004756	0.009557	-0.003334	-0.004914	-0.009313	-0.008666	0.002821	-0.004885	0.006131	0.000713	-0.002078	-0.001457	0.000899	-0.010652	-0.009508	0.002924	-0.003619	-0.000508	-0.003359	0.00092	-0.0015	0.002883	0.000624	-0.001107	0.000711	-0.00374	0.003252	-0.002553	0.000806	-0.001002	0.000065	-0.003151	0.002205	0.001233	-0.000617	0.001201	-0.001645
31	77	76	Outbred	2	522.242	0.411521	0.040713	0.000933	0.003104	0.004145	0.020175	-0.000664	-0.009307	-0.004554	-0.000053	-0.005823	-0.007623	0.001532	-0.000759	-0.000979	-0.003089	0.004617	-0.012456	0.003365	-0.000699	-0.001311	0.001853	0.002231	0.001903	0.001314	0.004444	0.002322	0.000739	0.001416	0.001444	-0.002112	-0.003764	0.000076	-0.000755	0.001478	0.001376	0.000599	-0.004298	-0.0011	0.003262	-0.000822	0.000238	-0.000306	-0.00007
31	77	76	Outbred	2	532.765	0.420578	0.017619	0.01351	0.025044	0.016366	-0.013161	0.020668	0.001177	0.005531	0.003178	0.010552	-0.000493	-0.0078	-0.004623	-0.00106	0.006688	0.001068	0.000881	0.002533	0.001294	0.002097	0.000866	-0.000206	0.001559	-0.000011	-0.001362	0.002338	0.001526	-0.002751	-0.001424	0.001364	-0.002381	0.000159	0.002507	-0.000181	0.000736	-0.00071	0.000929	-0.00201	0.002765	0.000354	-0.000496	-0.000799	-0.000258
31	77	76	Outbred	2	479.908	0.402222	0.031521	-0.018652	0.046287	0.008935	-0.020273	0.010884	0.006281	0.013853	-0.007219	0.009019	0.001447	0.003116	-0.000663	0.002011	0.012166	-0.003577	0.00423	-0.004349	0.003126	-0.001228	0.000739	-0.00235	0.004186	-0.003064	0.002986	-0.002763	-0.002913	-0.002489	-0.000463	-0.004491	-0.003141	-0.002044	-0.002884	0.001576	-0.001073	0.000385	0.000018	-0.000183	-0.000249	-0.00202	-0.001906	-0.000171	-0.000033
32	79	80	Outbred	2	510.621	0.385249	-0.028675	0.02243	-0.014453	0.008787	0.013914	0.006075	-0.02103	0.004744	0.003161	-0.004058	0.003642	0.009336	0.006972	-0.005148	-0.005124	0.003404	-0.000852	-0.006105	-0.003268	0.006181	-0.001582	0.000597	0.001974	0.002312	-0.00197	0.003541	-0.001792	0.001833	0.002915	-0.000711	-0.001306	-0.000246	-0.000078	0.000454	0.000836	-0.000317	0.003344	0.001105	-0.000472	0.001961	-0.00181	-0.001064	0.000435
32	79	80	Outbred	2	514.002	0.403621	-0.064083	0.003868	-0.023573	-0.001126	-0.016883	0.014593	-0.002342	0.020834	-0.007066	-0.006108	-0.001126	0.006115	0.007109	0.008904	-0.000726	-0.003874	-0.002314	0.004814	0.00317	0.001206	-0.008535	0.00207	-0.002123	0.002208	-0.000787	0.002049	0.001402	0.002589	0.001492	0.001995	0.001179	-0.000363	0.001901	0.002579	0.000698	0.001274	-0.000509	-0.000885	0.000688	0.000635	0.00025	0.000709	0.000204
32	79	80	Outbred	2	477.899	0.38803	-0.023615	-0.06863	-0.0145	-0.010667	0.00711	0.000246	-0.023691	0.005643	-0.010996	-0.009472	-0.005018	0.007028	-0.000254	0.004147	0.000077	-0.001552	0.002712	0.000079	-0.000639	0.002654	-0.00423	0.002879	0.003749	-0.002796	-0.008012	0.000824	0.003052	-0.000397	-0.000241	0.00111	0.00118	-0.000251	-0.000481	-0.001905	-0.000071	0.001536	-0.00148	0.002127	-0.001888	0.000739	-0.000216	0.000645	0.000714
32	79	80	Outbred	2	480.807	0.409085	-0.022148	-0.018354	0.025635	0.005051	-0.001385	-0.004764	-0.00021	0.015352	-0.000853	0.00894	0.00334	0.006156	0.00624	0.003867	-0.010777	-0.004273	-0.001289	-0.00768	0.000151	-0.004415	-0.001215	0.000045	0.002044	0.002367	-0.000285	-0.004898	0.002191	0.002449	0.00229	-0.002344	-0.000943	-0.000797	0.00183	-0.000094	-0.000388	0.003645	0.000937	0.002521	0.001116	-0.001683	0.00059	-0.00128	0.000698
32	79	80	Outbred	2	503.856	0.40313	-0.049314	-0.004746	0.029137	0.002856	-0.015836	-0.006128	0.003276	-0.006766	-0.004683	0.000516	-0.003583	0.011542	0.006732	0.002497	-0.000904	-0.000165	-0.007842	-0.000004	0.001238	-0.002086	-0.004175	-0.001578	-0.001812	-0.00257	0.005564	-0.001469	-0.000786	0.000871	0.001606	0.000213	0.000629	0.00334	-0.001469	-0.000497	0.00069	-0.003017	0.002653	0.000068	0.000122	-0.001014	-0.000923	-0.000111	-0.000269
32	80	79	Outbred	2	521.225	0.394352	0.04855	-0.004175	0.003311	0.002787	0.000206	0.017354	0.011793	0.011858	-0.011049	0.009132	-0.000771	-0.003858	-0.003186	0.011019	-0.012524	0.004552	0.001371	-0.00664	-0.000539	0.00841	0.001364	0.003951	0.002856	0.004256	0.000606	-0.001478	-0.000714	0.000237	-0.002457	-0.001903	-0.00018	-0.000236	-0.002505	-0.001252	0.00093	-0.000383	0.002538	0.000342	-0.000415	0.001094	0.001268	-0.000287	-0.000128
32	80	79	Outbred	2	518.696	0.412439	-0.043548	0.013351	0.018004	0.009216	-0.003849	0.006537	-0.015385	0.003092	-0.005081	-0.008933	0.000975	-0.00103	0.000443	0.004426	-0.012549	-0.001035	-0.003466	-0.000201	-0.001643	0.005589	-0.00015	0.003738	-0.005537	-0.001121	0.001882	-0.000291	0.001375	-0.000004	-0.001754	0.000321	0.00324	0.000107	-0.002586	-0.000098	0.00159	-0.000057	-0.000923	-0.001908	0.002039	-0.00041	-0.001305	-0.001998	-0.000373
32	80	79	Outbred	2	506.54	0.387475	0.047776	-0.02857	-0.030471	-0.007209	0.016495	0.00265	-0.012538	0.019171	-0.009369	0.005421	0.001182	0.0035	-0.000309	0.006546	-0.00507	-0.003697	0.006511	-0.004199	0.01137	0.006826	0.00224	0.003473	-0.002082	0.00255	0.000024	0.004905	0.002104	0.00148	0.001363	0.00355	0.004777	0.000169	0.000065	-0.000275	-0.00035	-0.000273	-0.000432	-0.000977	0.000949	-0.001098	0.000184	-0.001135	0.000201
32	80	79	Outbred	2	515.774	0.403551	-0.03831	-0.009322	-0.026887	0.010303	0.022358	0.007089	-0.010556	-0.024082	-0.001265	0.002995	0.000647	0.004911	0.003389	0.004215	0.004321	-0.001484	-0.007491	-0.006835	-0.001511	0.00782	0.006269	0.001461	-0.003569	-0.00008	-0.002282	-0.000313	0.00356	-0.00056	0.002332	-0.001002	0.000648	-0.00152	0.000895	0.001041	-0.000318	-0.001715	0.000406	-0.00068	0.00147	0.001895	-0.000726	0.000843	-0.000791
32	80	79	Outbred	2	514.431	0.39589	0.022675	-0.01379	-0.006201	0.017841	0.00505	0.010593	0.005061	-0.01519	-0.010934	0.002412	0.008389	0.008267	-0.004873	0.005523	0.00752	0.008689	-0.010486	-0.002805	0.003042	0.001879	0.005766	-0.002701	0.004376	0.004685	-0.002743	-0.001668	-0.001107	-0.002054	0.000252	0.001845	-0.003262	-0.001597	-0.002039	-0.002595	0.000511	0.001319	0.002389	-0.00024	-0.000594	-0.001026	0.001734	-0.000132	-0.00019
33	81	83	Outbred	2	488.102	0.37582	0.114062	-0.052864	-0.004323	0.015162	-0.009209	0.021005	0.000692	0.016868	-0.017768	-0.001976	0.003273	-0.002764	0.000222	-0.001448	0.003848	-0.005067	-0.003763	0.010541	-0.00353	-0.001834	-0.006527	-0.001821	-0.004107	0.001627	-0.004618	-0.000345	-0.001162	-0.00002	0.002473	0.003137	-0.001081	-0.001933	0.001485	-0.001292	0.000524	-0.001285	0.000525	0.001364	-0.000548	0.000328	0.000896	0.000235	0.001269
33	81	83	Outbred	2	508.182	0.399183	0.003754	0.026811	0.00672	0.028412	-0.025829	-0.005861	-0.012416	-0.004189	0.007842	0.006232	-0.011116	0.000922	0.004534	0.00802	0.006907	0.00268	-0.007759	-0.005176	-0.001771	0.002177	-0.006337	-0.001591	-0.002603	0.00159	0.00333	0.001348	0.001895	-0.001055	-0.000376	-0.000662	0.002796	0.0031	0.002843	0.001392	-0.000939	-0.000964	0.001099	0.000936	-0.000062	0.000749	-0.000326	-0.000638	-0.000013
33	81	83	Outbred	2	496.202	0.384373	0.021007	-0.021579	-0.042969	0.027285	-0.000973	-0.012881	-0.003727	0.003548	-0.009641	0.004375	-0.00433	0.00496	0.013496	0.012742	-0.005902	-0.003916	0.003881	0.002221	-0.001631	-0.002851	0.002035	0.003262	-0.003387	0.000979	-0.001965	-0.002757	-0.002126	-0.000669	-0.003129	-0.004905	-0.001279	0.002968	-0.000057	-0.00037	0.003075	-0.001306	0.001851	-0.000545	0.001434	-0.000158	-0.001223	-0.000782	0.000967
33	81	83	Outbred	2	519.897	0.415925	-0.016924	-0.033531	-0.005114	-0.021447	-0.018913	0.00102	-0.007115	-0.02828	0.000683	0.014412	0.00261	-0.010571	0.003156	0.016244	0.002193	-0.001608	-0.004639	0.005673	-0.001913	-0.000349	-0.008801	0.003189	0.004829	-0.003058	0.003532	-0.002397	0.003383	-0.004161	-0.001873	-0.00024	0.001415	0.000598	0.002179	-0.002222	0.000108	0.000715	0.000194	-0.000221	-0.001595	-0.001874	0.000974	-0.000415	-0.001838
33	81	83	Outbred	2	506.21	0.402197	-0.03098	0.00164	-0.026689	0.026392	-0.0015	0.004889	0.005977	-0.009405	-0.002245	0.002707	-0.004714	0.007277	-0.002347	0.009231	-0.005741	0.006781	-0.003645	-0.001449	-0.011169	0.005469	0.005197	-0.005089	0.003426	-0.001847	0.002364	0.002269	-0.002297	0.004498	-0.001291	0.00229	-0.001747	0.002179	-0.003604	-0.003755	0.000955	-0.000555	0.000455	0.000146	-0.000981	0.000487	0.002151	0.0001	-0.000368
33	83	81	Outbred	2	538.315	0.395135	0.059957	0.043739	-0.036211	0.037016	0.004273	0.018024	-0.001366	0.005403	0.000877	-0.002866	-0.007948	0.004482	0.000635	0.004708	-0.009481	-0.002331	0.007559	-0.001958	-0.000833	0.003434	-0.000775	-0.001612	0.00132	0.003138	-0.0038	-0.000254	0.001218	-0.003412	-0.002252	-0.003452	0.002454	-0.00053	-0.002955	-0.002031	-0.000831	-0.000214	0.00004	-0.000822	-0.000079	0.00029	0.00021	0.000115	0.000766
33	83	81	Outbred	2	523.546	0.40978	0.014466	0.035126	-0.001487	0.035782	0.002059	0.018169	0.008632	-0.001375	0.010389	-0.006911	-0.002146	0.006799	-0.004639	-0.000743	-0.00323	0.001555	0.011545	-0.000516	0.00116	-0.001196	0.001071	-0.001816	-0.001782	0.005813	-0.000259	0.00018	0.001816	0.000076	0.003749	-0.001606	-0.000719	0.000415	0.001525	-0.001177	0.00004	0.000821	-0.000625	-0.002103	0.000464	-0.00015	0.000191	0.000332	0.00111
33	83	81	Outbred	2	524.848	0.39355	0.033571	-0.014436	-0.025167	0.003085	0.004547	-0.00202	-0.000922	-0.001171	0.009134	-0.013159	-0.019954	-0.000702	0.001605	0.006962	-0.003272	-0.004684	-0.002622	0.008405	0.006211	0.002372	-0.007667	-0.000742	-0.005462	-0.00578	-0.002869	0.00275	-0.000073	-0.000303	0.002014	0.004304	-0.003579	0.003635	0.00057	-0.001946	-0.000396	-0.000717	-0.001312	-0.000079	-0.000135	0.000835	0.000061	-0.001101	-0.001319
33	83	81	Outbred	2	518.785	0.411217	0.021851	-0.025533	0.025624	0.019662	-0.015702	-0.004893	0.001493	0.005198	-0.002947	-0.007143	0.000613	0.003875	0.000845	0.000265	0.000379	-0.002984	0.000986	-0.001416	-0.006147	-0.000334	0.000553	-0.004221	0.000554	0.001858	-0.000748	-0.000358	0.001841	-0.000186	0.000272	0.000856	0.000882	0.000534	-0.001252	0.001923	0.002378	0.001959	-0.000582	-0.000834	-0.001884	-0.001787	0.001489	0.000381	-0.000189
33	83	81	Outbred	2	514.294	0.389282	0.028697	-0.043048	-0.017366	0.061752	0.035498	0.008187	-0.007589	0.013683	0.007465	0.00278	-0.007396	0.004398	-0.004985	0.006998	0.001362	-0.00514	-0.002177	-0.005916	-0.002207	0.002113	-0.006068	-0.001625	0.000884	-0.002752	-0.002477	-0.00365	0.001308	0.001262	-0.001036	-0.001404	-0.001255	0.004236	0.001866	0.000495	0.000003	-0.000697	-0.000226	0.001579	-0.002319	0.000671	-0.000061	0.000152	-0.00033
34	84	85	Outbred	2	470.291	0.402278	-0.003001	0.008537	0.014514	-0.000408	-0.004629	0.001227	-0.003736	-0.008604	0.008388	-0.00332	-0.000529	0.005554	-0.001529	-0.004313	0.000257	0.000853	-0.00427	0.001442	0.000444	-0.000873	0.001895	0.000722	0.002465	0.000844	-0.001478	0.003897	0.001409	-0.001911	-0.000834	-0.003127	0.002659	0.000424	-0.002311	0.003259	0.003015	0.000712	-0.001052	0.000505	0.000377	-0.001489	-0.000025	0.000833	0.00038
34	84	85	Outbred	2	459.5	0.395179	0.024063	-0.005287	0.029244	-0.023881	0.006153	-0.008934	-0.024179	0.002024	0.004175	-0.003522	-0.010146	0.004141	0.002512	0.010224	0.00438	0.003646	-0.002859	0.004455	0.00277	0.002631	-0.002532	0.00192	-0.003851	0.003556	0.003071	0.000096	0.001781	-0.003433	0.002046	0.000025	-0.000201	0.001229	-0.000073	-0.000139	0.000238	-0.000812	-0.001502	0.001264	0.001951	0.001828	0.003152	-0.000652	-0.000504
34	84	85	Outbred	2	493.283	0.394056	0.055241	0.005004	0.018814	-0.017629	0.015785	-0.014323	0.017123	-0.004045	0.00226	-0.01102	0.002136	0.000936	-0.00224	0.009316	0.007719	-0.005722	-0.012356	-0.003044	-0.001108	-0.001397	0.008833	0.001637	-0.002791	0.002195	0.000921	0.004464	0.005788	0.001197	-0.000266	0.000498	0.00276	-0.000239	0.000334	-0.001283	-0.001629	-0.00008	-0.002449	0.002399	-0.002552	0.002701	0.001288	0.001199	-0.000231
34	84	85	Outbred	2	481.808	0.394815	0.048309	-0.013458	0.010174	-0.036218	-0.006932	-0.006356	-0.004927	0.003651	0.002017	-0.000895	-0.005532	-0.004791	-0.000431	-0.002386	0.00441	-0.000238	0.002983	-0.00552	-0.002583	-0.005534	0.002822	-0.00416	0.00313	0.000571	0.00536	-0.000716	-0.000755	-0.000662	0.000975	-0.005712	0.000859	0.000372	-0.003214	0.001248	0.000413	0.001732	0.002401	0.001198	0.000348	-0.001195	-0.00022	0.000673	0.000492
34	84	85	Outbred	2	506.965	0.415264	0.009339	0.002563	0.00029	-0.017405	0.004255	0.002202	-0.008186	-0.016213	-0.005607	0.003349	-0.007796	0.007997	-0.009078	0.007472	0.002597	-0.000506	0.002832	-0.002274	-0.004021	0.000221	-0.000206	0.006627	0.002497	-0.000206	0.000192	0.002837	-0.001367	-0.001807	0.001491	0.004204	0.000155	-0.002758	0.001008	-0.000932	0.003988	0.001007	-0.000492	0.00016	0.001323	-0.000981	-0.000511	0.000666	-0.001056
34	85	84	Outbred	2	522.416	0.40598	0.065742	0.052273	-0.000889	0.011559	-0.003437	-0.022471	-0.003753	-0.004424	-0.002447	0.001687	-0.008714	-0.010793	-0.001845	0.003391	-0.002255	-0.000596	-0.004545	0.002597	0.002823	-0.003213	0.000905	-0.006442	0.003976	-0.00038	0.00541	0.005483	-0.00004	-0.000709	0.003841	-0.001278	-0.001411	0.000611	-0.002665	0.000565	-0.002014	0.000056	0.001742	-0.001714	0.000779	0.001117	-0.001454	0.000847	0.000088
34	85	84	Outbred	2	531.742	0.384854	0.120417	0.005169	0.017321	-0.010484	0.01211	0.006439	-0.001044	-0.005888	-0.01408	-0.01131	0.006495	0.008256	0.013098	-0.001208	-0.004521	-0.001914	0.002607	0.002832	-0.007834	0.006741	0.002352	0.003401	0.000411	-0.005801	-0.002326	-0.006363	-0.005044	-0.000072	0.002311	0.001618	-0.000005	-0.003007	-0.000545	0.001776	-0.002007	0.001757	-0.000874	-0.000076	-0.001563	0.001906	-0.001011	-0.000732	0.001734
34	85	84	Outbred	2	538.026	0.408123	0.014814	0.014022	-0.026258	0.008669	0.01754	-0.019424	-0.010745	-0.015473	0.004694	0.005749	0.011132	-0.005941	-0.002394	-0.007109	0.005934	-0.00778	-0.006936	0.002671	-0.001085	-0.00383	-0.005752	-0.000418	-0.00523	-0.002078	0.006465	0.000949	0.001002	-0.000619	0.00123	0.00052	-0.000461	-0.000501	-0.002301	0.00172	-0.000247	-0.003016	0.001171	-0.000148	-0.001245	0.00025	-0.000457	0.001093	0.00076
34	85	84	Outbred	2	550.113	0.425187	-0.014893	-0.020541	-0.011113	-0.0098	0.001831	-0.006451	-0.023182	-0.012121	0.01286	-0.003241	0.001999	0.009778	0.001361	-0.002338	-0.000929	-0.003569	-0.000975	0.003706	0.006626	-0.003205	0.002174	0.001073	-0.000225	-0.003898	-0.001377	0.000101	-0.000096	-0.00185	0.000772	-0.001239	-0.000733	0.000024	-0.001389	0.000431	0.000848	-0.000458	-0.000853	0.000556	0.002673	0.000549	-0.000374	0.000282	0.000781
34	85	84	Outbred	2	539.356	0.410549	0.001656	0.016307	0.038576	-0.039412	-0.019839	-0.018506	0.000808	-0.009807	-0.00196	0.014122	-0.000505	-0.00685	-0.001699	0.00683	0.006533	0.000505	-0.007721	0.002426	0.005951	-0.000608	-0.003886	0.006035	0.002115	0.002521	0.001189	0.001226	-0.002349	-0.003092	-0.001497	-0.002098	-0.000549	0.000434	-0.001652	-0.002614	-0.00173	0.000595	0.00099	-0.002197	-0.000985	0.000195	-0.000708	-0.002113	-0.000627
35	89	90	Outbred	2	516.634	0.419166	0.002841	0.016773	-0.015354	0.031884	0.023109	-0.003582	0.019339	0.00258	0.014573	-0.004402	0.031899	0.006656	0.005276	-0.018556	-0.003826	-0.007048	0.005153	0.005114	-0.003323	0.00742	0.000727	-0.005977	-0.001657	0.013934	-0.00364	0.007761	-0.004807	-0.000008	-0.00035	-0.001927	0.001896	0.00617	0.000859	-0.001354	-0.009345	0.003288	0.002833	0.001065	0.002168	-0.006158	0.006027	0.001857	-0.002662
35	89	90	Outbred	2	531.508	0.427506	-0.006388	-0.017964	-0.026998	0.022833	0.010209	-0.008967	0.016907	-0.009266	0.00517	0.002234	-0.0024	-0.004399	0.002405	-0.011501	0.008468	-0.005844	0.006476	0.002554	0.003126	-0.00036	0.002604	-0.002053	0.005647	0.003367	-0.000053	0.002134	-0.000258	0.004431	-0.004607	0.001937	-0.004426	-0.002562	-0.001166	0.001601	-0.002517	0.002404	0.001548	-0.000825	0.002855	-0.001056	0.000913	0.000151	0.000326
35	89	90	Outbred	2	528.368	0.40689	0.042414	0.010496	0.010666	0.021602	0.009406	-0.004742	-0.012184	-0.001891	-0.000893	0.000448	-0.01215	0.003972	-0.003257	-0.002608	0.002662	0.000883	0.004178	0.004129	0.000347	0.000042	0.00194	0.003474	0.000042	0.004113	0.000501	0.000806	-0.002015	-0.000075	0.000655	-0.000748	0.001468	-0.000163	0.001373	0.000046	-0.001091	-0.001811	-0.000953	0.000051	-0.000036	0.000866	0.000108	0.000052	-0.000752
35	89	90	Outbred	2	527.518	0.422921	0.01151	0.013146	0.01112	0.036397	-0.000761	0.001436	-0.00419	-0.010325	0.00059	-0.004102	-0.00183	0.00277	-0.000072	0.003421	-0.003086	-0.007918	-0.00438	0.002892	-0.00423	0.000797	0.001535	0.005811	0.002267	-0.000175	-0.001796	0.002375	-0.0027	-0.001544	-0.00075	0.00069	-0.001216	-0.001207	0.000201	0.001269	0.001687	-0.001462	-0.001647	0.001188	-0.002298	0.000973	0.000778	0.00022	0.001166
35	89	90	Outbred	2	554.798	0.425833	0.016862	0.009046	0.003795	0.040308	0.008391	-0.023238	0.001013	-0.000917	-0.000098	-0.000425	-0.000888	0.00399	-0.002147	-0.005371	-0.005512	0.003076	-0.001256	0.000438	0.004828	0.004652	-0.005696	0.005655	0.002526	0.006815	0.000595	0.003796	-0.003202	0.003294	-0.00269	0.002032	-0.000266	-0.00117	0.001706	-0.001281	0.001331	0.002745	0.001106	-0.001695	0.000529	0.002328	-0.000486	-0.000784	-0.000835
35	90	89	Outbred	2	479.264	0.392595	-0.004368	-0.047289	0.013835	0.007292	-0.009249	0.006936	0.002893	0.008741	0.018121	0.011421	0.003932	-0.00019	0.002582	0.006195	0.00401	0.004769	0.003785	0.002217	-0.005918	-0.001254	0.00302	-0.002322	0.002841	-0.001187	0.00122	0.001119	-0.001149	-0.003705	0.002127	0.000672	-0.00056	0.002209	-0.000338	-0.00124	0.002343	0.000458	-0.00015	-0.001815	-0.001036	0.000521	-0.000772	-0.001427	-0.000521
35	90	89	Outbred	2	484.392	0.404993	-0.034524	-0.012868	0.041636	0.016032	-0.014232	-0.000784	-0.003248	0.004244	0.000155	0.014927	-0.001543	-0.008654	-0.00382	-0.004289	0.001583	0.002225	0.004467	-0.002554	0.006569	0.00286	0.001669	0.002412	0.004773	-0.000463	-0.00442	0.001115	0.000821	0.003679	0.004856	0.000329	-0.000848	0.000178	-0.003789	0.000681	-0.002495	0.001257	-0.00155	0.001352	-0.000563	-0.001302	0.00133	-0.000374	0.000038
35	90	89	Outbred	2	490.229	0.40214	0.003157	-0.02044	0.026923	0.033612	0.008229	-0.020002	-0.011994	0.000452	0.0066	0.006414	-0.004344	0.00541	0.007028	0.008922	0.000626	-0.006121	0.003517	-0.005206	-0.002925	-0.000727	0.001231	-0.00242	-0.002357	0.000036	-0.000536	-0.003	-0.00176	-0.0027	-0.001297	0.000642	0.000191	-0.000323	-0.001496	0.0008	-0.000497	-0.000173	-0.000943	0.000065	0.001199	0.001275	0.000829	-0.000684	0.000131
35	90	89	Outbred	2	462.547	0.391984	0.041804	-0.002943	-0.012623	0.022215	-0.001546	-0.008633	0.000795	0.003109	0.008981	0.004708	-0.001927	-0.001487	0.002642	-0.005156	-0.001319	0.002811	0.007095	-0.000968	0.007713	0.002016	0.006847	-0.004709	0.002083	-0.003287	-0.002132	-0.001117	0.005739	0.00297	-0.001636	0.002281	0.000829	-0.002199	-0.000638	0.002648	-0.00272	-0.002059	-0.002684	-0.000434	0.002658	-0.000885	0.000143	-0.00072	-0.000215
35	90	89	Outbred	2	501.668	0.395527	0.029409	-0.029824	0.023224	0.021254	-0.010912	0.006705	0.000471	0.006349	-0.00041	-0.002091	0.012246	0.006352	0.004909	0.010102	-0.001292	-0.00584	-0.002859	0.001186	0.000366	0.003216	-0.001044	-0.001199	0.000072	-0.001121	0.006044	0.001499	0.000514	-0.001156	0.000226	-0.001076	0.001171	0.001154	0.001716	0.004684	0.000762	-0.001142	-0.000055	-0.000531	-0.000424	0.000869	0.000796	0.000152	0.000771
36	92	93	Outbred	2	528.269	0.407409	0.002345	-0.035768	-0.047694	-0.001293	0.025365	-0.001558	0.022277	-0.007744	0.009465	0.005501	-0.005089	0.000248	0.000058	-0.00535	0.012261	-0.006004	0.00648	0.004394	0.004956	0.000028	0.003301	-0.002523	-0.001667	0.001079	-0.004919	-0.00248	-0.004738	0.00419	0.002885	0.002524	0.004293	0.002015	-0.001205	0.000358	-0.001251	-0.001348	0.000088	-0.000538	-0.000376	-0.000843	0.001239	0.000521	-0.000181
36	92	93	Outbred	2	534.91	0.421285	0.002117	-0.00829	-0.013938	0.02494	-0.009681	-0.000349	0.018843	-0.008567	-0.011957	0.009984	0.00524	-0.008798	-0.008989	0.002698	-0.002478	0.000482	0.006089	0.007292	0.003823	0.002004	0.00718	-0.003341	0.00127	-0.002576	-0.003137	0.000838	-0.002621	0.002329	-0.000319	0.000835	0.003343	0.000305	-0.00026	0.001399	0.002182	-0.001034	0.000127	-0.00204	-0.001113	-0.000266	0.000623	-0.001121	0.000549
36	92	93	Outbred	2	539.676	0.41587	-0.053822	0.007916	-0.021083	0.024195	0.00753	-0.004444	-0.002249	0.000893	-0.003845	0.006157	0.014955	0.006408	-0.003571	-0.007079	-0.001794	0.004689	-0.006778	-0.003365	-0.00724	-0.001219	-0.000499	-0.004821	-0.000745	-0.003101	0.000225	-0.002569	0.002719	0.005011	0.000777	-0.000992	0.003854	0.001755	0.002204	0.001707	-0.001094	-0.000549	-0.002537	0.002073	-0.00199	0.001088	-0.001003	-0.000597	-0.000272
36	92	93	Outbred	2	533.842	0.4037	0.002709	-0.048922	0.001014	0.012412	0.010221	0.001309	-0.004698	-0.01246	0.007927	-0.003721	-0.010868	0.00593	-0.004906	0.00079	0.001211	0.002358	0.003807	0.004015	-0.003028	-0.00184	0.002701	-0.007246	-0.003396	0.000753	-0.003619	0.000556	-0.00112	0.000219	-0.001221	0.002086	-0.008281	-0.001515	-0.001625	-0.000224	0.000552	0.001087	0.002053	0.000977	-0.001445	-0.000394	0.000502	-0.000033	-0.000006
36	92	93	Outbred	2	526.531	0.401727	-0.045324	0.022828	-0.004811	0.006695	-0.015022	0.016099	0.003944	0.00357	-0.002355	-0.01213	-0.000185	-0.007178	0.006181	0.002946	-0.004947	0.00995	0.001495	0.001989	0.011509	0.006733	-0.003812	-0.009671	-0.003218	-0.002188	-0.002942	0.003918	0.001376	0.004774	0.000903	0.001682	0.000359	0.001969	0.000246	0.000462	-0.000202	-0.003049	-0.000115	0.001507	0.000751	-0.000854	0.000359	-0.000873	0.000044
36	93	92	Outbred	2	513.205	0.392256	0.070452	-0.001119	-0.024158	0.012658	0.017045	-0.018405	0.005825	0.014214	0.000651	0.004748	0.016096	0.010788	-0.006878	-0.011332	-0.002598	-0.005019	-0.004278	0.004012	-0.004292	0.003694	-0.002716	-0.002496	-0.00505	-0.002386	0.000517	-0.001807	0.004111	0.004179	0.003489	-0.002543	0.003311	-0.001361	-0.004466	-0.000997	-0.001683	0.001759	-0.001102	0.000526	-0.001684	-0.002372	-0.000753	0.000319	-0.000036
36	93	92	Outbred	2	505.548	0.400959	0.008111	-0.011473	-0.034463	0.016691	-0.002073	-0.002883	0.005055	0.00523	-0.012477	0.013436	-0.001002	0.012578	-0.000414	0.005239	-0.001682	-0.000013	-0.000068	0.000751	0.000862	0.005118	-0.003634	0.003037	0.001788	-0.002378	-0.000259	0.001932	-0.002699	-0.001357	-0.001155	0.000471	-0.000087	-0.000363	-0.002312	-0.001928	0.000913	-0.000023	-0.000132	-0.000177	-0.000616	0.000854	0.000304	0.000621	-0.000754
36	93	92	Outbred	2	531.527	0.432556	-0.033186	0.019984	0.019433	0.003477	-0.001951	-0.001784	0.004053	-0.000319	0.001142	-0.006436	0.016281	0.008081	0.006229	0.00611	-0.00888	-0.000033	0.004802	0.001502	-0.004851	-0.007719	-0.000226	-0.000495	-0.000406	0.001825	0.000396	-0.003402	-0.000746	-0.000353	-0.003044	-0.001693	0.000924	-0.000192	-0.000473	-0.000874	-0.001505	-0.001471	-0.000104	0.00044	-0.001573	0.000005	0.001088	-0.000466	-0.000892
36	93	92	Outbred	2	519.283	0.427802	0.01531	0.040883	0.007134	0.011534	0.000208	-0.008518	0.003038	-0.011024	-0.001502	-0.003493	-0.006253	0.006537	-0.001016	-0.010445	-0.008616	-0.00698	-0.005832	0.001979	-0.003919	-0.001783	0.000287	0.00228	0.00355	-0.000694	-0.007703	-0.002856	0.000687	-0.000357	-0.003277	-0.000361	0.000161	-0.000018	0.000782	-0.001059	-0.002445	-0.001207	-0.000875	-0.000281	0.001571	-0.001859	-0.00153	0.000592	-0.000264
36	93	92	Outbred	2	506.606	0.411377	0.009769	0.013053	-0.068314	-0.012486	-0.006239	-0.012604	0.009732	0.000313	0.004131	-0.00306	-0.002051	0.010849	-0.012072	-0.010776	-0.00216	-0.001388	-0.002461	0.004439	0.00176	0.005708	-0.000756	0.0002	-0.000616	-0.001992	-0.000264	0.000831	-0.002543	-0.004056	-0.002411	0.002134	-0.000572	-0.002129	-0.000434	-0.001316	0.001794	0.000121	-0.000351	0.000303	-0.001486	0.001373	0.001312	-0.000072	-0.000092
37	94	95	Outbred	2	558.7	0.406753	-0.014924	-0.043167	-0.033117	0.011896	0.008827	0.004616	0.009363	-0.006667	0.015528	0.001989	-0.005173	-0.000145	-0.003073	-0.002092	-0.005119	0.008229	0.000584	0.002306	-0.001712	0.016293	-0.006748	-0.007457	0.000976	-0.000131	-0.000213	-0.000001	0.002268	0.001112	0.00066	0.000821	0.001478	-0.000509	0.003074	-0.000297	-0.002643	-0.001459	0.000737	0.002556	0.000724	-0.000838	0.001268	-0.001921	-0.000006
37	94	95	Outbred	2	504.471	0.384792	0.002101	-0.001997	-0.040281	0.005244	-0.013406	0.004155	0.015943	-0.013634	-0.011411	0.02452	0.004222	0.005972	-0.008382	-0.012327	0.00869	-0.010092	-0.009417	-0.00596	-0.001526	-0.001545	-0.000908	-0.002417	-0.006729	0.002856	-0.000473	-0.00106	0.000714	-0.001138	-0.007997	-0.001414	-0.000974	0.001715	-0.000264	-0.002338	-0.001642	0.003525	0.00031	0.002298	0.001917	0.003119	0.001216	-0.001588	0.000337
37	94	95	Outbred	2	512.975	0.384812	0.057352	-0.040209	-0.011569	-0.020369	-0.004647	0.00218	0.009645	-0.003732	0.000414	-0.00019	0.015648	0.011993	-0.003049	0.011574	0.005957	0.00184	0.012847	0.002411	-0.00294	0.000719	0.001843	-0.002056	-0.000603	-0.000668	-0.001266	-0.000063	0.001553	0.00278	0.003056	0.004839	0.001166	-0.002235	-0.000282	-0.001173	0.00025	0.000704	0.001085	-0.001072	0.000696	-0.002139	-0.000496	0.000432	0.000374
37	94	95	Outbred	2	457.174	0.396379	0.005873	-0.062627	-0.034407	-0.014859	-0.035503	0.004261	0.016076	-0.014921	-0.012125	-0.000614	0.004329	-0.000349	0.008273	0.007632	-0.006402	-0.004189	-0.000839	-0.003036	0.000673	0.000901	-0.008392	-0.001181	-0.004751	0.004252	-0.000406	-0.00634	-0.001111	-0.00007	0.00432	-0.000751	-0.000258	0.001157	0.003787	-0.001053	-0.001312	-0.000814	-0.00136	-0.001912	0.001059	-0.001362	0.001635	0.001616	-0.000577
37	94	95	Outbred	2	506.979	0.38177	0.055348	-0.021106	-0.00687	-0.011872	-0.023411	-0.01383	-0.004706	0.002492	-0.005459	-0.013152	0.009813	0.005384	-0.001926	0.007816	-0.004426	0.00341	0.013728	-0.0062	-0.004945	-0.004593	0.004603	-0.005387	-0.004623	-0.001048	0.000164	-0.004999	0.004087	-0.001074	-0.002998	-0.002974	0.000033	-0.003429	-0.000649	-0.002491	-0.00137	-0.001609	0.002131	0.000224	0.001134	-0.000212	0.000413	-0.000702	-0.000574
37	95	94	Outbred	2	513.926	0.419664	-0.030969	0.018012	0.009637	0.002362	-0.001275	0.015371	0.006931	-0.001022	-0.004331	-0.011058	0.00508	-0.002946	0.012033	0.00417	0.008592	0.007029	0.000756	0.00826	0.006021	0.002505	0.002089	-0.005871	-0.000962	0.000211	0.00433	-0.00316	0.001337	0.00146	0.002949	0.002352	-0.000365	-0.001462	0.002384	-0.000325	-0.00077	-0.000287	-0.000586	-0.000954	0.000704	-0.000363	-0.00123	-0.000847	0.000439
37	95	94	Outbred	2	541.975	0.389896	0.014048	-0.037242	0.012159	0.008821	-0.036062	0.018102	0.009621	-0.001396	0.016294	0.003907	0.008591	0.003543	0.007066	-0.00251	0.008115	-0.000846	-0.006863	-0.000427	-0.012748	0.00668	-0.000264	0.00297	-0.001047	-0.000918	-0.003255	-0.00331	0.002022	0.005516	0.004029	0.000973	0.000083	-0.000463	-0.000385	-0.001914	0.001755	-0.002465	0.001719	-0.002873	-0.002117	-0.000018	0.001285	-0.002517	0.000957
37	95	94	Outbred	2	516.304	0.414371	-0.002888	0.004337	0.012369	0.016113	0.015291	-0.018405	-0.009599	-0.000118	-0.000634	-0.004279	0.006534	0.00377	0.002363	-0.005922	-0.008737	0.00969	-0.007878	-0.003372	-0.003742	0.005134	0.000551	0.003914	0.001275	0.001928	-0.002622	0.003837	0.001394	0.00154	0.000344	-0.002462	-0.002678	-0.002346	-0.000731	0.001317	0.001117	-0.000073	-0.002059	0.001671	0.001926	-0.000354	-0.001427	0.000838	-0.0006
37	95	94	Outbred	2	525.862	0.383767	0.020052	-0.004591	-0.017175	-0.006535	-0.005753	0.031731	-0.032102	0.020275	0.00071	0.00616	0.01437	-0.000884	-0.002938	-0.00859	0.011108	-0.003622	-0.014273	-0.012544	0.000189	0.002807	0.002905	0.001091	0.002589	-0.000023	0.002808	0.002055	0.001681	-0.002385	0.000852	-0.002402	-0.003726	-0.003223	0.00131	-0.000703	-0.000538	-0.003436	0.001313	0.001233	0.001252	0.000148	0.000637	0.003282	0.000054
37	95	94	Outbred	2	529.193	0.415072	0.014346	0.009178	0.025317	0.025276	0.020419	-0.005871	0.003164	0.006651	0.010184	0.006829	0.018672	-0.002069	0.009649	0.000626	-0.008703	-0.005574	-0.004731	0.004533	0.001869	-0.003499	0.000546	-0.006221	-0.006274	-0.001864	0.007425	0.001468	-0.00208	-0.001406	-0.001776	0.004508	0.000934	-0.000076	0.000533	-0.000146	0.000894	-0.000233	-0.001506	-0.001427	-0.002116	-0.000112	0.001127	0.000363	-0.000761
38	98	96	Outbred	2	530.256	0.40104	-0.0188	-0.027519	-0.011552	-0.027172	-0.024735	0.003371	0.00344	0.000829	0.007966	-0.000861	-0.000627	0.005328	-0.003553	0.00143	0.000644	-0.001455	-0.007275	0.000282	-0.001821	0.000848	-0.000913	-0.002262	0.000496	-0.009387	0.001091	-0.008065	0.000885	0.001397	-0.000994	-0.002382	-0.001943	0.001929	-0.001296	0.000042	-0.002268	0.000734	0.00037	-0.000946	-0.000148	0.000059	-0.000673	0.000358	-0.00013
38	98	96	Outbred	2	542.744	0.392089	-0.021883	0.029653	-0.044151	0.019442	0.017449	-0.016058	-0.013213	-0.012743	0.004281	0.010765	0.012619	0.001623	0.010778	0.005564	0.004303	-0.004809	0.003405	0.007802	0.002229	-0.001995	-0.000514	0.002149	0.002894	-0.004873	-0.00096	-0.001408	0.002827	-0.000581	-0.000902	0.005447	-0.000872	-0.000322	0.002438	0.001992	0.000535	-0.000931	0.000834	-0.001695	-0.000639	0.001233	-0.000638	0.000617	-0.000284
38	98	96	Outbred	2	503.745	0.413187	0.027251	0.052085	0.016955	-0.012217	0.016923	-0.022034	-0.010825	-0.001136	0.017849	0.009297	-0.005551	0.022524	0.014923	-0.001977	-0.0079	-0.003656	-0.003171	0.000299	0.005407	0.000544	0.003139	0.001057	-0.004468	-0.003906	-0.000541	-0.000885	0.000484	-0.002395	0.003745	-0.000819	0.001005	0.001185	0.001138	-0.002014	0.001332	0.000149	-0.000371	-0.00171	0.001643	0.001392	-0.001804	-0.000051	-0.001311
38	98	96	Outbred	2	527.864	0.413416	0.024052	-0.02378	-0.01093	0.004433	0.006364	-0.019785	0.011659	-0.008471	0.010966	-0.016495	0.002744	0.004264	0.005832	0.007392	-0.000708	0.008911	-0.004882	0.005806	-0.001919	-0.004646	-0.006797	-0.001779	-0.002116	0.003742	-0.003323	-0.001986	0.000136	0.003015	-0.001347	-0.001104	-0.00077	-0.001702	-0.00133	-0.000073	-0.002748	0.001621	0.001369	0.002109	-0.000243	0.001393	-0.001143	-0.000118	0.000324
38	98	96	Outbred	2	530.617	0.41783	-0.007461	-0.038119	-0.019721	0.000342	0.00059	-0.001891	0.006452	-0.000006	-0.006539	0.011124	0.004996	-0.006525	-0.006616	0.008279	0.00921	0.006797	0.001934	0.005421	0.004273	-0.006278	0.002043	0.00139	-0.000295	-0.002004	-0.002473	-0.004006	0.001512	0.002236	0.000234	0.001876	-0.000733	-0.003634	0.001433	0.003039	-0.002942	-0.000303	-0.000268	-0.001803	-0.00188	0.000345	-0.000954	-0.001424	0.000601
39	99	139	Outbred	2	495.83	0.397395	0.044629	-0.012544	0.039673	0.01937	-0.032155	0.008444	-0.006972	-0.013106	0.000121	0.012651	0.010618	0.000785	-0.007006	-0.007998	0.006867	0.011286	0.008234	-0.00479	0.008624	0.00368	0.00327	0.000127	0.003859	-0.00226	-0.002113	-0.001351	0.002289	0.008109	-0.000535	0.003017	0.001398	0.001493	-0.001848	-0.001606	0.002195	0.000979	-0.002731	-0.00161	0.001003	-0.000145	0.00206	-0.000416	-0.000411
39	99	139	Outbred	2	536.783	0.409402	0.016842	0.023256	0.028621	-0.007882	-0.016853	-0.006545	-0.001537	-0.012235	0.003891	-0.004086	0.002127	0.007408	-0.000236	0.000323	0.004611	-0.001661	0.000759	0.004763	-0.00646	0.000618	0.000191	0.000396	-0.001628	-0.000037	0.005278	-0.000684	-0.002906	-0.001099	0.002378	-0.000318	0.00052	-0.001781	0.001118	-0.001515	-0.002078	-0.002503	-0.001422	0.000337	0.001343	0.000596	-0.001281	0.000468	0.000973
39	99	139	Outbred	2	513.196	0.41165	0.030049	-0.021707	-0.033708	0.000721	-0.020037	-0.00463	0.035159	0.017156	-0.004228	0.000451	0.009331	-0.002155	-0.009404	0.003167	-0.000294	0.000295	-0.003147	0.000111	0.000624	0.005406	-0.002183	-0.006546	0.004775	0.001853	0.001022	-0.005032	-0.002236	-0.002855	0.001959	-0.001706	-0.004177	-0.000145	0.001818	-0.000435	-0.001254	0.001761	-0.000542	0.001275	0.000174	0.002619	-0.000871	-0.000584	0.000499
39	99	139	Outbred	2	513.88	0.403383	0.049791	0.012553	-0.005827	-0.021138	-0.002093	0.005031	0.005237	-0.013592	-0.004604	-0.003843	0.004563	-0.004484	-0.002547	0.008911	0.014016	-0.001408	0.000594	-0.00217	-0.008892	-0.002498	0.002218	-0.004722	-0.002099	0.002815	0.003078	-0.001819	-0.005406	0.002883	0.001532	-0.000658	0.001092	0.000176	0.001702	0.002319	-0.002748	-0.002231	-0.001301	0.000449	-0.001825	-0.001873	-0.001625	-0.000789	0.000325
39	99	139	Outbred	2	511.951	0.393836	0.061853	-0.014668	-0.020398	0.013495	-0.004421	0.001357	0.01471	-0.005707	-0.017817	-0.005402	0.005888	0.005431	-0.017723	-0.001875	-0.002279	-0.009599	-0.006054	-0.001354	0.007302	-0.000838	0.000511	-0.001257	-0.002852	0.004298	0.002444	0.000354	0.001088	-0.004198	0.006195	-0.002908	0.000363	-0.00044	0.003484	0.000303	0.002748	-0.001006	0.000416	0.000693	0.000992	0.000528	0.00049	-0.000001	0.001677
39	139	99	Outbred	2	511.657	0.405829	-0.006456	-0.00178	0.039319	-0.018528	0.013095	-0.005354	-0.01474	0.005648	-0.003878	0.012523	0.012371	0.01157	0.012854	0.002801	-0.007453	0.002627	0.000261	-0.00292	0.005874	0.005085	0.000132	-0.006149	-0.004039	0.00467	-0.000725	-0.002072	-0.001364	-0.002099	-0.001133	0.001928	-0.000144	0.000955	0.000535	0.001713	-0.001088	0.000177	-0.000326	0.001333	0.000254	0.000061	0.001552	0.000668	0.000063
39	139	99	Outbred	2	498.54	0.422216	-0.023352	0.024964	0.009501	0.011208	0.010162	-0.003067	0.018968	-0.01303	-0.017684	-0.004615	0.002581	0.003326	0.013064	0.000047	-0.00552	0.001402	-0.004593	0.001074	-0.00084	0.002344	0.006654	0.002257	-0.001207	-0.001274	0.001021	0.000505	0.001784	0.000845	0.000673	0.001132	-0.002098	-0.000214	-0.004319	-0.001611	0.001284	-0.001145	0.000089	0.001715	0.002025	0.001312	-0.001417	0.001038	0.000283
39	139	99	Outbred	2	515.343	0.413723	0.004637	0.041748	0.010372	0.008324	0.008487	-0.00582	-0.011484	-0.017698	-0.00323	0.00572	-0.006727	0.010588	-0.002854	-0.000965	-0.002382	0.001002	-0.000398	0.000057	-0.00159	0.001566	-0.000412	-0.003111	0.004049	-0.000212	0.00232	-0.000928	-0.001905	-0.000324	-0.004219	0.000193	-0.001413	0.001358	0.002716	0.001379	-0.001129	0.000017	0	0.000483	0.000658	-0.000232	-0.000384	0.000342	-0.000456
39	139	99	Outbred	2	528.118	0.403671	0.06376	-0.046668	0.019642	-0.025733	0.023123	0.00189	0.00313	-0.002334	-0.009251	-0.007773	0.005309	0.000038	0.00002	-0.00071	-0.001946	-0.003702	0.001309	0.003029	-0.000937	0.005859	-0.003541	0.003046	-0.002587	0.000835	0.000176	0.00282	0.00277	-0.000404	0.004775	-0.000301	0.005427	-0.000476	-0.001283	-0.000917	0.002451	0.001123	-0.0007	-0.001317	0.000724	0.000489	0.000156	0.000018	0.001818
39	139	99	Outbred	2	522.456	0.410559	0.032943	-0.005936	0.001892	-0.025869	0.02599	-0.005779	0.008502	-0.000701	-0.003459	-0.003421	-0.005763	-0.000303	0.002857	0.003788	-0.00033	-0.007075	-0.002768	-0.00567	0.001522	0.001043	0.001172	-0.006599	0.002611	-0.003142	0.00245	0.006409	0.004599	0.000379	0.005051	0.000483	-0.002418	0.000876	0.000929	-0.000916	0.000401	0.001735	-0.000651	-0.00323	-0.000299	-0.001066	0.000342	0.000382	0.000469
40	101	102	Outbred	2	527.754	0.397093	-0.015973	0.002115	-0.052931	0.033731	0.031169	0.023706	-0.018331	-0.00638	0.01347	0.001246	-0.004145	0.003996	-0.001601	-0.005021	-0.009355	0.003216	-0.001124	0.009389	0.001137	-0.002837	-0.010075	-0.00001	-0.006298	-0.002596	-0.000146	-0.002828	0.000577	0.002295	-0.001339	0.003359	-0.002968	0.00256	0.000355	-0.001323	0.000429	-0.000717	-0.000157	-0.002018	-0.001386	-0.002378	-0.002108	-0.002461	-0.001454
40	101	102	Outbred	2	510.485	0.396691	-0.014439	0.002456	-0.00975	0.068084	0.010664	-0.004581	0.006309	-0.002808	0.00101	-0.002235	-0.002573	-0.000071	-0.000348	0.002412	0.005657	0.001438	0.000462	-0.004134	-0.004566	-0.003545	-0.007666	0.002928	0.003506	0.004521	-0.004749	-0.003625	-0.001947	-0.002138	-0.000482	0.000545	-0.000546	-0.000072	0.000282	0.001383	-0.000684	-0.000332	0.000749	-0.000953	-0.000167	-0.001171	-0.000267	0.00043	0.000529
40	101	102	Outbred	2	505.05	0.37377	-0.014978	0.01421	-0.0002	0.031519	-0.037336	-0.028282	-0.010153	0.003712	-0.007101	-0.013212	-0.0107	-0.004557	0.023224	0.009491	0.004103	0.004424	-0.003065	0.001364	-0.001687	-0.001319	-0.007911	-0.000224	-0.001018	-0.002055	-0.000279	-0.001865	-0.000674	0.002229	0.001268	-0.000983	0.003253	0.001779	-0.000439	0.000325	-0.001537	0.000233	-0.000773	0.000254	0.000723	0.000122	0.000807	0.001936	0.000134
40	101	102	Outbred	2	519.946	0.411051	0.053971	0.047782	0.014059	-0.007736	0.028009	-0.007244	-0.002794	-0.012359	-0.014343	-0.014711	-0.003807	0.003349	-0.005086	-0.006697	0.002113	-0.001202	0.002397	-0.000388	0.010668	-0.008228	0.005051	0.001088	0.006629	-0.001871	-0.003362	0.001323	0.000645	0.003831	-0.00331	0.000571	0.000502	-0.000831	0.000366	0.002495	0.001347	-0.001782	0.000211	-0.002411	-0.000729	0.001263	0.001117	-0.000515	0.00112
40	101	102	Outbred	2	515.967	0.416466	-0.012507	-0.002243	0.030492	0.004629	-0.018826	0.007425	-0.000603	0.004908	0.010379	0.004794	0.002107	-0.000094	-0.004921	0.001539	0.001448	0.001248	-0.005455	-0.002799	-0.005045	-0.000434	-0.004896	0.00199	0.000585	0.000968	-0.006253	0.000503	0.000297	-0.004696	0.003791	-0.000246	0.000441	0.002559	-0.001342	0.001086	0.000074	-0.001231	0.00188	-0.000575	0.000271	-0.000937	-0.001451	-0.002229	-0.000998
40	102	101	Outbred	2	526.203	0.405769	0.021166	0.011957	-0.012999	0.006221	-0.027407	0.000033	0.03418	0.005218	-0.012404	-0.007192	-0.000662	0.003728	-0.018804	-0.00118	0.002441	0.001966	0.00429	-0.006362	-0.002255	0.000049	-0.001691	-0.000182	-0.003767	0.000562	-0.000642	0.00017	0.003691	-0.004672	-0.003366	-0.002221	0.000253	0.00022	0.002154	0.001876	0.002634	0.000797	-0.00008	0.000798	-0.00202	0.000634	-0.000857	0.000948	0.00051
40	102	101	Outbred	2	491.423	0.383363	0.030609	0.013661	-0.008215	-0.007069	-0.00996	-0.002781	-0.006835	-0.004039	-0.003991	0.001182	0.014231	0.001251	-0.010007	0.000801	0.008679	0.003357	0.009106	0.002904	0.00116	-0.001249	0.003686	0.001118	0.00527	-0.002859	0.002842	0.004964	0.005367	0.004201	0.001734	0.000086	0.002617	-0.001656	-0.002106	0.000961	-0.001464	-0.00035	-0.001442	-0.000531	0.000092	-0.002696	-0.001437	-0.000893	-0.00122
40	102	101	Outbred	2	513.682	0.412332	-0.034073	0.029316	0.014856	-0.018275	0.000182	-0.023205	-0.000147	-0.011877	-0.010537	0.005166	0.010294	-0.014613	0.002567	0.001413	-0.011161	-0.000679	0.00157	0.003208	-0.004652	-0.009751	-0.002828	0.004517	-0.007688	-0.001055	0.001947	-0.002122	0.005334	0.000397	-0.00036	-0.00208	-0.0007	-0.003167	-0.000631	0.002062	-0.00154	-0.002272	0.000151	0.000781	-0.00048	-0.001117	-0.000681	-0.000347	0.000347
40	102	101	Outbred	2	534.781	0.413116	-0.038047	-0.020927	0.024811	-0.005114	0.0065	-0.008099	-0.015887	0.008248	0.015172	0.012113	-0.003074	0.008566	-0.00769	0.003809	0.005991	0.0062	0.001298	-0.003975	0.000951	0.001731	0.004141	0.000078	0.002995	-0.004317	-0.000693	0.000003	-0.000682	-0.002217	-0.001829	0.000857	0.002014	0.001554	0.002293	0.001394	-0.000829	-0.0009	-0.000757	-0.001061	-0.001214	-0.001615	0.001337	0.000073	-0.001042
40	102	101	Outbred	2	507.741	0.415574	-0.006313	0.025922	0.033361	-0.014244	0.002148	0.005803	-0.028867	-0.005608	-0.009623	-0.007962	0.004433	-0.010118	0.003502	-0.006961	0.001819	0.003936	0.007585	-0.003753	-0.006696	-0.003708	-0.005084	0.001337	-0.002584	-0.001442	-0.000771	-0.001696	0.001669	-0.001213	-0.004747	0.000669	-0.001491	0.001771	-0.000372	-0.000022	-0.001154	-0.000274	0.000056	0.000435	0.001381	-0.000121	0.000226	0.000972	-0.000657
41	104	108	Outbred	2	528.925	0.421667	-0.017217	0.006703	0.043968	-0.015459	0.01147	0.014148	-0.022951	-0.008154	-0.001255	0.012872	0.012511	-0.000301	-0.005242	-0.000441	0.011566	0.001459	0.011111	0.003775	0.004665	0.002629	-0.00082	0.001217	0.001863	-0.001143	0.003767	0.003114	0.001481	0.00472	0.001596	-0.001307	-0.000084	0.000845	-0.001857	-0.00134	-0.000942	-0.00126	0.000114	0.001017	-0.000713	0.001613	0.002321	0.000479	-0.000969
41	104	108	Outbred	2	555.854	0.395839	-0.035873	-0.022702	0.01595	0.039246	0.03023	0.007223	-0.018401	0.018802	0.000722	-0.002562	0.006412	0.005358	-0.00839	0.001943	0.006112	-0.000527	-0.002136	0.002075	0.005024	-0.000599	0.005608	0.002558	-0.000537	0.003029	0.008821	0.000334	-0.003764	-0.001384	-0.001573	-0.00376	-0.002601	-0.000026	0.000926	-0.000268	-0.000859	0.000917	-0.002129	0.001619	0.00084	0.000202	0.000189	-0.000619	0.001228
41	104	108	Outbred	2	533.921	0.385834	0.066053	-0.004588	0.017686	-0.017204	0.017335	0.019424	-0.013819	0.003549	-0.007517	-0.009144	0.014403	-0.002977	0.000864	-0.002103	0.002667	-0.003467	0.003316	0.002788	0.005075	-0.002507	0.003316	0.001854	-0.004113	0.001117	0.000964	-0.002866	-0.000166	-0.002098	-0.000256	0.002833	0.002265	-0.000412	0.002601	-0.000074	-0.000695	0.000646	-0.001758	-0.001191	0.002379	0.000075	0.000718	0.001202	0.000134
41	104	108	Outbred	2	511.207	0.386981	0.009222	-0.015189	-0.007846	0.01428	0.010666	0.003279	-0.004628	0.001519	-0.0118	-0.002985	-0.000925	-0.000225	-0.008043	0.009834	0.00022	0.001731	-0.000871	-0.000389	-0.004056	0.004913	0.003951	0.002302	0.000825	0.002557	0.002315	0.001242	-0.000907	0.001475	-0.00026	0.003052	0.0036	-0.001163	-0.001716	-0.000647	0.000603	-0.001762	0.000631	-0.000937	0.000865	-0.000885	0.000666	-0.000174	-0.000575
41	104	108	Outbred	2	529.845	0.40986	0.021934	-0.045341	-0.006606	-0.011353	0.004706	0.011201	-0.00199	0.004679	-0.002471	-0.008088	-0.001368	0.013011	-0.00137	0.004205	0.006336	-0.009031	-0.000112	-0.004636	-0.009998	-0.003386	-0.003379	0.000447	0.004016	0.003904	0.002948	0.002783	0.004373	0.004539	-0.001055	-0.000906	-0.00034	0.002419	-0.001017	0.000286	0.000849	0.001801	0.00106	0.001358	0.000281	-0.000701	0.000066	-0.001421	0.00044
41	108	104	Outbred	2	497.334	0.411188	0.018045	0.026009	0.009706	0.008459	0.012623	-0.008788	-0.003591	0.008531	-0.001784	-0.008026	0.003635	0.00686	-0.008083	0.008163	-0.000808	-0.004085	-0.000414	0.002655	0.003548	0.004735	0.002602	-0.002068	0.002238	-0.001696	-0.008112	-0.008505	0.001931	-0.002311	0.005071	-0.001617	-0.004178	0.000499	-0.00057	-0.001614	0.001623	0.001786	0.001869	-0.000195	0.000222	0.000939	0.000536	0.001079	-0.000207
41	108	104	Outbred	2	528.851	0.417389	0.028677	0.0163	0.052596	-0.003422	-0.014727	0.011781	0.014904	-0.002182	0.011305	0.002057	0.009338	0.00217	0.00383	0.001925	0.002079	0.004014	-0.007137	-0.001774	-0.000884	0.000802	0.003866	0.000404	-0.00099	0.005579	0.002157	0.002009	-0.005122	0.001271	0.000455	-0.001469	-0.000967	0.001045	0.000181	-0.000092	0.000313	-0.000081	-0.002704	0.000167	0.002542	0.001285	0.001033	0.000591	0.000418
41	108	104	Outbred	2	514.93	0.402255	0.025871	-0.022591	-0.009506	0.026172	0.011128	-0.007896	0.014297	-0.00024	-0.009703	0.004379	0.01061	0.006023	-0.001299	-0.000932	-0.002831	-0.007868	-0.006768	0.003744	0.000116	0.000135	0.002058	0.00298	-0.002893	-0.000288	0.004655	-0.000094	0.000478	-0.002084	0.003931	-0.000663	0.001531	-0.000568	-0.000159	0.000966	0.000782	-0.000166	-0.000224	0.001692	0.000139	0.00028	0.000393	0.001181	0.001527
41	108	104	Outbred	2	520.011	0.404774	-0.003406	0.013525	0.045297	-0.00992	-0.010903	0.021879	-0.00763	0.016936	0.004713	0.002806	-0.002892	-0.007473	0.00515	0.000564	-0.005484	-0.00843	-0.002372	-0.009214	-0.002419	-0.010941	0.001604	0.006015	-0.00502	-0.001624	0.000122	0.002642	-0.003617	0.003819	0.004064	-0.000955	0.001151	-0.001364	0.000914	0.000556	0.00264	-0.000507	0.001285	0.002686	0.000895	0.000378	0.001633	-0.000671	-0.000527
41	108	104	Outbred	2	502.381	0.439759	0.007874	0.000107	0.034144	-0.037531	-0.007116	-0.018829	0.006928	0.002935	0.008037	0.00015	-0.003663	0.006816	-0.008946	0.002683	0.000923	-0.000189	-0.005171	0.004606	0.003045	0.000268	0.003304	-0.000653	0.004318	0.000607	0.00027	-0.000902	-0.000644	-0.000425	0.002835	0.001205	-0.000441	0.00132	0.003123	0.001094	-0.0027	0.000255	0.000109	-0.000229	-0.000359	0.000402	-0.000598	0.000667	0.000214
42	111	113	Outbred	2	556.321	0.412388	-0.011165	-0.003209	0.017471	-0.005847	0.014826	0.001232	-0.005972	0.009165	-0.003224	-0.002425	-0.001019	-0.010725	-0.011136	0.002879	-0.003056	-0.005481	0.002187	0.004045	-0.00014	-0.001779	-0.005233	-0.002127	-0.003286	-0.001506	-0.00515	-0.000535	0.001817	0.001151	-0.004236	-0.002217	-0.001653	-0.002043	0.001246	0.001371	-0.001926	-0.001802	-0.000529	0.001254	0.001017	-0.000403	-0.001231	0.000511	-0.000011
42	111	113	Outbred	2	507.966	0.420347	0.017743	0.018796	-0.002387	0.005959	0.001101	-0.011618	0.02005	0.021693	0.010219	0.003232	0.005357	-0.004127	-0.012294	0.002599	-0.005653	-0.002193	-0.00088	0.003775	-0.006093	0.000896	-0.00152	-0.001598	-0.005177	-0.000867	-0.004151	-0.00035	0.000808	0.003934	0.003112	-0.005202	-0.001286	0.00156	0.00022	-0.001557	0.001306	0.000521	-0.000588	0.001652	-0.000192	0.000113	-0.002501	-0.00097	0.000809
42	111	113	Outbred	2	523.532	0.403915	0.000112	-0.020416	-0.051417	-0.014512	0.007344	0.02175	-0.006982	0.002835	0.006607	-0.002389	0.004237	-0.011424	-0.011826	0.011781	0.005419	-0.003641	-0.008894	-0.001055	-0.00035	0.000498	0.008997	0.001915	0.002839	0.000776	-0.003286	0.001381	-0.000581	0.001456	-0.001307	0.000425	-0.002099	0.000393	0.001359	0.000927	0.003385	-0.001659	-0.000126	-0.000991	-0.000268	0.000244	-0.000001	-0.000118	0.000032
42	111	113	Outbred	2	518.431	0.390616	0.000672	0.02043	-0.013156	0.03859	0.008928	-0.004056	-0.018754	-0.007866	-0.013052	-0.010616	0.022481	0.001402	0.00045	-0.001146	-0.005135	-0.000371	0.002007	-0.002888	0.003493	0.004151	0.001344	-0.000711	-0.001412	0.001624	-0.001316	-0.005388	-0.000911	-0.003206	-0.001569	-0.004244	-0.001335	-0.002313	0.001092	0.000406	0.001702	0.000025	0.000439	0.002216	0.000545	0.001179	-0.000825	0.000314	-0.000137
42	111	113	Outbred	2	533.545	0.403742	-0.009587	0.027385	-0.04213	0.017866	0.005346	-0.009145	0.00858	-0.007762	-0.00581	-0.004484	-0.00046	-0.004478	0.005616	-0.003883	-0.008859	-0.005481	-0.003517	-0.001315	-0.005123	-0.001848	0.000669	0.001142	0.001428	0.000627	0.00239	-0.001718	0.001451	0.002099	0.000472	-0.000192	0.001367	0.000022	-0.001003	0.000017	-0.002553	-0.00164	0.000168	0.000688	-0.001299	0.000099	0.00002	0.000452	-0.000829
42	113	111	Outbred	2	545.346	0.398378	0.035791	0.015959	-0.000251	0.020541	0.006894	-0.023706	-0.002012	0.006119	0.00829	-0.010042	-0.009155	-0.009697	-0.002604	0.000491	-0.005178	-0.004843	0.00135	-0.002525	0.002377	-0.004899	-0.002601	0.000199	-0.002589	-0.004863	-0.001905	0.000503	-0.001471	-0.000374	-0.000545	-0.001144	-0.001779	0.002101	0.002947	0.000123	0.000016	-0.001015	0.001937	0.000631	-0.000505	-0.000391	-0.000806	-0.000355	-0.000791
42	113	111	Outbred	2	523.531	0.409946	0.033063	0.030947	0.03036	0.020494	-0.000848	0.012352	-0.003763	0.007831	0.01268	0.00639	0.001683	0.00374	-0.006127	0.001492	-0.000849	0.000179	-0.002495	-0.004374	-0.001645	0.001402	-0.003728	0.000481	0.001621	-0.002242	0.001173	-0.003791	0.000247	0.000132	0.001894	0.000099	-0.004214	-0.001078	-0.003649	-0.003012	-0.002837	0.000675	0.000925	0.001947	-0.001305	0.000791	-0.000627	-0.000443	-0.000364
42	113	111	Outbred	2	515.806	0.425787	0.021001	0.035556	0.003958	-0.011822	0.011469	0.014549	-0.013534	-0.003221	0.011321	-0.020553	0.004868	0.003811	0.00038	-0.009067	-0.010439	-0.006351	-0.003216	0.001797	0.010645	0.003106	0.003004	0.001517	-0.003899	0.006965	0.00226	-0.000106	0.003495	-0.006389	0.002602	-0.0033	0.000829	-0.002248	0.000703	0.001354	0.00033	-0.000044	-0.000558	0.001498	-0.000423	-0.001279	-0.000848	-0.000661	0.00009
42	113	111	Outbred	2	547.5	0.417583	0.009478	0.045084	0.009155	0.026187	0.010815	0.014829	0.00492	-0.006581	0.003905	-0.000486	-0.005813	0.000297	-0.010769	0.00732	-0.005817	-0.006998	-0.002453	-0.004376	0.000821	-0.000984	0.00138	-0.000451	-0.003317	0.000727	-0.001387	0.004009	-0.000416	0.000879	-0.00161	-0.0035	0.001858	-0.003159	-0.001136	0.001478	-0.000128	-0.000389	-0.001162	-0.003612	-0.001753	0.000211	0.000289	0.000759	0.000525
42	113	111	Outbred	2	528.323	0.423836	-0.024742	0.048596	0.014362	0.016113	0.026921	-0.00337	0.002515	-0.001256	0.00031	-0.002066	0.000262	0.00531	-0.007645	0.000976	0.001673	0.004086	0.001795	-0.000512	-0.000577	-0.002964	0.00025	-0.001607	-0.001838	-0.005482	-0.000104	0.001469	0.00049	-0.002511	0.00174	0.002521	0.000673	-0.002368	-0.001762	0.002717	-0.002132	-0.001865	-0.002018	-0.002596	-0.000743	0.000533	0.000941	-0.000274	0.001918
43	115	117	Outbred	2	531.112	0.428064	0.001246	-0.034947	0.015472	-0.019126	0.023717	-0.015708	0.000133	-0.008306	-0.013376	-0.003697	-0.000181	-0.011466	-0.006299	-0.001931	0.006958	0.0026	-0.001988	0.001064	-0.000966	0.001461	-0.002036	-0.004076	-0.000064	0.004678	0.000939	-0.000183	0.003053	0.000175	-0.00019	0.001813	-0.00156	0.000195	0.000739	0.000052	-0.001185	-0.000242	0.000739	-0.003101	0.000237	0.000282	-0.000129	0.000634	0.000415
43	115	117	Outbred	2	558.035	0.421362	-0.025957	0.036516	0.008205	0.013478	0.011091	-0.001926	-0.012802	0.004397	0.000227	0.001167	0.004604	-0.006595	0.005551	-0.000808	0.008965	0.001479	-0.000882	-0.00221	-0.009109	-0.000823	0.002158	-0.00279	-0.003216	0.000906	0.001841	-0.000583	-0.004545	0.001738	0.000587	-0.000027	0.000594	-0.000835	0.000219	0.002229	0.001188	0.000028	0.000184	-0.000866	-0.001734	0.000474	-0.000989	0.000617	-0.000524
43	115	117	Outbred	2	539.476	0.426129	-0.016316	0.013695	-0.004871	-0.01346	0.01498	-0.034897	-0.006691	0.007606	0.002372	-0.000938	0.01755	-0.022668	0.003386	0.000097	-0.001215	0.00705	0.002175	0.000147	0.002105	-0.004586	0.003081	-0.008117	-0.002504	-0.003393	-0.006377	0.002779	0.000281	-0.002297	0.000487	0.001371	0.002263	0.00036	0.001529	-0.000961	0.000216	0.000468	0.000584	0.003449	0.002694	-0.00119	-0.000959	-0.001014	0.000237
43	115	117	Outbred	2	497.188	0.416972	0.003536	0.002452	-0.006532	0.017572	0.01815	-0.009896	-0.005171	0.006163	-0.005489	-0.002931	0.010132	0.006995	0.010321	-0.007526	0.004632	0.007594	-0.003265	0.001328	0.003495	-0.007751	-0.00551	0.005943	-0.000907	0.004801	-0.004454	-0.001927	0.001084	0.001536	0.001494	-0.002944	-0.005233	-0.00256	-0.000022	0.00046	0.00128	-0.001549	0.000052	-0.000209	0.001656	0.001416	0.00149	0.001307	0.000602
43	115	117	Outbred	2	517.517	0.406474	0.038759	-0.007343	0.001722	-0.004495	0.011905	-0.02111	-0.019224	0.003143	-0.00255	-0.007106	0.003047	-0.005704	-0.001491	0.005856	0.012042	0.000966	0.004414	0.002543	-0.005674	-0.005168	0.002369	0.001639	-0.007522	0.005314	0.000754	-0.001157	-0.002614	0.001019	0.000679	-0.000195	0.001243	0.000569	0.001821	-0.001574	-0.000192	-0.00132	-0.001489	-0.000009	-0.000075	-0.001093	-0.000496	-0.000792	-0.000608
43	117	115	Outbred	2	513.368	0.417975	-0.006616	0.026954	0.023652	0.004731	0.000722	0.001043	0.004196	0.000466	-0.00863	-0.005744	0.004586	0.014189	-0.001665	0.000529	-0.002573	-0.002552	-0.002478	0.005231	0.003686	-0.008043	-0.004698	0.00175	0.002769	-0.001351	0.004631	0.003083	0.001679	0.000962	-0.003402	-0.00459	0.002025	0.000544	-0.0002	0.00101	-0.000368	-0.001798	-0.000014	-0.001108	-0.000196	0.000404	-0.001035	-0.000074	0.00032
43	117	115	Outbred	2	538.058	0.420631	-0.012577	0.069621	-0.032623	0.016236	0.001517	-0.012719	0.002536	-0.006749	0.00683	0.00279	0.011637	-0.00821	-0.008076	0.006262	-0.00711	-0.000807	0.005554	0.005785	-0.002914	-0.000727	-0.0015	0.003432	-0.001405	0.005476	0.000021	0.002118	0.000728	-0.000988	-0.000499	-0.001709	0.001325	-0.002591	0.000974	0.000599	0.002774	-0.002099	-0.001879	-0.001784	0.00029	-0.000192	0.000841	-0.000702	0.000893
43	117	115	Outbred	2	514.383	0.420002	-0.004375	0.00804	0.030022	0.00325	-0.011612	0.008446	0.001736	0.011332	0.004971	-0.002799	0.001321	-0.00505	0.011267	0.003319	-0.005665	-0.003438	0.003451	0.000828	0.006114	-0.001989	0.000553	0.004048	-0.001872	0.000071	0.003212	0.000563	0.00543	0.000058	0.000592	0.001533	-0.000265	-0.001533	-0.000467	-0.000177	0.000969	-0.000207	0.000661	0.002352	0.001495	-0.000273	-0.00014	-0.000049	-0.00099
43	117	115	Outbred	2	527.36	0.415365	-0.004064	0.021232	0.003041	0.017812	0.024745	0.00184	-0.012223	-0.003055	0.000667	-0.004924	-0.001985	-0.001017	0.004513	-0.001816	-0.004826	-0.004583	-0.002248	0.000164	-0.003002	0.000727	0.000504	0.002398	0.003821	0.001788	0.000276	-0.001337	0.004934	-0.000715	0.001376	-0.002325	0.000485	0.001034	-0.000566	0.000316	0.000887	-0.000273	-0.000425	0.001049	0.000505	0.000598	0.000267	-0.000572	0.000167
43	117	115	Outbred	2	515.937	0.436334	0.037242	-0.01417	0.014478	-0.018384	0.018794	-0.020759	0.015128	0.009194	0.00342	0.009616	0.004272	0.000845	0.014415	0.00588	-0.007319	0.00549	0.001683	-0.003356	-0.00182	-0.000299	0.006137	-0.004303	0.002929	0.001646	-0.001327	0.001186	-0.002736	0.000592	-0.000864	0.000783	-0.001591	0.001683	-0.001823	0.000256	0.000787	-0.001121	-0.000648	-0.000295	0.001461	0.000162	0.001279	-0.000145	-0.000521
44	118	120	Outbred	2	506.362	0.419955	-0.048443	0.023424	0.005042	0.00671	-0.027685	-0.023015	0.000643	0.00082	0.004316	0.007393	0.000774	-0.006883	-0.002425	-0.000828	0.001247	0.002491	-0.002679	0.003551	0.001408	-0.00242	0.000326	0.00506	-0.003497	0.000253	-0.001411	0.0023	-0.001792	0.000342	-0.002701	-0.003793	-0.001391	0.000844	-0.000402	-0.002498	-0.002204	-0.000111	-0.000684	-0.00014	-0.002224	-0.000279	-0.001412	0.000034	0.000386
44	118	120	Outbred	2	536.685	0.422556	-0.006574	0.000508	0.018163	0.006824	-0.008506	-0.021947	-0.002736	0.010655	0.00311	-0.000758	-0.005094	-0.013278	0.016139	-0.003458	0.006063	0.001684	0.000097	-0.001556	0.00046	0.000566	-0.0045	0.00036	0.00083	0.001361	0.002309	0.003707	0.002136	0.000514	-0.000904	0.001144	-0.001764	-0.002176	-0.004497	0.002552	-0.001857	-0.00098	0.000305	-0.002893	0.003368	-0.000999	0.000358	0.00198	-0.002327
44	118	120	Outbred	2	539.351	0.425123	-0.024337	0.011969	0.024849	0.002758	0.000528	-0.011958	0.002415	0.001025	0.002672	0.012389	-0.009241	-0.000681	0.000008	-0.001631	0.000134	-0.003783	0.000489	-0.003429	0.001121	-0.00023	-0.0023	0.004162	-0.000143	-0.002429	-0.004035	-0.000187	-0.001562	-0.000752	-0.00158	-0.000013	0.000648	-0.000478	-0.003223	0.00212	0.001275	-0.002148	0.000579	-0.001311	-0.001537	-0.000774	-0.000708	-0.000306	0.000547
44	118	120	Outbred	2	507.855	0.423709	0.017743	0.000985	0.010029	0.031193	-0.001247	-0.005874	-0.007734	0.002578	0.006094	-0.007738	0.00613	0.00331	-0.000975	0.00485	0.012663	-0.00202	0.005772	0.001558	0.003497	-0.002148	-0.001454	-0.001137	-0.00109	0.001893	-0.001117	-0.001609	0.001305	0.002054	0.00149	0.000934	0.002049	0.003225	0.003346	0.000016	0.00202	-0.001054	0.000451	-0.000325	0.00078	0.000653	0.002393	0.001151	0.000146
44	118	120	Outbred	2	502.016	0.420868	0.021337	-0.03931	0.027396	-0.007792	0.00256	-0.002868	0.000247	0.014136	0.010455	0.009621	0.005005	0.0026	-0.001309	0.007862	0.008726	0.002605	-0.002497	-0.00512	-0.011761	-0.001558	-0.001011	-0.00152	-0.002066	-0.001279	0.000992	-0.000248	-0.002437	0.001958	0.000555	0.001304	-0.001524	0.003153	-0.00209	0.000872	0.000385	-0.000359	0.001877	0.000944	-0.000338	0.001516	-0.000702	-0.001732	-0.000504
44	120	118	Outbred	2	507.333	0.393013	0.004127	-0.008294	-0.008849	0.010663	-0.002862	0.01508	-0.007015	-0.000761	-0.002331	0.001357	0.002092	-0.0077	0.00662	-0.003196	0.001843	-0.001799	0.00036	0.001362	-0.004916	0.001316	-0.000052	0.003701	-0.001005	-0.004365	0.00124	0.000502	-0.003216	0.000045	-0.002329	-0.001704	0.000413	0.000684	0.002037	-0.00143	0.000181	-0.001534	0.000103	-0.002229	0.000252	0.001148	-0.000991	-0.000257	0.00025
44	120	118	Outbred	2	506.765	0.41167	0.057432	-0.026177	-0.013078	0.003799	0.015808	0.007589	-0.003338	0.00023	0.001233	-0.007821	0.000103	-0.012117	-0.000923	-0.009025	0.002405	0.003715	0.001746	0.00069	-0.003985	0.004667	-0.00223	0.004221	0.001306	-0.007625	0.000334	0.000957	-0.003885	-0.000527	-0.000705	0.001377	-0.000975	0.002241	-0.001422	0.001009	-0.000693	-0.002255	0.000963	-0.000835	-0.000935	0.000488	0.000761	-0.000836	0.001642
44	120	118	Outbred	2	512.51	0.368608	0.019455	0.013536	-0.014	0.041113	-0.015236	-0.011478	-0.006549	-0.001081	-0.001361	-0.001615	0.012372	-0.00664	0.004083	-0.001251	0.004574	0.003425	-0.000224	-0.008972	0.003046	0.003459	-0.000087	-0.006033	-0.006019	-0.009283	0.001266	0.005948	-0.000454	-0.003773	-0.004673	0.006167	0.003791	-0.00602	0.005311	-0.00202	0.00352	-0.001398	-0.000465	0.003107	0.002113	0.000294	0.000712	-0.002303	0.0023
44	120	118	Outbred	2	495.83	0.414208	0.011629	-0.023339	-0.003494	-0.016528	-0.005405	0.007813	0.00309	0.011997	0.000159	0.014788	-0.007225	-0.001009	-0.00517	0.00189	-0.001088	0.00139	0.01125	-0.00105	-0.006893	-0.000497	0.004926	-0.003504	-0.001201	0.0007	0.010929	0.005881	-0.004401	-0.001368	-0.001065	-0.002592	-0.002729	0.001739	0.000875	0.002836	0.003435	0.000568	0.000293	0.000089	-0.000016	0.000837	0.000209	0.000825	0.000549
44	120	118	Outbred	2	499.344	0.416543	-0.024604	-0.001485	0.020776	0.005425	0.002494	0.006573	-0.019904	0.006795	0.003644	-0.00526	0.004168	-0.009176	-0.002409	-0.003254	0.001463	0.003229	0.006582	-0.004501	-0.001185	-0.002314	0.004861	0.001922	-0.000812	-0.001075	-0.002	0.000807	0.000241	-0.001699	-0.000145	-0.000396	0.001504	-0.00225	0.000286	0.003409	-0.001043	-0.001122	-0.000369	-0.000428	-0.000836	-0.000594	0.000272	0.000574	0.00028
45	122	123	Outbred	2	509.231	0.413549	-0.05217	-0.035965	-0.005283	-0.042923	0.00393	-0.01196	0.013434	0.003268	-0.009099	0.013326	-0.001466	0.007192	-0.003595	-0.006899	-0.012083	-0.000128	0.00184	-0.001927	0.000956	-0.001597	-0.002031	0.001653	-0.001097	0.001839	0.000364	-0.001537	-0.001818	-0.000133	-0.000748	-0.003975	-0.000683	-0.001267	-0.00076	0.000509	-0.000932	0.000408	-0.002528	-0.000602	0.0017	-0.000846	0.000532	0.000407	-0.000123
45	122	123	Outbred	2	494.935	0.418434	-0.052966	-0.018722	-0.012564	-0.03332	-0.014185	-0.004034	0.00067	-0.001236	-0.001582	0.006726	0.000216	-0.006907	-0.002285	-0.003932	-0.005462	-0.003233	0.000694	-0.002262	0.006134	-0.002031	0.002727	0.002933	-0.001803	0.000436	0.000187	-0.004594	0.000357	-0.000298	-0.004766	0.000017	0.001662	-0.002721	-0.001138	-0.00084	-0.002745	-0.000976	-0.002024	0.00081	-0.002311	0.000022	-0.001719	0.000278	0.001442
45	122	123	Outbred	2	448.601	0.419026	-0.035386	-0.002465	0.014881	-0.02838	-0.01433	-0.016466	0.003624	-0.001596	0.003733	0.005943	-0.003111	0.004242	0.008543	0.005275	0.000268	-0.001025	0.001462	0.000993	0.001311	-0.004056	-0.001916	-0.000284	0.000765	0.004175	0.00085	0.001164	-0.0009	0.00079	-0.001733	0.004109	-0.00188	0.000702	-0.001941	0.000017	0.000343	-0.000614	0.00175	-0.000413	-0.000366	0.000708	-0.000701	-0.000283	0.00052
45	122	123	Outbred	2	507.884	0.409237	-0.00133	-0.01321	-0.003851	-0.065032	-0.034303	-0.009152	0.001949	-0.004803	0.000756	0.000751	0.004111	0.002145	0.003893	0.002351	0.000419	-0.002353	-0.006275	-0.004709	-0.007122	-0.004122	-0.000559	-0.001613	0.00209	-0.003216	-0.001723	0.001291	0.000993	0.00156	-0.003915	0.003018	-0.003484	0.00293	-0.000776	0.001547	-0.000627	0.002009	-0.000685	-0.003022	-0.002171	0.000642	-0.001931	-0.000152	-0.00059
[truncated: 76 more rows]
[truncated: 21 more columns]
