# Supplementary material for: The condition‐dependence of male genital size and shape
Source: Ecol Evol. 2024 Mar 17;14(3):e11180. doi: 10.1002/ece3.11180 (PMC10944674; doi:10.1002/ece3.11180)
Supplement: Supplementary file 1 — Data S1. [file ECE3-14-e11180-s001.zip › Intraclass_Repeatability.R]

install.packages('irr')
library("irr")

Centroid_size=read_excel('Centroid_size_repeatability.xlsx')
icc(
  RW1_repeat, model = "twoway", 
  type = "consistency", unit = "single"
)


RW1_repeat=read_excel("RW1_repeatability.xlsx")
icc(
  RW1_repeat, model = "twoway", 
  type = "consistency", unit = "single"
)


RW2_repeat=read_excel("RW2_repeatability.xlsx")
icc(
  RW2_repeat, model = "twoway", 
  type = "consistency", unit = "single"
)


RW3_repeat=read_excel("RW3_repeatability.xlsx")
icc(
  RW3_repeat, model = "twoway", 
  type = "consistency", unit = "single"
)


RW4_repeat=read_excel("RW4_repeatability.xlsx")
icc(
  RW4_repeat, model = "twoway", 
  type = "consistency", unit = "single"
)


RW5_repeat=read_excel("RW5_repeatability.xlsx")
icc(
  RW5_repeat, model = "twoway", 
  type = "consistency", unit = "single"
)
