# Supplementary material for: The condition‐dependence of male genital size and shape
Source: Ecol Evol. 2024 Mar 17;14(3):e11180. doi: 10.1002/ece3.11180 (PMC10944674; doi:10.1002/ece3.11180)
Supplement: Supplementary file 1 — Data S1. [file ECE3-14-e11180-s001.zip › Pairwise_T_Tests_Inbreeding.R]

######Now Paired analyses followed by effect sizes

paired_data=read.csv("Inbreeding_Data.csv")

##Need to create a file with average SCALED centroid size. Averaged within replicate lines and then across replicates for each group 

library(dplyr)


replicate_groups=IBDfile %>%
  group_by(FamilyA, FamilyB) %>%
  mutate(index = cur_group_id()) %>%
  ungroup() %>%
  arrange(index)

#First to get the means per replicate
replicate_groups_means=aggregate(replicate_groups$ScaledCentroidSize, list(replicate_groups$index), FUN=mean,na.rm=T)
replicate_groups_means_groups=aggregate(replicate_groups$Group, list(replicate_groups$index), FUN=mean,na.rm=T)
replicate_groups$Cross[replicate_groups$Cross=="Inbred"]=1
replicate_groups$Cross[replicate_groups$Cross=="Outbred"]=2
replicate_groups$Cross=as.numeric(replicate_groups$Cross)
replicate_groups_means_cross=aggregate(replicate_groups$Cross, list(replicate_groups$index), FUN=mean,na.rm=T)


replicate_means_df=data.frame(rep=replicate_groups_means$Group.1,group=replicate_groups_means_groups$x,replicate_groups_means=replicate_groups_means$x,Cross=replicate_groups_means_cross$x)
replicate_means_df$Cross=as.factor(replicate_means_df$Cross)

#Then average replicate means at group level

Inbred_scaled_size_means=aggregate(replicate_means_df$replicate_groups_means[replicate_means_df$Cross=="1"], list(replicate_means_df$group[replicate_means_df$Cross=="1"]), FUN=mean,na.rm=T)
Outbred_scaled_size_means=aggregate(replicate_means_df$replicate_groups_means[replicate_means_df$Cross=="2"], list(replicate_means_df$group[replicate_means_df$Cross=="2"]), FUN=mean,na.rm=T)

scaled_size_group_means=data.frame(group=Inbred_scaled_size_means$Group.1,inbred_scaled_size=Inbred_scaled_size_means$x, outbred_scaled_size=Outbred_scaled_size_means$x)
View(scaled_size_group_means)

boxplot(scaled_size_group_means$inbred_scaled_size,scaled_size_group_means$outbred_scaled_size)

######T Test difference between inbred and outbred group means

paired_ttest=t.test(scaled_size_group_means$inbred_scaled_size, scaled_size_group_means$outbred_scaled_size, paired = TRUE, alternative = "two.sided")
paired_ttest
newdf=data.frame(scaled_size_group_means=c(scaled_size_group_means$inbred_scaled_size,scaled_size_group_means$outbred_scaled_size),cross=c(rep("inbred",53),rep("outbred",53)))

##Use Cohen's d to compare effect sizes for t-tests: d| < 0.2 "negligible", |d| < 0.5 "small", d| < 0.8 "medium", otherwise "large".


library(rstatix)
rstatix::cohens_d(
  data=newdf,
  formula=scaled_size_group_means~ cross,
  comparisons = NULL,
  ref.group = NULL,
  paired = TRUE,
  mu = 0,
  var.equal = FALSE,
  hedges.correction = FALSE,
  ci = FALSE,
  conf.level = 0.95,
  ci.type = "perc",
  nboot = 1000
)


##Now for shape (relative warps)

paired_data_warps=read_excel("Group_Means_Inbreeding_Shape.xlsx")


t.test(paired_data_warps$AvgInbRW1, paired_data_warps$AvgOutRW1, paired = TRUE, alternative = "two.sided")
rw1df=data.frame(AvgRW1=c(paired_data_warps$AvgInbRW1,paired_data_warps$AvgOutRW1), cross=c(rep("inbred",53),rep("outbred",53)))

library('lsr')
lsr::cohensD(AvgRW1~ cross,
        data   = rw1df,
        method = "paired")


t.test(paired_data_warps$AvgInbRW2, paired_data_warps$AvgOutRW2, paired = TRUE, alternative = "two.sided")
library(lsr)
rw2df=data.frame(AvgRW2=c(paired_data_warps$AvgInbRW2,paired_data_warps$AvgOutRW2), cross=c(rep("inbred",53),rep("outbred",53)))
cohensD(AvgRW2~ cross,
        data   = rw2df,
        method = "paired")


t.test(paired_data_warps$AvgInbRW3, paired_data_warps$AvgOutRW3, paired = TRUE, alternative = "two.sided")
library(lsr)
rw3df=data.frame(AvgRW3=c(paired_data_warps$AvgInbRW3,paired_data_warps$AvgOutRW3), cross=c(rep("inbred",53),rep("outbred",53)))
cohensD(AvgRW3~ cross,
        data   = rw3df,
        method = "paired")


t.test(paired_data_warps$AvgInbRW4, paired_data_warps$AvgOutRW4, paired = TRUE, alternative = "two.sided")
library(lsr)
rw4df=data.frame(AvgRW4=c(paired_data_warps$AvgInbRW4,paired_data_warps$AvgOutRW4), cross=c(rep("inbred",53),rep("outbred",53)))
cohensD(AvgRW4~ cross,
        data   = rw4df,
        method = "paired")


t.test(paired_data_warps$AvgInbRW5, paired_data_warps$AvgOutRW5, paired = TRUE, alternative = "two.sided")
library(lsr)
rw5df=data.frame(AvgRW5=c(paired_data_warps$AvgInbRW5,paired_data_warps$AvgOutRW5), cross=c(rep("inbred",53),rep("outbred",53)))
cohensD(AvgRW5~ cross,
        data   = rw5df,
        method = "paired")


#####Same but with leg length


replicate_groups=IBDfile %>%
  group_by(FamilyA, FamilyB) %>%
  mutate(index = cur_group_id()) %>%
  ungroup() %>%
  arrange(index)

#First to get the means per replicate
replicate_groups_means=aggregate(replicate_groups$LegLengthum, list(replicate_groups$index), FUN=mean,na.rm=T)
replicate_groups_means_groups=aggregate(replicate_groups$Group, list(replicate_groups$index), FUN=mean,na.rm=T)
replicate_groups$Cross[replicate_groups$Cross=="Inbred"]=1
replicate_groups$Cross[replicate_groups$Cross=="Outbred"]=2
replicate_groups$Cross=as.numeric(replicate_groups$Cross)
replicate_groups_means_cross=aggregate(replicate_groups$Cross, list(replicate_groups$index), FUN=mean,na.rm=T)


replicate_means_df=data.frame(rep=replicate_groups_means$Group.1,group=replicate_groups_means_groups$x,replicate_groups_means=replicate_groups_means$x,Cross=replicate_groups_means_cross$x)
replicate_means_df$Cross=as.factor(replicate_means_df$Cross)

#Then average replicate means at group level

Inbred_leg_means=aggregate(replicate_means_df$replicate_groups_means[replicate_means_df$Cross=="1"], list(replicate_means_df$group[replicate_means_df$Cross=="1"]), FUN=mean,na.rm=T)
Outbred_leg_means=aggregate(replicate_means_df$replicate_groups_means[replicate_means_df$Cross=="2"], list(replicate_means_df$group[replicate_means_df$Cross=="2"]), FUN=mean,na.rm=T)

leg_group_means=data.frame(group=Inbred_leg_means$Group.1,inbred_leg_size=Inbred_leg_means$x, outbred_leg_size=Outbred_leg_means$x)
View(leg_group_means)

boxplot(leg_group_means$inbred_leg_size,leg_group_means$outbred_leg_size)

shapiro.test(leg_group_means$inbred_leg_size-leg_group_means$outbred_leg_size)

#normalise both and test again
BNobject <- bestNormalize(leg_group_means$outbred_leg_size)
hi<-orderNorm(leg_group_means$outbred_leg_size)
leg_group_means$orderNorm_outbred_leg<-predict(hi)

hi2<-orderNorm(leg_group_means$inbred_leg_size)
leg_group_means$orderNorm_inbred_leg<-predict(hi2)

shapiro.test(leg_group_means$orderNorm_outbred_leg-leg_group_means$orderNorm_inbred_leg)##Near significance

t.test(leg_group_means$orderNorm_inbred_leg, leg_group_means$orderNorm_outbred_leg, paired = TRUE, alternative = "two.sided")
library(lsr)
legdf=data.frame(leg=c(leg_group_means$orderNorm_inbred_leg,leg_group_means$orderNorm_outbred_leg), cross=c(rep("inbred",53),rep("outbred",53)))
cohensD(leg~ cross,
        data   = legdf,
        method = "paired")
