# Supplementary material for: The condition‐dependence of male genital size and shape
Source: Ecol Evol. 2024 Mar 17;14(3):e11180. doi: 10.1002/ece3.11180 (PMC10944674; doi:10.1002/ece3.11180)
Supplement: Supplementary file 1 — Data S1. [file ECE3-14-e11180-s001.zip › Repeatability_Measurements.csv]

Image	ID	Grp	FamA	FamB	Cross	Measure	Centroid	relw1	relw2	relw3	relw4	relw5	relw6	relw7	relw8	relw9	relw10	relw11	relw12	relw13	relw14	relw15	relw16	relw17	relw18	relw19	relw20	relw21	relw22	relw23	relw24	relw25	relw26	relw27	relw28	relw29	relw30	relw31	relw32	relw33	relw34	relw35	relw36	relw37	relw38	relw39	relw40	relw41	relw42
'B018_G06_014x014_I_A.jpg'	B018	6	14	14	Inbred	A	7.99E+02	2.66E-02	-7.64E-03	4.43E-03	-1.79E-03	1.72E-02	-3.30E-03	2.10E-02	-1.23E-02	1.78E-04	-1.00E-02	3.28E-03	-7.50E-03	2.30E-03	-5.50E-03	1.59E-03	-1.04E-02	2.56E-03	-3.92E-03	6.17E-03	-1.62E-04	1.21E-03	-1.57E-03	1.98E-03	-2.17E-03	1.17E-03	-3.19E-03	4.49E-04	-2.24E-03	1.38E-03	-1.76E-03	3.22E-04	1.05E-03	4.22E-04	-3.51E-04	8.87E-04	-6.08E-04	4.12E-04	-7.82E-04	3.86E-04	-8.84E-05	5.20E-04	-1.06E-04
'C004_G11_025X025_I_A.jpg'	C004	11	25	25	Inbred	A	7.89E+02	1.20E-02	-3.48E-02	-1.46E-03	-3.64E-02	-2.88E-03	-8.32E-03	-4.74E-03	3.94E-03	2.55E-03	-9.70E-03	-3.42E-03	6.61E-03	-3.43E-04	1.09E-03	-2.90E-03	-3.74E-04	9.08E-04	-8.14E-03	-3.03E-03	1.91E-03	3.16E-03	-3.67E-03	3.92E-03	1.64E-03	3.41E-04	1.38E-03	-1.10E-03	-1.08E-03	2.61E-03	-7.72E-04	-5.73E-05	-4.75E-04	-1.76E-03	2.33E-04	-4.73E-04	1.02E-03	1.67E-04	5.23E-04	-8.21E-05	5.74E-04	-2.89E-05	-1.87E-04
'C017_G11_026x026_I_A.jpg'	C017	11	26	26	Inbred	A	7.49E+02	-6.94E-02	4.86E-02	-8.81E-03	-1.16E-02	5.74E-03	-2.11E-03	-9.91E-03	-1.68E-02	1.03E-02	6.00E-03	-7.08E-03	-5.89E-04	1.69E-03	7.94E-03	-4.36E-03	-5.49E-03	-1.63E-03	-4.69E-03	-2.42E-03	-3.49E-03	6.05E-03	-1.42E-03	8.63E-04	-4.48E-03	-1.91E-03	2.32E-03	9.24E-04	2.71E-03	-5.87E-04	4.43E-04	1.50E-03	-1.80E-05	1.54E-03	6.05E-04	8.38E-04	1.41E-04	-3.75E-04	-5.61E-04	-3.13E-05	-6.28E-06	2.19E-05	-1.38E-04
'C053_G13_030x029_O_A.jpg'	C053	13	30	29	Outbred	A	8.13E+02	1.73E-02	2.54E-02	6.64E-03	1.33E-02	6.17E-03	9.52E-03	-2.20E-02	-4.33E-03	2.14E-02	3.56E-03	-1.05E-03	2.18E-03	8.27E-03	-8.38E-04	-5.14E-03	1.20E-03	3.22E-03	4.73E-03	2.22E-03	2.46E-03	-2.02E-03	-4.09E-04	1.30E-03	-4.20E-04	-4.51E-04	-6.20E-04	-2.07E-04	-1.92E-03	-1.25E-03	-1.14E-03	5.84E-04	-5.32E-04	-1.61E-03	-7.22E-04	-3.88E-04	-8.79E-06	4.18E-04	-1.91E-04	-1.04E-03	-2.63E-04	-1.42E-04	-5.28E-04
'C056_G13_030x030_I_A.jpg'	C056	13	30	30	Inbred	A	7.95E+02	4.49E-04	-9.86E-03	-1.22E-03	-1.66E-02	-2.42E-03	-3.37E-03	-9.34E-03	-1.66E-02	-9.35E-03	6.60E-03	-3.44E-03	5.69E-03	-5.93E-03	-1.19E-02	-1.70E-03	3.58E-03	-9.55E-03	9.96E-04	6.39E-05	-2.02E-03	-1.28E-03	-9.13E-04	-1.35E-03	2.47E-05	-7.37E-04	-2.18E-03	2.96E-03	-1.62E-03	-2.21E-03	-1.41E-03	4.84E-04	6.01E-04	1.04E-03	-1.52E-04	-2.19E-04	1.15E-03	4.08E-04	4.34E-05	-2.55E-04	-2.97E-04	-1.77E-04	2.28E-04
'D051_G18_042x041_O_A.jpg'	D051	18	42	41	Outbred	A	7.45E+02	-1.62E-02	-4.01E-03	2.70E-02	-1.52E-02	2.76E-02	-2.21E-03	-2.90E-03	-5.95E-04	-5.05E-03	1.10E-02	-1.09E-02	1.07E-02	-3.73E-03	-4.70E-03	1.16E-02	2.59E-03	9.71E-03	2.79E-03	7.15E-04	3.15E-03	-2.36E-03	-2.58E-03	-2.12E-03	-2.14E-03	2.00E-03	1.41E-03	-1.33E-03	2.84E-04	8.70E-05	2.51E-04	-5.46E-04	-2.58E-04	5.49E-04	9.20E-04	6.95E-04	1.88E-04	9.70E-04	-5.99E-04	-3.11E-04	3.68E-04	2.74E-04	2.43E-05
'D089_G20_046X047_O_A.jpg'	D089	20	46	47	Outbred	A	7.68E+02	-6.28E-03	5.50E-02	-1.49E-03	6.01E-03	-1.20E-02	-3.03E-02	-6.22E-03	8.26E-03	-8.78E-03	6.84E-03	-1.92E-03	-8.28E-03	-5.43E-03	3.94E-03	2.38E-03	2.26E-03	1.60E-03	-4.00E-03	2.39E-04	5.00E-03	-1.01E-03	2.20E-03	2.35E-03	-4.40E-04	-8.24E-04	-3.16E-03	2.42E-03	1.95E-03	-6.01E-04	-2.25E-04	1.43E-03	-1.03E-03	-1.31E-03	-8.72E-04	-8.00E-04	-1.41E-05	9.79E-04	2.51E-04	-5.81E-05	1.45E-04	1.55E-04	-6.69E-05
'E011_G21_051X049_O_A.jpg'	E011	21	51	49	Outbred	A	7.74E+02	-3.96E-02	-1.38E-02	9.90E-03	-2.46E-02	-1.53E-02	6.09E-03	8.55E-03	2.62E-02	-6.21E-03	-2.30E-03	-4.01E-03	3.81E-03	2.11E-03	1.58E-03	-4.26E-03	-2.27E-03	-3.28E-03	4.00E-03	3.66E-04	-3.24E-03	8.84E-04	-1.74E-03	-8.84E-04	-1.35E-03	-1.75E-03	-3.77E-03	-1.32E-05	-1.43E-03	-1.32E-03	1.73E-03	-1.72E-03	1.10E-03	7.60E-04	-1.46E-04	6.47E-04	6.00E-04	-4.44E-05	-7.71E-05	-9.58E-05	3.74E-04	-1.63E-04	-6.32E-04
'F023_G27_065x065_I_A.jpg'	F023	27	65	65	Inbred	A	8.10E+02	3.94E-02	2.05E-02	5.10E-02	3.89E-02	-5.25E-03	8.45E-03	-1.46E-02	9.64E-03	-5.82E-03	-6.55E-03	-3.93E-03	1.46E-03	4.87E-03	1.43E-03	-4.40E-04	-2.93E-03	-1.01E-03	1.98E-03	-2.94E-03	-1.72E-03	2.47E-03	-3.25E-03	-2.33E-03	-3.40E-03	-2.17E-03	3.19E-04	4.08E-04	-9.64E-04	5.59E-04	-1.92E-03	2.51E-04	9.96E-04	-1.50E-03	-6.22E-05	1.62E-04	-6.36E-04	-3.35E-04	6.74E-04	9.32E-06	-1.65E-04	-4.05E-05	7.53E-05
'F033_G27_066x065_O_A.jpg'	F033	27	66	65	Outbred	A	7.81E+02	-4.41E-02	-3.41E-02	-4.06E-02	7.01E-03	-7.38E-03	4.86E-03	-7.76E-03	-3.42E-03	-2.28E-03	1.29E-02	4.38E-03	2.73E-04	7.45E-03	4.62E-03	2.66E-03	-2.07E-03	-6.64E-04	1.62E-03	7.20E-04	-1.18E-03	-3.04E-04	2.32E-03	1.89E-03	2.12E-03	5.08E-04	-1.79E-04	-1.20E-03	-7.20E-04	-4.35E-05	-2.54E-03	3.49E-04	2.42E-03	-3.05E-04	2.38E-03	-6.12E-04	-3.01E-04	-8.14E-05	-2.61E-04	-6.37E-04	1.95E-04	1.00E-04	2.53E-04
'F038_G27_066X066_I_A.jpg'	F038	27	66	66	Inbred	A	8.23E+02	2.35E-02	8.30E-03	1.32E-02	-6.56E-03	-3.10E-02	2.39E-02	-1.02E-02	-1.17E-02	-3.17E-03	4.68E-04	-6.44E-03	-3.73E-03	-3.65E-03	7.39E-03	-7.47E-04	-1.30E-03	-2.08E-03	4.47E-04	7.78E-03	3.17E-03	8.11E-04	2.06E-03	-1.86E-03	3.14E-03	2.87E-03	-3.51E-04	1.31E-03	7.37E-04	9.21E-04	-1.26E-03	-3.16E-04	-1.01E-03	1.42E-03	7.08E-04	1.07E-04	-4.17E-05	-7.13E-04	4.65E-04	3.35E-04	1.56E-04	2.62E-04	-4.90E-04
'F090_G30_075x074_O_A.jpg'	F090	30	75	74	Outbred	A	8.03E+02	4.76E-02	-1.09E-02	7.58E-03	-9.05E-03	-1.91E-02	-2.14E-02	1.59E-02	-6.54E-03	-9.00E-03	-1.35E-03	5.12E-03	7.83E-03	1.03E-02	5.47E-03	-7.30E-03	3.19E-03	6.36E-03	-4.14E-04	8.09E-04	1.68E-03	-2.58E-03	8.03E-04	-1.30E-03	-1.50E-04	-1.05E-03	3.03E-03	6.92E-04	-8.04E-04	-1.81E-03	-1.12E-03	1.01E-03	-3.46E-04	2.05E-03	-1.28E-03	4.47E-04	-1.49E-04	-2.03E-04	-2.22E-04	-5.28E-04	7.71E-04	-1.08E-04	1.20E-04
'F091_G30_075x074_O_A.jpg'	F091	30	75	74	Outbred	A	7.75E+02	-1.02E-01	-3.22E-02	3.87E-02	1.81E-02	-2.20E-02	-1.87E-03	-7.76E-03	1.68E-03	9.49E-04	-8.50E-03	3.45E-03	-4.36E-04	-8.28E-04	-8.00E-03	4.53E-05	1.99E-03	3.48E-03	-2.05E-03	1.50E-03	-9.05E-04	1.39E-03	-3.51E-04	5.17E-03	1.00E-03	4.66E-03	1.22E-03	7.46E-04	-5.03E-04	-1.27E-03	1.32E-03	4.10E-04	2.41E-04	1.25E-03	-2.81E-04	-7.20E-04	-7.66E-04	4.30E-05	-2.62E-04	-2.54E-05	-3.43E-04	-4.30E-04	1.13E-04
'G060_G34_084x084_I_A.jpg'	G060	34	84	84	Inbred	A	8.55E+02	2.90E-02	1.46E-02	6.07E-03	1.42E-02	1.52E-02	-1.20E-02	-3.08E-03	8.51E-03	6.20E-03	1.63E-03	2.03E-03	4.26E-03	-3.63E-03	-6.92E-04	-7.53E-03	-2.24E-03	-1.17E-02	-2.38E-03	2.35E-04	-3.19E-03	-5.70E-04	5.86E-04	2.01E-04	1.67E-03	3.54E-03	2.38E-03	-2.98E-03	-3.36E-04	8.58E-04	5.22E-05	3.65E-04	-2.80E-04	2.71E-04	1.38E-04	1.39E-04	-6.67E-04	7.46E-04	6.48E-05	-5.38E-05	4.98E-04	-1.27E-04	6.14E-05
'H021_G37_094X094_I_A.jpg'	H021	37	94	94	Inbred	A	7.51E+02	-7.55E-03	4.02E-02	-1.14E-02	1.57E-02	4.88E-03	2.51E-02	2.06E-02	-5.20E-03	-7.07E-03	-2.59E-03	-7.71E-03	2.98E-03	-8.47E-03	7.29E-03	-6.06E-04	5.37E-03	5.94E-04	1.14E-03	-2.75E-03	1.22E-03	-2.07E-04	2.45E-03	2.21E-03	-1.14E-03	8.49E-04	3.15E-03	7.98E-04	-3.16E-03	1.37E-03	-5.67E-04	-4.71E-04	6.95E-04	9.45E-05	-1.32E-03	-4.41E-04	-3.31E-04	5.17E-04	-8.43E-04	5.78E-04	-1.92E-04	-3.00E-04	-1.25E-04
'H024_G37_094X094_I_A.jpg'	H024	37	94	94	Inbred	A	7.41E+02	2.63E-02	-2.15E-02	-1.75E-02	1.33E-02	1.20E-02	-1.81E-03	-2.65E-03	9.39E-03	5.34E-03	1.42E-03	2.89E-03	1.41E-03	-4.41E-03	-5.10E-03	-4.20E-03	3.01E-03	5.63E-03	-7.88E-04	2.06E-03	-2.34E-03	3.31E-03	-2.19E-03	9.49E-04	-2.43E-03	-1.70E-04	4.03E-04	2.28E-04	-2.50E-04	-1.93E-03	-1.24E-03	1.05E-04	-4.35E-04	1.50E-03	2.76E-04	-8.72E-04	2.34E-04	4.34E-04	2.13E-03	8.08E-04	-2.88E-05	3.29E-04	2.05E-04
'H036_G37_095X095_I_A.jpg'	H036	37	95	95	Inbred	A	7.39E+02	3.60E-02	-9.43E-03	-7.15E-03	6.58E-03	1.77E-02	1.41E-02	2.95E-03	3.39E-03	-1.08E-02	2.26E-03	1.42E-03	5.35E-03	3.81E-03	7.42E-03	4.21E-03	-1.19E-03	-6.89E-03	3.27E-03	4.50E-04	4.16E-03	6.45E-03	-3.53E-04	1.59E-04	7.84E-04	-3.23E-04	-2.44E-04	6.61E-04	-2.32E-03	1.98E-04	2.63E-03	1.19E-03	-1.21E-03	6.49E-04	-2.31E-04	-1.18E-03	2.78E-04	-2.81E-04	3.08E-04	-3.70E-04	1.18E-04	4.55E-04	3.74E-04
'H083_G40_101X101_I_A.jpg'	H083	40	101	101	Inbred	A	7.25E+02	3.46E-02	6.22E-02	-2.44E-02	-2.68E-02	-1.31E-02	6.11E-03	-8.21E-03	3.64E-03	2.59E-03	-9.59E-03	4.18E-03	-2.93E-03	1.14E-02	-9.20E-03	5.93E-03	-1.55E-03	2.84E-03	5.70E-03	6.19E-04	-2.18E-03	5.44E-04	5.82E-03	2.69E-03	-2.20E-03	-9.90E-05	2.46E-04	-4.17E-04	-2.01E-04	2.24E-03	1.89E-03	7.72E-04	1.21E-04	8.73E-04	4.57E-05	2.10E-04	-4.24E-05	5.51E-04	7.06E-04	-1.51E-04	7.43E-05	-1.38E-04	2.27E-04
'H091_G40_102x101_O_A.jpg'	H091	40	102	101	Outbred	A	7.39E+02	-4.33E-02	1.96E-02	1.26E-02	-8.17E-03	1.55E-02	1.68E-02	2.93E-03	-8.91E-04	-1.07E-02	-1.61E-03	-3.41E-03	-1.03E-02	4.21E-03	3.26E-03	-4.87E-03	8.26E-03	-2.15E-03	3.58E-03	3.17E-03	-7.24E-04	-3.88E-03	-3.04E-03	5.89E-03	3.08E-04	-4.06E-03	2.01E-04	-2.00E-03	1.18E-03	-1.03E-03	-6.02E-04	-1.55E-03	-1.65E-03	-1.85E-05	7.10E-04	5.80E-05	-5.68E-04	3.30E-05	-4.06E-05	2.97E-04	9.36E-05	1.18E-04	4.40E-04
'I002_G41_104x104_I_A.jpg'	I002	41	104	104	Inbred	A	7.83E+02	-5.78E-02	-1.35E-02	-4.30E-02	1.26E-02	8.22E-03	-1.01E-02	-9.75E-03	-4.00E-05	-4.11E-03	-2.05E-02	-1.03E-03	4.75E-03	-2.67E-03	1.53E-04	3.43E-06	2.27E-03	-2.96E-03	-2.02E-03	3.36E-03	1.63E-03	2.10E-03	1.10E-03	-3.40E-03	-4.14E-04	-2.93E-03	-5.81E-04	3.46E-04	1.79E-03	2.48E-03	-9.88E-04	-2.43E-03	3.90E-04	7.21E-04	-8.19E-04	-4.28E-04	-3.37E-04	9.97E-04	-3.31E-04	-7.91E-04	-1.28E-04	-1.24E-04	1.59E-04
'I026_G42_111x113_O_A.jpg'	I026	42	111	113	Outbred	A	8.17E+02	-2.27E-02	1.10E-02	3.53E-02	-1.26E-02	5.31E-03	1.52E-03	1.39E-02	-3.83E-03	1.72E-02	-2.23E-04	9.53E-03	2.87E-03	9.60E-05	2.45E-03	4.44E-03	2.81E-03	-7.23E-03	-1.85E-03	7.99E-04	1.61E-03	-7.22E-04	3.96E-03	-1.08E-03	7.32E-04	-1.82E-03	-2.34E-03	-1.14E-03	-5.15E-04	-8.18E-04	-8.58E-04	9.95E-04	1.68E-04	-7.15E-04	-2.74E-04	1.18E-03	3.98E-04	3.68E-04	-5.21E-05	7.75E-04	4.48E-04	-3.24E-04	4.81E-04
'I048_G43_115X117_O_A.jpg'	I048	43	115	117	Outbred	A	8.14E+02	7.03E-03	1.25E-03	-8.39E-03	-1.66E-02	-6.00E-04	1.48E-02	-1.03E-02	2.48E-02	-6.70E-03	-1.85E-03	1.23E-02	3.33E-03	-1.25E-02	7.09E-03	-1.57E-03	-6.26E-03	3.27E-03	-6.06E-05	-1.54E-03	-1.42E-03	-2.67E-03	3.56E-03	-2.27E-03	-1.10E-03	5.58E-04	1.57E-03	2.99E-04	9.25E-04	-2.22E-03	-4.60E-04	5.88E-04	1.28E-03	-4.19E-04	4.84E-05	2.13E-04	-8.29E-04	5.23E-04	-1.89E-04	2.42E-05	-2.08E-04	2.88E-04	1.28E-04
'I089_G45_122X123_O_A.jpg'	I089	45	122	123	Outbred	A	7.88E+02	1.58E-02	3.78E-03	-3.77E-02	2.21E-02	-1.84E-02	5.62E-03	1.76E-02	1.03E-02	1.50E-02	3.34E-03	-1.44E-02	1.96E-03	-1.20E-03	-7.04E-03	3.88E-04	-6.00E-04	3.37E-03	-1.42E-03	5.48E-04	2.30E-03	-4.53E-04	1.81E-03	1.85E-04	-9.09E-04	-1.95E-03	8.19E-04	1.25E-03	1.39E-07	-6.76E-04	9.77E-05	-4.77E-04	1.27E-03	-7.35E-04	9.03E-04	-8.12E-04	9.66E-04	-7.48E-04	-4.64E-04	6.79E-04	5.28E-04	-1.99E-04	1.93E-04
'J062_G49_132X132_I_A.jpg'	J062	49	132	132	Inbred	A	8.10E+02	2.35E-02	-6.07E-02	6.51E-03	7.24E-03	5.63E-04	-2.90E-02	5.62E-03	-4.12E-03	4.73E-03	3.66E-03	-7.24E-03	-2.24E-03	-7.90E-03	7.63E-03	-9.63E-04	5.52E-04	1.99E-03	7.74E-03	2.35E-03	-6.51E-03	1.88E-04	2.69E-03	-3.44E-04	-4.15E-04	-1.28E-03	2.86E-04	2.88E-04	-1.27E-03	2.42E-03	4.39E-04	1.35E-03	-1.54E-03	-3.40E-04	6.27E-04	2.78E-04	6.24E-04	8.64E-06	-2.85E-04	-6.52E-06	-7.17E-04	-2.09E-04	1.41E-04
'K046_G53_145X146_O_A.jpg'	K046	53	145	146	Outbred	A	7.52E+02	4.70E-02	-3.71E-02	1.71E-03	2.79E-03	-6.55E-03	3.07E-03	-1.34E-03	-4.58E-04	1.92E-03	2.66E-03	-3.26E-03	-1.14E-02	2.96E-03	-5.70E-04	4.86E-04	9.98E-03	-4.41E-03	1.45E-04	-6.38E-03	2.51E-03	3.12E-03	1.17E-03	-2.36E-03	-3.61E-03	3.67E-03	-1.72E-03	7.95E-04	7.22E-04	2.53E-04	-8.14E-05	-5.72E-04	-5.18E-04	2.69E-04	1.46E-03	5.29E-04	-1.18E-03	1.06E-03	-3.22E-05	8.63E-06	3.61E-04	-2.94E-04	-1.72E-04
'B018_G06_014x014_I_B.jpg'	B018	6	14	14	Inbred	B	7.85E+02	1.74E-02	5.63E-03	-7.37E-03	4.71E-03	2.96E-02	1.33E-03	2.35E-03	-9.93E-03	-1.57E-03	-1.56E-02	5.89E-03	-5.92E-03	4.69E-04	2.63E-03	-1.24E-04	-6.43E-03	-5.26E-04	-7.67E-04	2.94E-03	2.11E-03	-5.04E-03	-3.38E-03	-2.84E-03	-8.99E-04	1.59E-03	1.19E-03	3.45E-03	2.18E-04	-1.47E-03	1.81E-03	2.61E-05	-2.51E-04	-9.82E-04	1.55E-03	-4.92E-04	2.11E-04	-6.04E-04	1.90E-04	-1.53E-04	2.64E-04	-6.79E-04	1.47E-04
'C004_G11_025X025_I_B.jpg'	C004	11	25	25	Inbred	B	7.81E+02	1.17E-02	-3.19E-02	-5.63E-03	-2.03E-02	7.22E-03	8.33E-03	-1.42E-02	-4.26E-03	5.53E-03	-9.00E-03	1.34E-03	-2.75E-04	-4.28E-03	7.42E-03	1.26E-03	-1.60E-04	1.44E-03	-2.79E-03	-1.98E-03	6.03E-04	-2.84E-03	4.71E-04	2.51E-03	-5.99E-04	-1.29E-03	-2.25E-03	-1.91E-03	-1.07E-03	-1.73E-03	1.16E-03	1.29E-03	4.55E-05	4.09E-04	5.39E-04	-1.08E-03	4.88E-04	6.99E-04	-5.69E-04	2.50E-04	-2.66E-04	1.01E-05	-4.25E-04
'C017_G11_026x026_I_B.jpg'	C017	11	26	26	Inbred	B	7.55E+02	-6.03E-02	6.05E-02	-7.67E-03	-1.21E-02	4.43E-03	-1.06E-03	2.35E-03	-1.61E-02	1.16E-02	2.78E-03	5.85E-03	-8.48E-03	-3.86E-03	7.94E-04	-7.30E-04	-1.71E-03	6.70E-03	2.57E-03	-6.30E-03	-3.43E-03	1.77E-03	-1.06E-03	-5.41E-03	3.53E-03	1.01E-03	-1.13E-03	-6.45E-04	-2.42E-03	-1.83E-04	-3.24E-04	-1.79E-03	-9.30E-04	3.31E-04	-4.95E-04	-9.52E-04	3.44E-05	1.08E-04	5.41E-04	1.41E-05	2.86E-04	8.77E-05	5.93E-05
'C053_G13_030x029_O_B.jpg'	C053	13	30	29	Outbred	B	8.23E+02	1.96E-02	2.39E-03	7.42E-03	5.85E-03	5.37E-03	-1.10E-03	-2.06E-02	-2.19E-03	8.13E-03	5.36E-03	8.30E-03	4.08E-03	-4.23E-03	-3.76E-03	-9.12E-03	4.75E-03	1.37E-03	5.49E-03	-1.74E-03	2.56E-03	-1.54E-03	-3.98E-03	3.71E-04	1.79E-03	-7.87E-04	-1.95E-03	1.67E-03	1.61E-03	3.41E-03	1.60E-03	9.23E-04	2.23E-03	6.95E-04	-3.70E-04	-2.21E-04	-5.07E-04	-6.07E-04	-1.07E-03	5.54E-04	3.74E-04	3.33E-04	1.59E-04
'C056_G13_030x030_I_B.jpg'	C056	13	30	30	Inbred	B	7.97E+02	8.69E-03	-1.32E-02	-4.02E-03	-1.84E-02	-2.99E-03	-9.34E-04	-7.34E-03	-1.47E-02	-1.17E-02	6.50E-03	-3.00E-03	-1.01E-03	-4.63E-03	-1.37E-02	-5.79E-03	-5.51E-03	-2.33E-03	-6.52E-04	-1.44E-03	2.92E-04	1.98E-03	3.87E-03	1.15E-03	7.39E-04	-1.99E-03	2.57E-03	9.78E-04	-1.25E-03	-1.40E-03	1.31E-03	-1.03E-03	-8.85E-04	-2.44E-03	4.37E-05	6.86E-04	-1.18E-03	-1.80E-04	-2.81E-04	-4.13E-05	1.01E-04	3.50E-04	-5.23E-05
'D051_G18_042x041_O_B.jpg'	D051	18	42	41	Outbred	B	7.37E+02	-1.94E-02	-2.78E-02	1.71E-03	-1.60E-02	2.67E-02	-2.93E-03	-1.63E-02	1.94E-03	-1.59E-03	-9.33E-04	-1.82E-02	7.73E-03	1.03E-02	2.14E-03	1.63E-03	-3.41E-03	3.02E-03	-2.42E-03	-2.69E-03	1.73E-03	-7.05E-04	3.31E-03	-1.52E-03	3.66E-03	1.03E-04	-1.98E-03	1.43E-04	5.72E-04	-3.83E-04	-1.77E-04	3.91E-04	3.84E-04	3.45E-04	-9.66E-04	2.71E-04	-1.39E-03	-8.22E-04	7.54E-04	7.51E-04	-4.37E-04	-3.31E-04	1.82E-04
'D089_G20_046X047_O_B.jpg'	D089	20	46	47	Outbred	B	7.64E+02	-1.25E-02	5.99E-02	-8.39E-03	6.54E-03	-1.66E-03	-3.51E-02	-1.06E-03	8.75E-03	-1.10E-02	9.97E-03	-1.66E-03	-7.63E-03	-1.02E-03	4.20E-03	-6.05E-04	-6.60E-04	-4.96E-04	-7.59E-04	1.87E-03	4.45E-03	1.45E-03	-2.48E-03	7.29E-04	5.37E-04	1.63E-03	-3.21E-04	-2.22E-03	-2.60E-03	-3.82E-04	9.82E-04	-7.89E-04	2.18E-03	1.23E-04	5.21E-04	8.05E-04	1.98E-04	-5.97E-04	2.72E-04	-1.15E-05	-4.33E-04	-2.06E-04	8.74E-05
'E011_G21_051X049_O_B.jpg'	E011	21	51	49	Outbred	B	7.68E+02	-4.27E-02	-1.07E-02	1.56E-04	-2.71E-02	-4.44E-03	4.25E-03	1.84E-02	2.06E-02	4.51E-03	-1.11E-02	-6.09E-03	-9.61E-03	3.69E-03	-4.53E-05	-3.77E-03	2.04E-03	5.81E-04	3.11E-03	-3.88E-03	-1.29E-04	6.07E-04	-1.89E-03	-9.82E-04	1.70E-03	3.29E-03	3.10E-04	2.32E-03	6.37E-04	7.28E-05	-1.18E-03	1.30E-03	-5.13E-04	-1.03E-03	-1.34E-04	5.28E-04	6.23E-04	-3.37E-04	-5.62E-04	-4.93E-04	-3.43E-04	4.77E-04	4.77E-04
'F023_G27_065x065_I_B.jpg'	F023	27	65	65	Inbred	B	8.14E+02	3.72E-02	2.05E-02	4.14E-02	3.10E-02	-9.47E-03	6.54E-05	-1.01E-02	5.83E-03	-3.41E-03	-2.32E-03	-2.05E-03	-2.06E-03	2.28E-04	-1.03E-03	1.06E-02	-8.12E-03	-9.64E-04	-2.96E-03	-5.21E-03	-3.84E-03	-1.70E-03	-1.92E-04	2.22E-03	4.01E-03	-2.21E-03	4.69E-04	1.37E-03	4.42E-04	2.42E-04	-3.70E-04	-8.97E-04	-6.13E-04	1.43E-03	4.65E-04	-1.15E-04	9.31E-04	4.49E-04	-6.46E-04	-2.02E-04	2.56E-04	8.27E-05	1.06E-04
'F033_G27_066x065_O_B.jpg'	F033	27	66	65	Outbred	B	7.82E+02	-4.16E-02	-3.76E-02	-4.35E-02	6.28E-03	-9.98E-03	5.00E-03	-3.62E-03	1.23E-03	-1.96E-03	1.82E-02	7.08E-03	1.05E-03	8.47E-03	4.30E-03	5.27E-03	-4.93E-03	-2.93E-03	6.32E-04	-5.04E-04	-2.28E-03	-4.91E-03	-4.88E-03	1.25E-03	-7.56E-04	1.39E-03	9.95E-04	2.53E-03	3.37E-06	1.56E-03	2.26E-04	-5.60E-04	-1.04E-03	-7.61E-04	-1.57E-03	8.32E-04	5.48E-05	8.79E-04	4.86E-04	6.81E-04	2.69E-05	-1.18E-04	-1.34E-04
'F038_G27_066X066_I_B.jpg'	F038	27	66	66	Inbred	B	8.24E+02	2.81E-02	4.22E-03	7.99E-03	-5.54E-03	-3.20E-02	1.71E-02	-8.77E-03	-1.52E-02	-1.30E-03	-2.88E-03	-5.19E-03	2.05E-03	-6.58E-03	1.96E-03	-4.30E-03	-3.33E-03	3.19E-03	-3.13E-05	2.33E-03	1.26E-03	-1.76E-03	-1.91E-03	-9.82E-04	-2.86E-04	1.09E-03	-2.67E-04	-2.58E-03	1.59E-03	8.92E-04	1.05E-03	-3.53E-04	7.08E-04	-9.18E-04	-3.53E-04	1.06E-03	1.07E-03	6.98E-04	9.04E-04	-1.90E-04	-2.52E-04	-1.67E-04	5.83E-04
'F090_G30_075x074_O_B.jpg'	F090	30	75	74	Outbred	B	8.07E+02	5.10E-02	-5.67E-03	9.15E-03	-2.88E-03	-1.62E-02	-1.73E-02	1.71E-02	-1.17E-02	-6.77E-03	-3.35E-03	8.12E-03	6.79E-03	7.61E-03	2.86E-03	-4.82E-03	-1.22E-03	3.94E-03	1.07E-03	-4.29E-03	-2.22E-04	-4.30E-04	1.75E-04	-3.04E-04	7.01E-04	-1.09E-03	-9.31E-04	-1.53E-04	1.20E-03	1.61E-04	4.39E-04	-1.87E-03	-3.17E-04	-2.87E-04	1.56E-03	-7.90E-04	-4.95E-04	4.58E-04	-2.97E-04	6.38E-04	-6.09E-04	4.13E-05	-1.32E-04
'F091_G30_075x074_O_B.jpg'	F091	30	75	74	Outbred	B	7.68E+02	-9.70E-02	-2.47E-02	2.46E-02	1.75E-02	-1.91E-02	-1.57E-03	-2.98E-03	2.42E-03	1.04E-03	3.78E-03	6.84E-03	4.86E-03	2.06E-03	-3.00E-04	1.29E-03	-1.23E-03	1.37E-03	-2.21E-03	4.00E-03	1.01E-03	1.47E-03	1.79E-03	-3.95E-03	-3.42E-03	-5.61E-04	-8.31E-04	-1.46E-03	-8.16E-04	5.64E-04	8.09E-04	-1.20E-04	-1.97E-03	-1.20E-03	3.91E-05	-8.19E-04	-1.72E-04	-6.98E-04	-5.15E-04	2.17E-04	2.78E-04	1.99E-04	1.87E-04
'G060_G34_084x084_I_B.jpg'	G060	34	84	84	Inbred	B	8.49E+02	2.99E-02	3.14E-02	-4.60E-04	9.73E-03	1.87E-02	-8.37E-03	-2.58E-03	1.02E-02	9.58E-03	1.99E-03	-2.61E-03	7.83E-03	4.21E-03	2.91E-04	-5.08E-03	3.68E-04	-3.23E-03	-1.81E-03	1.83E-03	-2.17E-03	-3.84E-03	4.37E-03	1.36E-03	-1.50E-03	4.28E-03	-7.78E-04	4.46E-04	1.19E-03	-2.94E-04	1.21E-04	-2.71E-03	-1.17E-03	1.69E-04	-1.79E-04	-5.55E-05	1.01E-03	-7.38E-04	-3.24E-04	-4.31E-05	-2.80E-04	4.26E-04	-2.52E-05
'H021_G37_094X094_I_B.jpg'	H021	37	94	94	Inbred	B	7.43E+02	1.83E-03	2.58E-02	-1.41E-02	1.34E-02	-2.74E-03	1.45E-02	2.32E-02	-1.17E-02	-1.00E-02	2.00E-03	1.77E-03	1.15E-02	-3.60E-03	-1.10E-03	2.27E-03	5.31E-03	1.10E-03	-6.26E-03	-3.92E-03	-4.78E-03	-2.84E-03	-8.48E-04	1.48E-03	-1.44E-03	1.53E-03	-4.05E-03	-8.24E-04	7.92E-04	8.86E-04	3.79E-04	1.20E-03	-2.05E-04	-5.43E-04	8.90E-05	6.08E-05	-5.44E-04	-1.35E-03	5.81E-04	-8.35E-04	-1.11E-04	3.95E-05	-1.88E-05
'H024_G37_094X094_I_B.jpg'	H024	37	94	94	Inbred	B	7.40E+02	2.43E-02	-8.52E-03	-1.02E-02	1.64E-02	1.62E-02	9.58E-03	-3.50E-03	1.19E-02	1.62E-04	3.73E-03	5.19E-03	-4.36E-03	-3.66E-03	8.60E-06	-6.61E-04	7.73E-03	8.54E-03	-5.38E-03	4.31E-03	-4.54E-03	3.07E-03	1.12E-03	-2.64E-04	4.03E-03	-2.25E-03	-6.23E-04	1.60E-03	-5.54E-04	4.29E-04	9.78E-04	-1.41E-05	-5.22E-04	-3.32E-04	4.07E-04	1.83E-03	-2.66E-04	-1.71E-04	6.61E-05	-3.54E-04	2.73E-04	-2.69E-04	-2.13E-04
'H036_G37_095X095_I_B.jpg'	H036	37	95	95	Inbred	B	7.43E+02	4.37E-02	2.10E-03	6.22E-03	-7.70E-03	1.07E-02	9.05E-03	1.83E-02	4.76E-04	-1.39E-03	1.11E-02	6.61E-03	4.14E-03	1.68E-04	-1.24E-03	2.03E-03	-3.92E-03	1.56E-03	4.24E-03	2.77E-03	1.54E-04	9.06E-03	-1.37E-03	1.54E-03	1.74E-03	1.39E-03	-6.29E-04	-6.76E-04	4.01E-03	-1.61E-03	-7.38E-04	-6.13E-04	1.03E-04	-9.04E-04	-1.02E-03	-6.64E-04	3.25E-04	2.69E-04	-7.13E-04	-1.02E-04	-2.26E-04	-5.67E-04	-1.84E-05
'H083_G40_101X101_I_B.jpg'	H083	40	101	101	Inbred	B	7.33E+02	4.81E-02	3.32E-02	-2.13E-02	-2.65E-02	-1.71E-02	-1.41E-02	-1.46E-02	1.69E-03	8.49E-04	-9.62E-03	-1.39E-04	2.30E-03	-2.65E-04	-1.07E-03	1.22E-02	8.83E-03	-3.86E-03	5.96E-04	3.97E-03	-5.49E-03	3.00E-04	-4.37E-03	-2.17E-03	4.17E-04	4.75E-04	1.93E-03	-1.05E-03	8.85E-05	-1.12E-03	-5.52E-04	4.39E-04	-8.84E-05	-9.66E-04	-3.22E-04	-5.33E-04	-8.07E-04	-9.70E-04	-7.82E-04	5.59E-04	-7.88E-05	6.94E-05	-1.61E-04
'H091_G40_102x101_O_B.jpg'	H091	40	102	101	Outbred	B	7.47E+02	-3.82E-02	9.16E-03	2.00E-02	2.55E-03	1.80E-02	6.67E-03	6.85E-03	3.71E-04	-1.86E-02	3.71E-03	1.20E-03	-7.56E-03	8.95E-03	-7.08E-03	-3.92E-03	3.83E-03	-4.73E-04	-2.53E-03	1.51E-03	-2.29E-03	-1.63E-03	2.48E-03	-4.48E-03	1.02E-03	-1.30E-04	2.27E-03	-1.28E-03	1.48E-03	1.70E-03	1.72E-04	1.97E-03	1.34E-03	-5.23E-04	2.69E-05	-1.03E-03	1.53E-03	5.07E-04	2.18E-04	4.01E-04	-1.64E-04	4.95E-05	-5.43E-04
'I002_G41_104x104_I_B.jpg'	I002	41	104	104	Inbred	B	7.89E+02	-5.27E-02	-6.31E-03	-2.28E-02	3.70E-02	4.45E-03	-1.22E-02	4.72E-03	-8.82E-03	-3.27E-03	-1.73E-02	3.25E-03	5.56E-03	-4.23E-03	-2.54E-03	3.26E-03	-7.10E-04	-1.57E-03	1.00E-02	-3.56E-03	3.23E-03	6.73E-04	9.51E-04	1.81E-03	1.57E-03	4.23E-04	3.69E-04	-1.28E-03	1.55E-03	-1.52E-03	-4.90E-04	9.70E-04	-3.79E-04	-3.68E-04	1.66E-04	1.57E-03	6.10E-04	-4.35E-04	6.71E-04	3.02E-04	2.95E-04	2.33E-04	-5.59E-04
'I026_G42_111x113_O_B.jpg'	I026	42	111	113	Outbred	B	8.28E+02	-2.00E-02	-5.13E-03	3.38E-02	-1.56E-02	-9.54E-04	-3.00E-03	1.94E-02	-2.63E-03	1.86E-02	3.41E-03	6.39E-03	3.50E-03	-7.65E-04	2.00E-03	6.51E-03	5.32E-03	-4.14E-03	-1.87E-03	9.01E-04	2.93E-03	-5.34E-04	2.97E-04	6.76E-04	6.42E-04	-2.33E-03	3.23E-03	2.45E-03	3.70E-04	5.36E-04	8.31E-04	-1.22E-03	1.92E-03	-5.67E-05	3.95E-04	1.43E-04	-4.09E-04	1.10E-05	1.31E-03	-4.70E-04	-6.73E-04	3.51E-04	-2.55E-04
'I048_G43_115X117_O_B.jpg'	I048	43	115	117	Outbred	B	8.17E+02	3.51E-03	-2.62E-03	7.92E-04	-2.35E-02	4.55E-03	3.04E-03	-1.39E-03	1.43E-02	-2.08E-03	7.01E-03	9.82E-03	-3.93E-03	-7.68E-03	-7.56E-03	7.68E-04	-4.58E-03	-7.51E-04	1.01E-03	-2.68E-03	5.30E-03	-2.08E-03	1.22E-04	5.94E-04	-1.92E-03	-1.76E-03	7.20E-04	-1.05E-03	-3.76E-06	2.58E-03	-2.18E-03	5.30E-05	-1.96E-03	1.52E-03	2.29E-04	-1.23E-04	1.87E-05	-1.63E-03	7.87E-05	-1.61E-04	-3.43E-04	-5.52E-04	-1.83E-04
'I089_G45_122X123_O_B.jpg'	I089	45	122	123	Outbred	B	7.86E+02	1.70E-02	1.23E-04	-2.54E-02	1.91E-02	-1.44E-02	5.87E-03	2.20E-02	8.84E-03	1.12E-02	2.68E-03	-7.87E-03	-2.45E-03	8.32E-04	-6.62E-03	-1.32E-03	-4.18E-03	-3.01E-03	-2.66E-03	4.46E-04	2.49E-03	-2.60E-03	-3.79E-03	-3.38E-03	2.56E-03	-2.11E-03	2.34E-04	-2.58E-03	5.05E-04	-8.99E-04	1.16E-03	1.54E-03	-1.23E-03	1.16E-03	-5.72E-06	-9.86E-06	-1.13E-03	7.98E-04	-2.56E-04	-2.62E-04	-4.92E-04	1.33E-04	-8.85E-05
'J062_G49_132X132_I_B.jpg'	J062	49	132	132	Inbred	B	8.17E+02	2.13E-02	-5.25E-02	1.47E-02	-3.02E-03	5.13E-03	-8.47E-03	9.75E-03	-6.98E-03	3.75E-03	2.65E-03	-7.80E-03	-1.46E-02	-5.15E-03	2.20E-03	3.14E-03	-3.53E-03	-1.08E-03	3.09E-03	7.43E-05	-3.16E-03	-2.65E-03	1.32E-03	1.08E-03	-1.45E-03	-2.23E-04	4.54E-05	-1.43E-03	1.70E-03	-1.30E-04	5.19E-04	-6.03E-04	1.69E-03	5.17E-06	-1.78E-03	-1.23E-03	-6.83E-04	-7.64E-04	6.35E-04	-5.32E-04	7.38E-04	6.96E-05	-9.24E-05
'K046_G53_145X146_O_B.jpg'	K046	53	145	146	Outbred	B	7.55E+02	4.37E-02	-4.95E-02	-1.49E-02	1.67E-02	-4.07E-05	7.07E-03	-1.58E-02	-7.18E-03	3.79E-04	-2.75E-04	7.58E-03	-1.16E-02	4.20E-03	9.78E-05	2.83E-03	5.07E-03	5.73E-04	-5.13E-03	-3.86E-03	2.47E-03	1.10E-03	8.37E-04	-9.53E-04	-1.05E-03	-8.42E-05	1.03E-03	-2.02E-03	-2.10E-04	-1.51E-03	5.66E-04	-1.12E-03	4.42E-04	4.31E-04	-1.36E-03	8.83E-04	1.35E-03	-8.31E-04	-6.64E-04	1.94E-05	-4.53E-04	2.19E-04	1.36E-04
								];
[truncated: 7 more columns]
