# Supplementary material for: The condition‐dependence of male genital size and shape
Source: Ecol Evol. 2024 Mar 17;14(3):e11180. doi: 10.1002/ece3.11180 (PMC10944674; doi:10.1002/ece3.11180)
Supplement: Supplementary file 1 — Data S1. [file ECE3-14-e11180-s001.zip › RW1_repeatability.xlsx]

## Sheet: Sheet1
RaterA	RaterB
0.0266	0.0174
0.012	0.0117
-0.0694	-0.0603
0.0173	0.0196
0.000449	0.00869
-0.0162	-0.0194
-0.00628	-0.0125
-0.0396	-0.0427
0.0394	0.0372
-0.0441	-0.0416
0.0235	0.0281
0.0476	0.051
-0.102	-0.097
0.029	0.0299
-0.00755	0.00183
0.0263	0.0243
0.036	0.0437
0.0346	0.0481
-0.0433	-0.0382
-0.0578	-0.0527
-0.0227	-0.02
0.00703	0.00351
0.0158	0.017
0.0235	0.0213
0.047	0.0437
