# Supplementary material for: The condition‐dependence of male genital size and shape
Source: Ecol Evol. 2024 Mar 17;14(3):e11180. doi: 10.1002/ece3.11180 (PMC10944674; doi:10.1002/ece3.11180)
Supplement: Supplementary file 1 — Data S1. [file ECE3-14-e11180-s001.zip › RW2_repeatability.xlsx]

## Sheet: Sheet1
RaterA	RaterB
-0.00764	0.00563
-0.0348	-0.0319
0.0486	0.0605
0.0254	0.00239
-0.00986	-0.0132
-0.00401	-0.0278
0.055	0.0599
-0.0138	-0.0107
0.0205	0.0205
-0.0341	-0.0376
0.0083	0.00422
-0.0109	-0.00567
-0.0322	-0.0247
0.0146	0.0314
0.0402	0.0258
-0.0215	-0.00852
-0.00943	0.0021
0.0622	0.0332
0.0196	0.00916
-0.0135	-0.00631
0.011	-0.00513
0.00125	-0.00262
0.00378	0.000123
-0.0607	-0.0525
-0.0371	-0.0495
