# Supplementary material for: The condition‐dependence of male genital size and shape
Source: Ecol Evol. 2024 Mar 17;14(3):e11180. doi: 10.1002/ece3.11180 (PMC10944674; doi:10.1002/ece3.11180)
Supplement: Supplementary file 1 — Data S1. [file ECE3-14-e11180-s001.zip › RW3_repeatability.xlsx]

## Sheet: Sheet1
RaterA	RaterB
0.00443	-0.00737
-0.00146	-0.00563
-0.00881	-0.00767
0.00664	0.00742
-0.00122	-0.00402
0.027	0.00171
-0.00149	-0.00839
0.0099	0.000156
0.051	0.0414
-0.0406	-0.0435
0.0132	0.00799
0.00758	0.00915
0.0387	0.0246
0.00607	-0.00046
-0.0114	-0.0141
-0.0175	-0.0102
-0.00715	0.00622
-0.0244	-0.0213
0.0126	0.02
-0.043	-0.0228
0.0353	0.0338
-0.00839	0.000792
-0.0377	-0.0254
0.00651	0.0147
0.00171	-0.0149
