# Supplementary material for: The condition‐dependence of male genital size and shape
Source: Ecol Evol. 2024 Mar 17;14(3):e11180. doi: 10.1002/ece3.11180 (PMC10944674; doi:10.1002/ece3.11180)
Supplement: Supplementary file 1 — Data S1. [file ECE3-14-e11180-s001.zip › RW4_repeatability.xlsx]

## Sheet: Sheet1
RaterA	RaterB
-0.00179	0.00471
-0.0364	-0.0203
-0.0116	-0.0121
0.0133	0.00585
-0.0166	-0.0184
-0.0152	-0.016
0.00601	0.00654
-0.0246	-0.0271
0.0389	0.031
0.00701	0.00628
-0.00656	-0.00554
-0.00905	-0.00288
0.0181	0.0175
0.0142	0.00973
0.0157	0.0134
0.0133	0.0164
0.00658	-0.0077
-0.0268	-0.0265
-0.00817	0.00255
0.0126	0.037
-0.0126	-0.0156
-0.0166	-0.0235
0.0221	0.0191
0.00724	-0.00302
0.00279	0.0167
