# Supplementary material for: The condition‐dependence of male genital size and shape
Source: Ecol Evol. 2024 Mar 17;14(3):e11180. doi: 10.1002/ece3.11180 (PMC10944674; doi:10.1002/ece3.11180)
Supplement: Supplementary file 1 — Data S1. [file ECE3-14-e11180-s001.zip › RW5_repeatability.xlsx]

## Sheet: Sheet1
RaterA	RaterB
0.0172	0.0296
-0.00288	0.00722
0.00574	0.00443
0.00617	0.00537
-0.00242	-0.00299
0.0276	0.0267
-0.012	-0.00166
-0.0153	-0.00444
-0.00525	-0.00947
-0.00738	-0.00998
-0.031	-0.032
-0.0191	-0.0162
-0.022	-0.0191
0.0152	0.0187
0.00488	-0.00274
0.012	0.0162
0.0177	0.0107
-0.0131	-0.0171
0.0155	0.018
0.00822	0.00445
0.00531	-0.000954
-0.0006	0.00455
-0.0184	-0.0144
0.000563	0.00513
-0.00655	-4.07e-05
