# Supplementary material for: The condition‐dependence of male genital size and shape
Source: Ecol Evol. 2024 Mar 17;14(3):e11180. doi: 10.1002/ece3.11180 (PMC10944674; doi:10.1002/ece3.11180)
Supplement: Supplementary file 3 — Table S2. [file ECE3-14-e11180-s002.xlsx]

## Sheet: Sheet1
Table S2. Full statistical models
Inbreeding analyses
Analysis	Response	Predictor	F(df)	p	Partial Eta2
ANOVA	SCS	Inbred/outbred	16.83(1,973)	<0.001***	0.02
		leg length	4.37(1,973)	0.037*	0.005
ANOVA	Leg length	Inbred/outbred	2.71(1,974)	0.1	0.003
MANOVA	RW1-5	Inbred/outbred	1.56(9,964)	0.17	0.008
		Scaled centroid size	64.92(9,964)	<0.001***	0.251
		Leg length	3.23(9,964)	<0.01**	0.016
Diet analyses
Analysis	Response	Predictor	F(9,239)	p	Partial Eta2
ANOVA	SCS	High/low	8.97(1,247)	<0.01**	0.035
		leg length	8.36(1,247)	<0.01**	0.033
ANOVA	Leg length	High/low	19.57(9,239)	<0.001***	0.073
MANOVA	RW1-5	High/low	2.52(9,239)	0.030*	0.049
		Scaled centroid size	8.95(9,239)	<0.001***	0.155
		Leg length	1.24(9,239)	0.292	0.025
ANOVA	RW1	High/low	1.37(1,247)	0.243	0.006
		Scaled centroid size	6.09(1,247)	0.014*	0.024
ANOVA	RW2	High/low	0.27(1,247)	0.018*	0.023
		Scaled centroid size	0.27(1,247)	0.604	0.001
ANOVA	RW3	High/low	1.23(1,247)	0.269	0.005
		Scaled centroid size	4.76(1,247)	0.030*	0.019
ANOVA	RW4	High/low	3.95(1,247)	0.048*	0.016
		Scaled centroid size	11.29(1,247)	<0.001***	0.044
ANOVA	RW5	High/low	0.11(1,247)	0.738	<0.001
		Scaled centroid size	16.87(1,247)	<0.001***	0.064
